# Supplementary material for: Development of a cryptocurrency price prediction model: leveraging GRU and LSTM for Bitcoin, Litecoin and Ethereum
Source: PeerJ Comput Sci. 2025 Mar 17;11:e2675. doi: 10.7717/peerj-cs.2675 (PMC11935774; doi:10.7717/peerj-cs.2675)
Supplement: Supplemental Information 2 [file peerj-cs-11-2675-s002.csv]

Unix	Date	Symbol	Open	High	Low	Close	Volume BTC	Volume USDT	tradecount
1.71789E+12	6/9/2024	BTCUSDT	69310.46	69857.14	69130.24	69648.14	9890.56709	687344656.1	575583
1.7178E+12	6/8/2024	BTCUSDT	69355.6	69582.2	69168.02	69310.46	9773.82967	678267390.5	714103
1.71772E+12	6/7/2024	BTCUSDT	70799.06	71997.02	68420	69355.6	35598.45045	2507250591	1516415
1.71763E+12	6/6/2024	BTCUSDT	71108	71700	70117.64	70799.06	21842.00449	1551467659	900226
1.71755E+12	6/5/2024	BTCUSDT	70537.83	71758	70383.66	71108	28703.18082	2040073766	1055115
1.71746E+12	6/4/2024	BTCUSDT	68809.89	71063.45	68567.32	70537.84	29619.78489	2069902137	1254515
1.71737E+12	6/3/2024	BTCUSDT	67765.62	70288	67612.48	68809.9	29633.374	2047757076	1253789
1.71729E+12	6/2/2024	BTCUSDT	67766.84	68460	67257.47	67765.63	15426.32529	1046827665	812348
1.7172E+12	6/1/2024	BTCUSDT	67540.01	67900	67428.44	67766.85	8837.66133	598305208	638484
1.71711E+12	5/31/2024	BTCUSDT	68352.17	69044.1	66670	67540.01	26690.32184	1812659052	1177860
1.71703E+12	5/30/2024	BTCUSDT	67652.41	69500	67128	68352.17	28478.2184	1945001082	1272851
1.71694E+12	5/29/2024	BTCUSDT	68398.4	68935.68	67124.65	67652.42	23159.83149	1573095222	1221044
1.71685E+12	5/28/2024	BTCUSDT	69436.43	69591.81	67277.91	68398.39	32622.97042	2224860226	1459351
1.71677E+12	5/27/2024	BTCUSDT	68507.67	70687.56	68250	69436.43	23136.92737	1604722198	1219341
1.71668E+12	5/26/2024	BTCUSDT	69290.56	69562.23	68128.01	68507.67	11872.11797	818914879	722849
1.7166E+12	5/25/2024	BTCUSDT	68549.99	69610	68500	69290.57	12130.39418	837339789	703803
1.71651E+12	5/24/2024	BTCUSDT	67969.66	69250	66600.12	68549.99	28095.83664	1906438697	1165907
1.71642E+12	5/23/2024	BTCUSDT	69166.62	70096.12	66312.16	67969.65	40513.17374	2766790261	1827855
1.71634E+12	5/22/2024	BTCUSDT	70148.34	70666	68842.19	69166.62	27673.18026	1931700812	1371973
1.71625E+12	5/21/2024	BTCUSDT	71446.62	71979	69162.94	70148.34	49607.4336	3509345769	2137448
1.71616E+12	5/20/2024	BTCUSDT	66274	71515.56	66060.31	71446.62	50816.7011	3485474764	1930939
1.71608E+12	5/19/2024	BTCUSDT	66915.2	67700	65857.25	66274.01	18025.30409	1204989223	823729
1.71599E+12	5/18/2024	BTCUSDT	67024	67400.01	66600	66915.2	14441.25774	967145944.7	734067
1.7159E+12	5/17/2024	BTCUSDT	65235.21	67451.2	65106.38	67024	26292.23409	1745971822	1117254
1.71582E+12	5/16/2024	BTCUSDT	66206.51	66752.01	64602.77	65235.21	31106.3671	2045507647	1269793
1.71573E+12	5/15/2024	BTCUSDT	61577.49	66444.16	61319.47	66206.5	43559.74719	2794259632	1729454
1.71564E+12	5/14/2024	BTCUSDT	62940.09	63118.36	61142.77	61577.49	29088.72041	1800171876	1127939
1.71556E+12	5/13/2024	BTCUSDT	61484	63450	60749.21	62940.08	32733.41839	2041896627	1371433
1.71547E+12	5/12/2024	BTCUSDT	60825.99	61888	60610	61483.99	12753.13236	781041632.5	727113
1.71539E+12	5/11/2024	BTCUSDT	60799.99	61515	60487.09	60825.99	13374.56936	814928013.5	753281
1.7153E+12	5/10/2024	BTCUSDT	63074	63469.13	60187.12	60799.99	36529.34025	2255550468	1500643
1.71521E+12	5/9/2024	BTCUSDT	61193.03	63429.03	60630	63074.01	30660.8061	1895849913	1381957
1.71513E+12	5/8/2024	BTCUSDT	62312.07	63020.22	60888	61193.03	26121.19004	1623561041	1415152
1.71504E+12	5/7/2024	BTCUSDT	63165.18	64422.41	62261	62312.08	25598.79472	1624531632	1272898
1.71495E+12	5/6/2024	BTCUSDT	64012	65500	62700	63165.19	34674.91949	2218131198	1392557
1.71487E+12	5/5/2024	BTCUSDT	63892.03	64646	62822.17	64012	18526.75029	1182572240	992921
1.71478E+12	5/4/2024	BTCUSDT	62882.01	64540	62541.03	63892.04	24368.69282	1547468698	1113509
1.71469E+12	5/3/2024	BTCUSDT	59060.6	63333	58811.32	62882.01	43628.40143	2658193708	1558661
1.71461E+12	5/2/2024	BTCUSDT	58364.97	59625	56911.84	59060.61	47583.81961	2778840305	1572898
1.71452E+12	5/1/2024	BTCUSDT	60672.01	60841.63	56552.82	58364.97	81166.46823	4705572362	2401089
1.71444E+12	4/30/2024	BTCUSDT	63866	64734	59191.6	60672	54947.65535	3372142467	1985671
1.71435E+12	4/29/2024	BTCUSDT	63118.62	64228.35	61765.53	63866	28150.22947	1765038325	1152296
1.71426E+12	4/28/2024	BTCUSDT	63461.98	64370	62781	63118.62	16949.20005	1078450016	790652
1.71418E+12	4/27/2024	BTCUSDT	63770	63923.41	62391.24	63461.98	20933.06052	1320337708	912422
1.71409E+12	4/26/2024	BTCUSDT	64498.33	64820.01	63297.48	63770.01	27085.19346	1736631357	1025561
1.714E+12	4/25/2024	BTCUSDT	64289.58	65297.94	62794	64498.34	31341.46338	2007704069	1375324
1.71392E+12	4/24/2024	BTCUSDT	66414	67070.43	63606.06	64289.59	33595.69637	2195714862	1784897
1.71383E+12	4/23/2024	BTCUSDT	66819.32	67183.01	65765.81	66414	22599.90004	1502139969	1433915
1.71374E+12	4/22/2024	BTCUSDT	64941.15	67232.35	64500	66819.32	31397.99371	2071690435	1816591
1.71366E+12	4/21/2024	BTCUSDT	64940.58	65695.56	64237.5	64941.15	19316.42152	1254396628	1390153
1.71357E+12	4/20/2024	BTCUSDT	63818.01	65419	63090.07	64940.59	23137.42975	1486949581	1376712
1.71348E+12	4/19/2024	BTCUSDT	63470.09	65450	59600.01	63818.01	69774.30271	4419893235	2828284
1.7134E+12	4/18/2024	BTCUSDT	61277.38	64117.09	60803.35	63470.08	43601.60918	2726741449	2142511
1.71331E+12	4/17/2024	BTCUSDT	63793.4	64499	59678.16	61277.37	50610.54509	3128625247	2458327
1.71323E+12	4/16/2024	BTCUSDT	63419.99	64365	61600	63793.39	53435.29331	3355338198	2604354
1.71314E+12	4/15/2024	BTCUSDT	65661.85	66867.07	62274.4	63419.99	52389.53069	3398072232	2539048
1.71305E+12	4/14/2024	BTCUSDT	63924.52	65840	62134	65661.84	61599.17818	3946124835	2657953
1.71297E+12	4/13/2024	BTCUSDT	67116.52	67929	60660.57	63924.51	71395.22019	4614468628	3341340
1.71288E+12	4/12/2024	BTCUSDT	70006.22	71227.46	65086.86	67116.52	56072.86229	3843551585	2496617
1.71279E+12	4/11/2024	BTCUSDT	70631.08	71305.89	69567.21	70006.23	31917.25595	2247473275	1658995
1.71271E+12	4/10/2024	BTCUSDT	69146	71172.08	67518	70631.08	42006.02377	2901564971	1852170
1.71262E+12	4/9/2024	BTCUSDT	71620	71758.19	68210	69146	39293.90242	2749007422	1804157
1.71253E+12	4/8/2024	BTCUSDT	69360.38	72797.99	69043.24	71620	45723.87624	3270853310	2037025
1.71245E+12	4/7/2024	BTCUSDT	68896	70326.29	68824	69360.39	21534.74433	1496213373	1269048
1.71236E+12	4/6/2024	BTCUSDT	67820.63	69692	67447.83	68896	20134.28919	1373131968	1171460
1.71228E+12	4/5/2024	BTCUSDT	68487.8	68756.67	65952.56	67820.62	37915.23073	2555458935	1901980
1.71219E+12	4/4/2024	BTCUSDT	65963.27	69309.91	65064.52	68487.79	41510.48453	2795469451	2000945
1.7121E+12	4/3/2024	BTCUSDT	65463.99	66903.63	64493.07	65963.28	39887.21778	2630556596	2172096
1.71202E+12	4/2/2024	BTCUSDT	69649.81	69674.23	64550	65463.99	71799.82793	4750030718	2662410
1.71193E+12	4/1/2024	BTCUSDT	71280	71288.23	68062.86	69649.8	41445.32039	2876486469	1893438
1.71184E+12	3/31/2024	BTCUSDT	69582.17	71366	69562.99	71280.01	19396.34433	1367523707	1181926
1.71176E+12	3/30/2024	BTCUSDT	69850.53	70321.1	69540	69582.18	13644.61142	954555919.7	1110488
1.71167E+12	3/29/2024	BTCUSDT	70780.6	70916.16	69009	69850.54	25445.08353	1779608477	1522607
1.71158E+12	3/28/2024	BTCUSDT	69469.99	71552.06	68903.62	70780.6	35439.03239	2500571208	1799897
1.7115E+12	3/27/2024	BTCUSDT	69987.99	71769.54	68359.18	69469.99	49119.35685	3426458582	2453366
1.71141E+12	3/26/2024	BTCUSDT	69880	71561.1	69280	69988	38934.38417	2738537345	2176807
1.71132E+12	3/25/2024	BTCUSDT	67210	71150	66385.06	69880.01	53431.14486	3679964074	2632220
1.71124E+12	3/24/2024	BTCUSDT	63990.02	67628.69	63772.29	67209.99	31395.78015	2059312949	1880774
1.71115E+12	3/23/2024	BTCUSDT	63796.64	65999	63000	63990.01	26410.11409	1706152173	1753566
1.71107E+12	3/22/2024	BTCUSDT	65501.28	66649.62	62260	63796.64	51482.37821	3310481978	2492881
1.71098E+12	3/21/2024	BTCUSDT	67840.51	68240.47	64529.01	65501.27	53357.48002	3551223143	2388390
1.71089E+12	3/20/2024	BTCUSDT	61937.41	68100	60775	67840.51	90420.58592	5769770052	3549793
1.71081E+12	3/19/2024	BTCUSDT	67610	68124.11	61555	61937.4	101005.3249	6484805949	3593832
1.71072E+12	3/18/2024	BTCUSDT	68393.47	68956	66565.2	67609.99	55691.08088	3768277912	2464515
1.71063E+12	3/17/2024	BTCUSDT	65300.64	68904.4	64533	68393.48	49742.21589	3322963634	2449156
1.71055E+12	3/16/2024	BTCUSDT	69499.84	70043	64780	65300.63	55926.95336	3788544203	2729019
1.71046E+12	3/15/2024	BTCUSDT	71388.94	72419.71	65600	69499.85	103334.0355	7065279918	3904445
1.71037E+12	3/14/2024	BTCUSDT	73072.4	73777	68555	71388.94	71757.62875	5132189849	2994869
1.71029E+12	3/13/2024	BTCUSDT	71452	73650.25	71333.31	73072.41	52659.71165	3829764501	2501197
1.7102E+12	3/12/2024	BTCUSDT	72078.1	73000	68620.82	71452.01	68783.54669	4909667979	3047890
1.71012E+12	3/11/2024	BTCUSDT	68955.88	72800	67024.96	72078.1	75292.82573	5352704378	3043414
1.71003E+12	3/10/2024	BTCUSDT	68313.28	69887.61	68094.75	68955.88	38404.66835	2659307501	2139518
1.70994E+12	3/9/2024	BTCUSDT	68124.2	68541.1	67861.1	68313.27	19872.89743	1355964037	1345341
1.70986E+12	3/8/2024	BTCUSDT	66823.18	69990	66082.66	68124.19	74261.93284	5044395324	2943927
1.70977E+12	3/7/2024	BTCUSDT	66074.04	67980	65551	66823.17	53059.8869	3548088039	2428227
1.70968E+12	3/6/2024	BTCUSDT	63724.01	67641.1	62779.14	66074.04	78738.85491	5197743037	3302981
1.7096E+12	3/5/2024	BTCUSDT	68245.71	69000	59005	63724.01	132696.7813	8674526591	5310706
1.70951E+12	3/4/2024	BTCUSDT	63113.97	68499	62300	68245.71	84835.16005	5568877537	3887853
1.70942E+12	3/3/2024	BTCUSDT	61987.28	63231.88	61320	63113.97	28994.90903	1804536273	1992011
1.70934E+12	3/2/2024	BTCUSDT	62387.9	62433.19	61561.12	61987.28	25534.73659	1582566974	1641808
1.70925E+12	3/1/2024	BTCUSDT	61130.99	63114.23	60777	62387.9	47737.93473	2956537378	1947444
1.70916E+12	2/29/2024	BTCUSDT	62432.11	63676.35	60364.7	61130.98	78425.07603	4872212871	3169405
1.70908E+12	2/28/2024	BTCUSDT	57037.35	64000	56691.85	62432.1	118763.4698	7162581994	3895062
1.70899E+12	2/27/2024	BTCUSDT	54476.48	57588.15	54450.13	57037.34	67194.98562	3795949115	2414285
1.70891E+12	2/26/2024	BTCUSDT	51728.85	54910	50901.44	54476.47	51256.72199	2710403073	1808909
1.70882E+12	2/25/2024	BTCUSDT	51568.21	51958.55	51279.8	51728.85	18721.63159	966951114.5	923992
1.70873E+12	2/24/2024	BTCUSDT	50744.15	51698	50585	51568.22	16560.4211	847793393.6	855015
1.70865E+12	2/23/2024	BTCUSDT	51288.42	51548.54	50521	50744.15	30545.79544	1559143577	1487039
1.70856E+12	2/22/2024	BTCUSDT	51849.38	52065.78	50940.78	51288.42	35309.44574	1820949707	1688184
1.70847E+12	2/21/2024	BTCUSDT	52258.82	52366.8	50625	51849.39	43079.40049	2210278289	1824860
1.70839E+12	2/20/2024	BTCUSDT	51774.74	52985	50760.37	52258.82	49614.47318	2574874999	1971912
1.7083E+12	2/19/2024	BTCUSDT	52137.68	52488.77	51677	51774.73	29534.99432	1539600522	1542990
1.70821E+12	2/18/2024	BTCUSDT	51642.64	52377	51163.28	52137.67	21992.10363	1139209588	1375422
1.70813E+12	2/17/2024	BTCUSDT	52124.1	52162.82	50625	51642.64	25674.00622	1319908545	1427773
1.70804E+12	2/16/2024	BTCUSDT	51880.01	52572.08	51566	52124.11	37772.25318	1965003864	1583711
1.70796E+12	2/15/2024	BTCUSDT	51795.17	52816.62	51314	51880	53816.03055	2802825738	1786569
1.70787E+12	2/14/2024	BTCUSDT	49699.6	52043.71	49225.01	51795.17	57046.37401	2919604457	1859392
1.70778E+12	2/13/2024	BTCUSDT	49917.28	50368.61	48300.95	49699.59	55551.56706	2745025370	1741811
1.7077E+12	2/12/2024	BTCUSDT	48300	50334.82	47710.01	49917.27	59009.96705	2898220863	1939394
1.70761E+12	2/11/2024	BTCUSDT	47751.08	48592.66	47557.16	48299.99	29958.80837	1443314886	1407270
1.70752E+12	2/10/2024	BTCUSDT	47132.78	48170	46800	47751.09	24802.35936	1176079378	1323421
1.70744E+12	2/9/2024	BTCUSDT	45288.66	48200	45242.12	47132.77	73503.481	3453043306	2323884
1.70735E+12	2/8/2024	BTCUSDT	44349.6	45614.3	44331.1	45288.65	45439.62231	2042912128	1863650
1.70726E+12	2/7/2024	BTCUSDT	43098.96	44396.5	42788	44349.6	34392.59915	1496013692	1378809
1.70718E+12	2/6/2024	BTCUSDT	42708.7	43399.98	42574	43098.95	24675.85433	1061049583	1120760
1.70709E+12	2/5/2024	BTCUSDT	42582.88	43569.76	42258.1	42708.7	29467.75905	1262620641	1317397
1.707E+12	2/4/2024	BTCUSDT	43011.1	43119.04	42222	42582.88	17066.89404	730999557.7	931235
1.70692E+12	2/3/2024	BTCUSDT	43199.99	43380.01	42880	43011.09	12033.40998	518775350	609962
1.70683E+12	2/2/2024	BTCUSDT	43082.95	43488	42546.79	43200	29672.14418	1277919437	1086342
1.70675E+12	2/1/2024	BTCUSDT	42580	43285.13	41884.28	43082.94	35231.04664	1497121441	1392269
1.70666E+12	1/31/2024	BTCUSDT	42941.1	43745.11	42276.84	42580	39871.13688	1711665577	1499559
1.70657E+12	1/30/2024	BTCUSDT	43302.71	43882.36	42683.99	42941.1	37619.24546	1633251086	1316610
1.70649E+12	1/29/2024	BTCUSDT	42031.05	43333	41804.88	43302.7	31542.74207	1343462280	1197856
1.7064E+12	1/28/2024	BTCUSDT	42120.63	42842.68	41620.81	42031.06	27294.99838	1154365892	1032493
1.70631E+12	1/27/2024	BTCUSDT	41823.51	42200	41394.34	42120.63	16224.41667	678418702.4	751148
1.70623E+12	1/26/2024	BTCUSDT	39961.09	42246.82	39822.52	41823.51	47384.96726	1951700659	1624861
1.70614E+12	1/25/2024	BTCUSDT	40084.89	40300.24	39550	39961.09	31022.11853	1238813296	1291233
1.70605E+12	1/24/2024	BTCUSDT	39897.59	40555	39484.19	40084.88	39293.82861	1569704924	1675615
1.70597E+12	1/23/2024	BTCUSDT	39568.02	40176.74	38555	39897.6	57956.63351	2275851991	2043925
1.70588E+12	1/22/2024	BTCUSDT	41580.32	41689.65	39431.58	39568.02	55426.19911	2247452154	2147250
1.7058E+12	1/21/2024	BTCUSDT	41696.05	41881.39	41500.98	41580.33	11730.16301	489151571	657817
1.70571E+12	1/20/2024	BTCUSDT	41659.03	41872.56	41456.3	41696.04	15923.99493	662768008.2	807324
1.70562E+12	1/19/2024	BTCUSDT	41327.51	42196.86	40280	41659.03	48342.74559	1993846467	1641428
1.70554E+12	1/18/2024	BTCUSDT	42776.09	42930	40683.28	41327.5	43907.51641	1839426541	1466087
1.70545E+12	1/17/2024	BTCUSDT	43137.94	43198	42200.69	42776.1	33266.21388	1419888431	1438172
1.70536E+12	1/16/2024	BTCUSDT	42511.1	43578.01	42050	43137.95	45045.74589	1931947150	1716580
1.70528E+12	1/15/2024	BTCUSDT	41732.35	43400.43	41718.05	42511.1	40269.89303	1718982911	1657611
1.70519E+12	1/14/2024	BTCUSDT	42847.99	43079	41720	41732.35	28228.40894	1202212782	1235727
1.7051E+12	1/13/2024	BTCUSDT	42782.74	43257	42436.12	42847.99	36118.47464	1547370612	1434243
1.70502E+12	1/12/2024	BTCUSDT	46339.16	46515.53	41500	42782.73	86327.93707	3827483736	2809192
1.70493E+12	1/11/2024	BTCUSDT	46654	48969.48	45606.06	46339.16	87470.3296	4105139605	2998451
1.70484E+12	1/10/2024	BTCUSDT	46110	47695.93	44300.36	46653.99	89911.41203	4123809482	3133588
1.70476E+12	1/9/2024	BTCUSDT	46951.04	47972	44748.67	46110	69927.66617	3251442073	2637745
1.70467E+12	1/8/2024	BTCUSDT	43929.01	47248.99	43175	46951.04	72814.57589	3298772151	2364464
1.70459E+12	1/7/2024	BTCUSDT	43968.32	44480.59	43572.09	43929.02	23023.8508	1014635096	1109259
1.7045E+12	1/6/2024	BTCUSDT	44145.12	44214.42	43397.05	43968.32	17835.06144	781212883.5	956642
1.70441E+12	1/5/2024	BTCUSDT	44151.1	44357.46	42450	44145.11	48075.25327	2100953924	2064845
1.70433E+12	1/4/2024	BTCUSDT	42845.23	44729.58	42613.77	44151.1	48038.06334	2095095359	1819944
1.70424E+12	1/3/2024	BTCUSDT	44946.91	45500	40750	42845.23	81194.55173	3507104564	2658041
1.70415E+12	1/2/2024	BTCUSDT	44179.55	45879.63	44148.34	44946.91	65146.40661	2944331822	2247532
1.70407E+12	1/1/2024	BTCUSDT	42283.58	44184.1	42180.77	44179.55	27174.29903	1169995682	1114623
1.70398E+12	12/31/2023	BTCUSDT	42140.29	42899	41965.84	42283.58	23585.91603	1001519242	1016484
1.70389E+12	12/30/2023	BTCUSDT	42066.94	42612.32	41520.3	42140.28	22906.57818	964875791	936545
1.70381E+12	12/29/2023	BTCUSDT	42563.76	43111	41300	42066.95	42597.18912	1803086285	1571137
1.70372E+12	12/28/2023	BTCUSDT	43428.86	43787.57	42241.79	42563.76	35150.52485	1508408742	1391826
1.70364E+12	12/27/2023	BTCUSDT	42508.93	43677	42098.69	43428.85	36191.21136	1554082990	1439770
1.70355E+12	12/26/2023	BTCUSDT	43576.12	43592.68	41637.6	42508.93	41010.04282	1746333612	1475816
1.70346E+12	12/25/2023	BTCUSDT	42991.5	43802.32	42720.43	43576.13	27021.23992	1172053387	1168428
1.70338E+12	12/24/2023	BTCUSDT	43702.15	43946	42500	42991.5	25144.33496	1093460635	1137678
1.70329E+12	12/23/2023	BTCUSDT	43969.04	43988.68	43291.1	43702.16	16557.1293	722943825.3	849658
1.7032E+12	12/22/2023	BTCUSDT	43861.79	44398.26	43412.54	43969.04	32783.19638	1436074498	1404109
1.70312E+12	12/21/2023	BTCUSDT	43668.92	44242.35	43286.72	43861.8	34624.29384	1514529919	1500702
1.70303E+12	12/20/2023	BTCUSDT	42275.99	44283	42206	43668.93	48710.2947	2115813870	1934588
1.70294E+12	12/19/2023	BTCUSDT	42657.8	43497	41811.1	42275.99	40927.86444	1747830242	1609188
1.70286E+12	12/18/2023	BTCUSDT	41374.64	42757.81	40542.93	42657.8	46734.0925	1936003306	1741647
1.70277E+12	12/17/2023	BTCUSDT	42278.02	42424.07	41252	41374.65	27722.11452	1161963643	1227634
1.70268E+12	12/16/2023	BTCUSDT	41940.29	42724.43	41605	42278.03	24118.85747	1020469628	1180886
1.7026E+12	12/15/2023	BTCUSDT	43022.26	43080.81	41666	41940.3	33421.7932	1416898939	1323628
1.70251E+12	12/14/2023	BTCUSDT	42869.03	43420	41400	43022.26	42047.05709	1798740625	1599536
1.70243E+12	12/13/2023	BTCUSDT	41492.38	43475.2	40555	42869.03	45865.99773	1919703389	1724659
1.70234E+12	12/12/2023	BTCUSDT	41253.41	42104.12	40680	41492.39	42722.69773	1773961284	1526411
1.70225E+12	12/11/2023	BTCUSDT	43789.5	43804.5	40222	41253.4	76663.89804	3205540836	2087142
1.70217E+12	12/10/2023	BTCUSDT	43713.59	44049	43563	43789.51	18956.61758	830485162.6	830667
1.70208E+12	12/9/2023	BTCUSDT	44171	44358.02	43584.51	43713.6	24925.97008	1096487107	987352
1.70199E+12	12/8/2023	BTCUSDT	43273.15	44700	43081.1	44170.99	42900.37556	1875581755	1311268
1.70191E+12	12/7/2023	BTCUSDT	43762.69	44047.33	42821.1	43273.14	47103.26845	2046945852	1414759
1.70182E+12	12/6/2023	BTCUSDT	44073.82	44297.21	43335.28	43762.69	51431.10492	2256979506	1876282
1.70173E+12	12/5/2023	BTCUSDT	41991.1	44488	41414	44073.32	67490.74644	2890205389	2072700
1.70165E+12	12/4/2023	BTCUSDT	39972.26	42420	39972.26	41991.1	79272.33059	3285736844	2112219
1.70156E+12	12/3/2023	BTCUSDT	39450.35	40250	39274.86	39972.26	26710.65335	1059860641	1151524
1.70148E+12	12/2/2023	BTCUSDT	38682.51	39717.14	38641.61	39450.35	26696.92161	1043421977	1034690
1.70139E+12	12/1/2023	BTCUSDT	37723.97	38999	37615.86	38682.52	43415.66324	1669750778	1523417
1.7013E+12	11/30/2023	BTCUSDT	37854.65	38145.85	37500	37723.96	24740.29147	934491059	1007791
1.70122E+12	11/29/2023	BTCUSDT	37818.88	38450	37570	37854.64	32994.19107	1252586506	1131353
1.70113E+12	11/28/2023	BTCUSDT	37242.7	38377	36868.41	37818.87	37544.46667	1414360252	1272779
1.70104E+12	11/27/2023	BTCUSDT	37447.42	37569.23	36707	37242.7	30001.07376	1112557435	1238017
1.70096E+12	11/26/2023	BTCUSDT	37780.67	37814.63	37150	37447.43	21264.53723	797321193.6	848020
1.70087E+12	11/25/2023	BTCUSDT	37713.57	37888	37591.1	37780.67	11396.14464	430165251.8	569448
1.70078E+12	11/24/2023	BTCUSDT	37294.27	38414	37251.51	37713.57	44680.80646	1688715728	1379414
1.7007E+12	11/23/2023	BTCUSDT	37408.35	37653.44	36870	37294.28	23827.92882	888826648.9	992284
1.70061E+12	11/22/2023	BTCUSDT	35741.65	37861.1	35632.01	37408.34	45051.30697	1657141022	1648374
1.70052E+12	11/21/2023	BTCUSDT	37448.79	37649.44	35735	35741.65	47646.54804	1756747496	1936895
1.70044E+12	11/20/2023	BTCUSDT	37359.85	37750	36677	37448.78	36022.70291	1343722642	1485050
1.70035E+12	11/19/2023	BTCUSDT	36568.11	37500	36384.02	37359.86	21246.34648	781531839.4	862400
1.70027E+12	11/18/2023	BTCUSDT	36613.91	36845.49	36178.58	36568.1	17102.24186	624434069.5	784498
1.70018E+12	11/17/2023	BTCUSDT	36163.51	36800	35861.1	36613.92	38283.61112	1391225051	1349322
1.70009E+12	11/16/2023	BTCUSDT	37858.2	37929.54	35500	36163.51	47490.39566	1744503339	1542446
1.70001E+12	11/15/2023	BTCUSDT	35551.2	37980	35360	37858.2	53569.13385	1963249657	1545427
1.69992E+12	11/14/2023	BTCUSDT	36462.93	36744	34800	35551.19	45503.68416	1639130785	1404428
1.69983E+12	11/13/2023	BTCUSDT	37064.13	37417.99	36333	36462.93	32798.18252	1208037462	1217191
1.69975E+12	11/12/2023	BTCUSDT	37129.99	37222.22	36731.1	37064.13	17687.18874	655570813.1	810885
1.69966E+12	11/11/2023	BTCUSDT	37301.63	37408.26	36666.93	37130	22984.97235	851924612.7	923300
1.69957E+12	11/10/2023	BTCUSDT	36701.1	37526	36324.71	37301.63	43414.04898	1605069175	1297729
1.69949E+12	11/9/2023	BTCUSDT	35624.72	37972.24	35534.05	36701.09	82537.88885	3033417923	2138765
1.6994E+12	11/8/2023	BTCUSDT	35399.13	36106	35100	35624.72	33401.34137	1185492160	1132568
1.69932E+12	11/7/2023	BTCUSDT	35046.09	35888	34523.06	35399.12	38688.73692	1358031361	1352796
1.69923E+12	11/6/2023	BTCUSDT	35011.89	35276.33	34725.9	35046.09	22346.47086	782427702.3	988246
1.69914E+12	11/5/2023	BTCUSDT	35062.06	35380	34448	35011.88	24528.73376	859350974	1038468
1.69906E+12	11/4/2023	BTCUSDT	34716.78	35255	34585.18	35062.07	18377.55545	639958598.4	794787
1.69897E+12	11/3/2023	BTCUSDT	34941.58	34946.5	34120	34716.78	39071.20644	1347962832	1237373
1.69888E+12	11/2/2023	BTCUSDT	35421.43	35984.99	34300	34941.59	48015.57732	1686141698	1450837
1.6988E+12	11/1/2023	BTCUSDT	34639.78	35582	34097.39	35421.43	53473.28165	1856348820	1624635
1.69871E+12	10/31/2023	BTCUSDT	34474.74	34720.49	34025	34639.77	32737.89822	1125442444	1179053
1.69862E+12	10/30/2023	BTCUSDT	34525.88	34856	34062.84	34474.73	33657.95976	1159771908	1117727
1.69854E+12	10/29/2023	BTCUSDT	34081.01	34750.11	33930	34525.89	20685.52176	711652985.2	717480
1.69845E+12	10/28/2023	BTCUSDT	33892.01	34493.33	33860	34081	16880.13144	575936523.3	607438
1.69836E+12	10/27/2023	BTCUSDT	34151.66	34245	33390.95	33892.02	32330.40106	1096889423	1112240
1.69828E+12	10/26/2023	BTCUSDT	34496.05	34824.13	33751	34151.66	39744.66255	1363077907	1382785
1.69819E+12	10/25/2023	BTCUSDT	33922.73	35132.85	33679.05	34496.05	54887.02529	1888210826	1643976
1.69811E+12	10/24/2023	BTCUSDT	33069.99	35280	32832.34	33922.73	115265.0242	3933194868	2850160
1.69802E+12	10/23/2023	BTCUSDT	29992.46	34741.91	29883.6	33069.99	93513.64246	2941620023	2839938
1.69793E+12	10/22/2023	BTCUSDT	29909.8	30248	29640	29992.46	22852.54563	683854827.9	1008299
1.69785E+12	10/21/2023	BTCUSDT	29669.05	30379.99	29464.77	29909.8	27517.51897	821964508.4	1152137
1.69776E+12	10/20/2023	BTCUSDT	28713.71	30207.55	28578.29	29669.04	59422.0992	1753411193	1915748
1.69767E+12	10/19/2023	BTCUSDT	28320	28916.89	28100.66	28713.71	35895.50179	1023984017	1330256
1.69759E+12	10/18/2023	BTCUSDT	28395.91	28982.36	28142.87	28320	32162.47591	914773525.2	1215235
1.6975E+12	10/17/2023	BTCUSDT	28500.77	28613.65	28069.32	28395.91	38428.44532	1090741746	1345810
1.69741E+12	10/16/2023	BTCUSDT	27154.14	30000	27112.66	28500.78	78399.22445	2210785548	2289339
1.69733E+12	10/15/2023	BTCUSDT	26852.48	27293.33	26808.25	27154.15	15274.6917	412673965.3	682942
1.69724E+12	10/14/2023	BTCUSDT	26862	26989.58	26789	26852.48	10417.25576	280059019.1	517837
1.69716E+12	10/13/2023	BTCUSDT	26759.63	27130	26685	26862	24115.76499	647553796.4	1035322
1.69707E+12	10/12/2023	BTCUSDT	26875.52	26947.04	26555	26759.63	23428.64112	626909068.4	1066082
1.69698E+12	10/11/2023	BTCUSDT	27390.12	27477.39	26538.66	26875.52	37349.44706	1007065586	1336479
1.6969E+12	10/10/2023	BTCUSDT	27590.12	27735	27298	27390.12	22776.84383	626258724.3	1002272
1.69681E+12	10/9/2023	BTCUSDT	27917.06	27987.93	27260	27590.12	31534.74639	870014634.4	1156525
1.69672E+12	10/8/2023	BTCUSDT	27956.67	28095.14	27687.5	27917.05	19693.56921	549839951.5	822730
1.69664E+12	10/7/2023	BTCUSDT	27931.1	28029.67	27842.08	27956.67	13348.83825	372820279.5	641623
1.69655E+12	10/6/2023	BTCUSDT	27410.39	28295	27175.94	27931.09	37983.24277	1052864394	1326700
1.69646E+12	10/5/2023	BTCUSDT	27778.57	28120.39	27352	27410.39	30681.49619	849415594	1210397
1.69638E+12	10/4/2023	BTCUSDT	27426.45	27839.72	27202	27778.57	29816.142	820421385.3	1188381
1.69629E+12	10/3/2023	BTCUSDT	27494.51	27676.52	27160.5	27426.46	28928.96555	794301815.4	1202377
1.6962E+12	10/2/2023	BTCUSDT	27992.58	28580	27281.44	27494.51	57071.14241	1600944483	1464158
1.69612E+12	10/1/2023	BTCUSDT	26962.57	28065.51	26954.09	27992.57	24602.81468	674657122	883593
1.69603E+12	9/30/2023	BTCUSDT	26906.96	27094.99	26886.31	26962.56	12804.62307	345406056.7	534908
1.69595E+12	9/29/2023	BTCUSDT	27021.39	27244.89	26665.16	26906.96	28478.76219	767827314.9	878610
1.69586E+12	9/28/2023	BTCUSDT	26373	27308.48	26342.4	27021.39	44517.83491	1193420040	1158974
1.69577E+12	9/27/2023	BTCUSDT	26221.68	26850	26112.06	26372.99	34771.57978	918797815	939690
1.69569E+12	9/26/2023	BTCUSDT	26304.8	26397.46	26088.34	26221.67	18495.35066	485217905	697727
1.6956E+12	9/25/2023	BTCUSDT	26248.39	26446.15	25990.46	26304.81	26266.2039	688252596.4	873488
1.69551E+12	9/24/2023	BTCUSDT	26575.97	26738.54	26122.08	26248.38	15706.65771	416368301.4	545045
1.69543E+12	9/23/2023	BTCUSDT	26580.14	26632.81	26509	26575.96	9440.7026	250873957.4	421717
1.69534E+12	9/22/2023	BTCUSDT	26568.08	26743.38	26468.77	26580.14	18198.2292	484331618.9	567149
1.69525E+12	9/21/2023	BTCUSDT	27125.01	27159.6	26377.7	26568.08	34476.82662	920768143.4	823416
1.69517E+12	9/20/2023	BTCUSDT	27210.25	27388.63	26800	27125	34207.21867	927206076	867288
1.69508E+12	9/19/2023	BTCUSDT	26762.5	27483.57	26667.79	27210.26	36190.52187	981539255.6	898076
1.695E+12	9/18/2023	BTCUSDT	26527.5	27409	26377.35	26762.51	43000.43256	1158780348	938705
1.69491E+12	9/17/2023	BTCUSDT	26559.67	26623.25	26399	26527.51	12998.10277	344703727.6	476775
1.69482E+12	9/16/2023	BTCUSDT	26599.99	26777	26445	26559.67	13960.93351	370889866.5	526416
1.69474E+12	9/15/2023	BTCUSDT	26522.73	26888	26224	26600	26227.29369	695203258	654094
1.69465E+12	9/14/2023	BTCUSDT	26222	26860.49	26126.77	26522.73	38333.1725	1015267320	799278
1.69456E+12	9/13/2023	BTCUSDT	25840.1	26405.22	25764.17	26222	31610.82753	825437881.5	714880
1.69448E+12	9/12/2023	BTCUSDT	25162.53	26567	25131.48	25840.1	56434.38537	1464393037	1047056
1.69439E+12	9/11/2023	BTCUSDT	25841.6	25900.69	24901	25162.52	41682.32	1057371885	864138
1.6943E+12	9/10/2023	BTCUSDT	25901.6	26033.66	25570.57	25841.61	18738.26914	483577459.2	489773
1.69422E+12	9/9/2023	BTCUSDT	25910.5	25945.09	25796.64	25901.61	10980.62277	284109473.8	359038
1.69413E+12	9/8/2023	BTCUSDT	26255	26445.5	25647.26	25910.5	28999.76471	754184537.1	646852
1.69404E+12	9/7/2023	BTCUSDT	25759.95	26443.14	25615.38	26255	27687.49567	718923008.9	631929
1.69396E+12	9/6/2023	BTCUSDT	25792.11	26040	25372.51	25759.95	27262.52386	700763180.8	636302
1.69387E+12	9/5/2023	BTCUSDT	25826.03	25915.49	25562.62	25792.1	21323.39337	548893707.6	566736
1.69379E+12	9/4/2023	BTCUSDT	25971.21	26108.02	25631.21	25826.02	21777.59609	563532890.6	596830
1.6937E+12	9/3/2023	BTCUSDT	25869.52	26135	25800	25971.21	17474.47667	453100690.1	496412
1.69361E+12	9/2/2023	BTCUSDT	25805.04	25987.5	25752.47	25869.51	16250.77698	419812969.9	567728
1.69353E+12	9/1/2023	BTCUSDT	25940.77	26156	25333.75	25805.05	41032.15056	1059444592	881179
1.69344E+12	8/31/2023	BTCUSDT	27299.99	27587.51	25655.01	25940.78	51032.80401	1360373186	944690
1.69335E+12	8/30/2023	BTCUSDT	27716.34	27768.57	27017.24	27299.99	35448.25848	969086451.2	690292
1.69327E+12	8/29/2023	BTCUSDT	26120	28142.85	25922	27716.34	74251.99488	2023326051	1137083
1.69318E+12	8/28/2023	BTCUSDT	26101.78	26253.99	25864.5	26120	22692.62655	591008939.2	523057
1.69309E+12	8/27/2023	BTCUSDT	26017.38	26182.23	25966.11	26101.77	12099.64216	315548363	349090
1.69301E+12	8/26/2023	BTCUSDT	26060	26125.77	25985.92	26017.37	10022.22322	261041530.5	329412
1.69292E+12	8/25/2023	BTCUSDT	26180.05	26314.05	25777.15	26060.01	27753.33772	722611079.2	611438
1.69284E+12	8/24/2023	BTCUSDT	26432.71	26577.87	25864	26180.05	30205.22116	792966965.9	575619
1.69275E+12	8/23/2023	BTCUSDT	26055.99	26819.27	25812.82	26432.72	44023.69978	1156326252	673711
1.69266E+12	8/22/2023	BTCUSDT	26126.92	26139.42	25300	26056	34247.06688	886782344.2	603624
1.69258E+12	8/21/2023	BTCUSDT	26190	26258.42	25812	26126.92	30267.24233	788205156.3	565987
1.69249E+12	8/20/2023	BTCUSDT	26100.01	26299	25971.05	26189.99	19056.91209	497880752.2	451543
1.6924E+12	8/19/2023	BTCUSDT	26054	26281	25801.09	26100.01	26160.75343	680623880.8	615764
1.69232E+12	8/18/2023	BTCUSDT	26623.41	26832.6	25619	26054	69790.65711	1834219524	1293122
1.69223E+12	8/17/2023	BTCUSDT	28730.51	28783.48	25166	26623.41	100271.5403	2755821274	1976577
1.69214E+12	8/16/2023	BTCUSDT	29200.01	29259.85	28723.08	28730.51	32996.69854	959870747	768028
1.69206E+12	8/15/2023	BTCUSDT	29430.92	29499.26	29059.6	29200	27503.87691	806683957.3	591162
1.69197E+12	8/14/2023	BTCUSDT	29303.85	29695.32	29102.45	29430.93	31443.11532	924613476.7	671592
1.69188E+12	8/13/2023	BTCUSDT	29430.18	29474.65	29272.32	29303.84	11101.70947	326264625.2	341726
1.6918E+12	8/12/2023	BTCUSDT	29426.02	29481.35	29381.56	29430.17	8971.48068	263949405.5	310852
1.69171E+12	8/11/2023	BTCUSDT	29455.76	29564.52	29252.45	29426.03	20637.0443	607176051.3	437828
1.69163E+12	8/10/2023	BTCUSDT	29581.99	29738	29320.2	29455.75	23463.45373	692863472.1	513691
1.69154E+12	8/9/2023	BTCUSDT	29770.41	30160	29376.67	29581.99	38003.88725	1130396850	750252
1.69145E+12	8/8/2023	BTCUSDT	29211.06	30244	29146.45	29770.42	45700.53392	1352934532	877168
1.69137E+12	8/7/2023	BTCUSDT	29088.43	29276.78	28701.03	29211.06	30966.87746	899492595.7	671438
1.69128E+12	8/6/2023	BTCUSDT	29072.13	29205.09	28991.88	29088.42	13178.1972	383209498.9	338654
1.69119E+12	8/5/2023	BTCUSDT	29114	29152.23	28978.64	29072.13	11645.52018	338478560.1	331924
1.69111E+12	8/4/2023	BTCUSDT	29193.65	29333.08	28807.54	29113.99	23551.95217	686643453.4	544850
1.69102E+12	8/3/2023	BTCUSDT	29186	29433.33	28968	29193.64	26476.91994	773302705.5	651970
1.69093E+12	8/2/2023	BTCUSDT	29705.99	30047.5	28927.5	29186.01	48181.65141	1419729745	945158
1.69085E+12	8/1/2023	BTCUSDT	29232.26	29739.25	28585.7	29705.99	44719.65162	1299160215	900141
1.69076E+12	7/31/2023	BTCUSDT	29281.09	29530	29101.8	29232.25	22605.48964	663025204.2	563115
1.69068E+12	7/30/2023	BTCUSDT	29352.9	29449	29033.24	29281.09	15706.97441	459830379.7	454846
1.69059E+12	7/29/2023	BTCUSDT	29314.14	29406.92	29256.18	29352.9	10851.36844	318276733.9	339750
1.6905E+12	7/28/2023	BTCUSDT	29222.78	29542.22	29123.12	29314.14	23993.61627	702705076.8	543177
1.69042E+12	7/27/2023	BTCUSDT	29351.95	29567.49	29083.85	29222.78	22476.47626	659594157.3	583045
1.69033E+12	7/26/2023	BTCUSDT	29228.91	29690	29096.94	29351.96	33931.63366	995569172.1	750401
1.69024E+12	7/25/2023	BTCUSDT	29176.5	29376	29047.65	29228.91	21565.7478	629531351.1	533797
1.69016E+12	7/24/2023	BTCUSDT	30083.75	30099.58	28861.9	29176.5	39628.99691	1162562414	869107
1.69007E+12	7/23/2023	BTCUSDT	29793.99	30350	29730	30083.75	18292.78637	548940321.1	519434
1.68998E+12	7/22/2023	BTCUSDT	29901.72	29999	29625.1	29794	14660.40467	437785700.3	423988
1.6899E+12	7/21/2023	BTCUSDT	29800	30061.7	29726.34	29901.72	23881.40865	713123417.8	555611
1.68981E+12	7/20/2023	BTCUSDT	29909.21	30417.46	29570.96	29800	37540.68193	1125950644	749723
1.68972E+12	7/19/2023	BTCUSDT	29859.14	30189.09	29761.96	29909.21	25657.36137	769254865.3	617415
1.68964E+12	7/18/2023	BTCUSDT	30138.01	30239.78	29512	29859.13	30003.8601	897157095.5	754775
1.68955E+12	7/17/2023	BTCUSDT	30232	30336.96	29659.2	30138	30882.76839	929647644.2	816466
1.68947E+12	7/16/2023	BTCUSDT	30289.52	30441.46	30064.29	30231.99	15760.1281	477189328	494225
1.68938E+12	7/15/2023	BTCUSDT	30312	30390.9	30200	30289.52	14118.55329	427921094.3	488354
1.68929E+12	7/14/2023	BTCUSDT	31454.23	31630	29900	30312.01	60749.48424	1869443274	1274387
1.68921E+12	7/13/2023	BTCUSDT	30380	31804.2	30251	31454.23	70772.51836	2194927210	1301632
1.68912E+12	7/12/2023	BTCUSDT	30622.1	30983.25	30210	30380	38108.99669	1166497472	784195
1.68903E+12	7/11/2023	BTCUSDT	30411.57	30813.63	30300	30622.1	28476.83311	868966244.2	691213
1.68895E+12	7/10/2023	BTCUSDT	30160.71	31045.78	29950	30411.57	41262.87652	1254289038	896853
1.68886E+12	7/9/2023	BTCUSDT	30284.63	30445.52	30061.12	30160.71	15388.50196	465781514.3	473168
1.68877E+12	7/8/2023	BTCUSDT	30344.7	30386.81	30044.47	30284.63	13094.59042	395759717.6	480214
1.68869E+12	7/7/2023	BTCUSDT	29895.42	30449	29701.02	30344.7	34070.53895	1027461795	912948
1.6886E+12	7/6/2023	BTCUSDT	30504.8	31500	29850.45	29895.43	71319.6261	2181763649	1397042
1.68852E+12	7/5/2023	BTCUSDT	30766.52	30878.07	30200	30504.81	33215.67122	1013694790	827926
1.68843E+12	7/4/2023	BTCUSDT	31156.2	31350.69	30620	30766.51	33206.11943	1028794009	779472
1.68834E+12	7/3/2023	BTCUSDT	30617.02	31380	30570.27	31156.2	43761.64311	1352635340	781855
1.68826E+12	7/2/2023	BTCUSDT	30585.9	30791	30155	30617.03	23286.41019	711031423.4	591533
1.68817E+12	7/1/2023	BTCUSDT	30471.99	30661.6	30320.57	30585.9	17501.75075	533859338.1	567975
1.68808E+12	6/30/2023	BTCUSDT	30447.31	31282	29500	30472	89419.07618	2726355506	1559366
1.688E+12	6/29/2023	BTCUSDT	30077.4	30843.98	30049.98	30447.31	36330.62903	1107940390	758428
1.68791E+12	6/28/2023	BTCUSDT	30692.44	30709.74	29858.8	30077.41	40463.51937	1224103638	895470
1.68782E+12	6/27/2023	BTCUSDT	30267.99	30994.97	30226.17	30692.44	42699.64157	1306206257	824373
1.68774E+12	6/26/2023	BTCUSDT	30462.67	30666	29930	30267.99	45180.41489	1367837658	954783
1.68765E+12	6/25/2023	BTCUSDT	30527.44	31046.01	30277.49	30462.66	30223.44801	926316644.4	789910
1.68756E+12	6/24/2023	BTCUSDT	30688.51	30800	30250	30527.43	30513.30135	933244397.7	776343
1.68748E+12	6/23/2023	BTCUSDT	29884.92	31431.94	29800	30688.5	73931.89635	2265077496	1338533
1.68739E+12	6/22/2023	BTCUSDT	29993.89	30500	29525.61	29884.92	59054.5646	1775822104	1146092
1.68731E+12	6/21/2023	BTCUSDT	28308	30800	28257.99	29993.89	108926.4041	3210301129	1872873
1.68722E+12	6/20/2023	BTCUSDT	26844.35	28402.74	26652	28307.99	69666.95525	1912797984	1189024
1.68713E+12	6/19/2023	BTCUSDT	26339.98	27068.09	26256.61	26844.35	35872.65974	954193987.3	732735
1.68705E+12	6/18/2023	BTCUSDT	26516.99	26700	26255.85	26339.97	21538.31022	571013013.9	555956
1.68696E+12	6/17/2023	BTCUSDT	26345.01	26839.99	26181	26516.99	27842.2195	738491809.9	666967
1.68687E+12	6/16/2023	BTCUSDT	25598.49	26518	25175.56	26345	51596.91662	1335158159	926194
1.68679E+12	6/15/2023	BTCUSDT	25128.6	25759.01	24800	25598.49	48664.86063	1224436975	943268
1.6867E+12	6/14/2023	BTCUSDT	25934.24	26098	24820.56	25128.6	45077.31608	1152808417	957418
1.68661E+12	6/13/2023	BTCUSDT	25905.2	26433.21	25712.57	25934.25	41065.60853	1068985237	1007138
1.68653E+12	6/12/2023	BTCUSDT	25925.54	26106.48	25602.11	25905.19	29900.50893	773303698.9	858037
1.68644E+12	6/11/2023	BTCUSDT	25841.22	26206.88	25634.7	25925.55	30014.29595	776111471.9	833902
1.68636E+12	6/10/2023	BTCUSDT	26477.8	26533.87	25358	25841.21	64944.60108	1673795235	1713871
1.68627E+12	6/9/2023	BTCUSDT	26498.62	26783.33	26269.91	26477.81	27934.7097	741158215.1	746911
1.68618E+12	6/8/2023	BTCUSDT	26339.34	26810	26210	26498.61	31075.51083	823023638.2	848252
1.6861E+12	6/7/2023	BTCUSDT	27230.07	27391.77	26125.01	26339.34	59619.44364	1589291468	1311928
1.68601E+12	6/6/2023	BTCUSDT	25728.2	27355.33	25351.02	27230.08	68392.60438	1797636024	1345725
1.68592E+12	6/5/2023	BTCUSDT	27115.2	27129.33	25388	25728.2	65805.60305	1722665798	1420829
1.68584E+12	6/4/2023	BTCUSDT	27069.22	27455.02	26951	27115.21	19258.41049	523747237.4	504474
1.68575E+12	6/3/2023	BTCUSDT	27242.59	27333.29	26914.93	27069.22	16595.34117	450588672.5	466520
1.68566E+12	6/2/2023	BTCUSDT	26817.93	27300	26505	27242.59	36380.90269	983857061.6	811087
1.68558E+12	6/1/2023	BTCUSDT	27210.36	27350	26605.05	26817.93	39217.8088	1055132510	814389
1.68549E+12	5/31/2023	BTCUSDT	27694.39	27835.51	26839.01	27210.35	46588.80573	1265952179	908537
1.6854E+12	5/30/2023	BTCUSDT	27736.39	28038.59	27554	27694.4	32686.75371	908653906	745633
1.68532E+12	5/29/2023	BTCUSDT	28065.01	28447.14	27524.6	27736.4	42385.41945	1182678582	805579
1.68523E+12	5/28/2023	BTCUSDT	26854.28	28261.32	26764.36	28065	43916.00855	1205762342	843861
1.68515E+12	5/27/2023	BTCUSDT	26705.93	26895	26551	26854.27	15095.6867	403337263	415694
1.68506E+12	5/26/2023	BTCUSDT	26473.8	26932.16	26327.24	26705.92	35061.18713	932817724.6	655755
1.68497E+12	5/25/2023	BTCUSDT	26329	26631.98	25871.89	26473.79	37435.44895	984117789.7	753125
1.68489E+12	5/24/2023	BTCUSDT	27219.61	27219.61	26080.5	26329.01	54393.0657	1442636235	1012767
1.6848E+12	5/23/2023	BTCUSDT	26849.28	27495.83	26798.11	27219.61	38700.83858	1054565782	816399
1.68471E+12	5/22/2023	BTCUSDT	26747.78	27099.89	26538.21	26849.27	26458.83828	709594996.7	717111
1.68463E+12	5/21/2023	BTCUSDT	27102.42	27277.55	26666.03	26747.78	21347.87279	575213570.3	568937
1.68454E+12	5/20/2023	BTCUSDT	26880.26	27150	26825.11	27102.43	14434.54718	389225653.7	481382
1.68445E+12	5/19/2023	BTCUSDT	26821.28	27183.6	26630	26880.26	28754.13544	772864757.2	756295
1.68437E+12	5/18/2023	BTCUSDT	27405.62	27485.33	26361.2	26821.28	49198.65143	1330745573	1057318
1.68428E+12	5/17/2023	BTCUSDT	27033.85	27500	26544.71	27405.61	42958.97785	1159714528	1016823
1.6842E+12	5/16/2023	BTCUSDT	27162.15	27296.89	26852.11	27033.84	33270.45451	900273404.6	815642
1.68411E+12	5/15/2023	BTCUSDT	26917.61	27663.59	26726	27162.14	40430.08333	1104633264	935914
1.68402E+12	5/14/2023	BTCUSDT	26775.27	27200	26560.53	26917.62	21594.8036	580801698	629537
1.68394E+12	5/13/2023	BTCUSDT	26795.01	27045.45	26692.03	26775.28	22814.90421	612062852.1	605049
1.68385E+12	5/12/2023	BTCUSDT	26968.61	27091.12	25811.46	26795.01	67207.93494	1777052128	1351633
1.68376E+12	5/11/2023	BTCUSDT	27598.74	27630.14	26702.05	26968.62	47635.31365	1295799109	1257000
1.68368E+12	5/10/2023	BTCUSDT	27628.28	28331.42	26777	27598.75	71155.11355	1971173412	1534579
1.68359E+12	5/9/2023	BTCUSDT	27668.8	27818	27353	27628.27	40113.31069	1106923908	1003698
1.6835E+12	5/8/2023	BTCUSDT	28430.09	28631.01	27262	27668.79	68244.36179	1903052695	1600637
1.68342E+12	5/7/2023	BTCUSDT	28848.19	29138.29	28395.23	28430.1	30003.41028	865838535.3	855425
1.68333E+12	5/6/2023	BTCUSDT	29505.6	29820	28300	28848.2	49249.28459	1429517893	1221021
1.68324E+12	5/5/2023	BTCUSDT	28838.16	29677	28800	29505.61	58415.83048	1709786815	1288027
1.68316E+12	5/4/2023	BTCUSDT	29026.16	29379.83	28663.64	28838.16	42575.47501	1233816136	961542
1.68307E+12	5/3/2023	BTCUSDT	28669.85	29266.66	28113.69	29026.16	64615.79213	1845961219	1502909
1.68299E+12	5/2/2023	BTCUSDT	28068.26	28879.88	27872	28669.86	50824.5224	1441733922	1174697
1.6829E+12	5/1/2023	BTCUSDT	29233.2	29337.34	27666.95	28068.26	64433.65958	1828221139	1362793
1.68281E+12	4/30/2023	BTCUSDT	29230.45	29969.39	29079.59	29233.21	39752.5372	1172155268	949458
1.68273E+12	4/29/2023	BTCUSDT	29311.69	29448.88	29031	29230.45	20466.83058	599466910	619319
1.68264E+12	4/28/2023	BTCUSDT	29472.77	29599.54	28891	29311.7	54298.16578	1590683772	1129240
1.68255E+12	4/27/2023	BTCUSDT	28415.29	29890	28378.86	29472.77	95430.82431	2784859692	1990148
1.68247E+12	4/26/2023	BTCUSDT	28300.8	30036	27235	28415.29	129228.404	3719701462	2261942
1.68238E+12	4/25/2023	BTCUSDT	27510.93	28399.99	27192	28300.79	52325.14637	1446329375	1087067
1.68229E+12	4/24/2023	BTCUSDT	27590.59	28000	26942.82	27510.93	53111.56874	1458406516	1211080
1.68221E+12	4/23/2023	BTCUSDT	27816.85	27816.85	27311.25	27590.6	34812.09581	959389698.8	873485
1.68212E+12	4/22/2023	BTCUSDT	27262.84	27882.72	27140.35	27816.85	36023.69686	989379475.3	859500
1.68204E+12	4/21/2023	BTCUSDT	28243.65	28374.02	27125	27262.84	77684.7679	2164667612	1463628
1.68195E+12	4/20/2023	BTCUSDT	28797.1	29088.3	28010	28243.65	76879.09372	2198854031	1434642
1.68186E+12	4/19/2023	BTCUSDT	30380.01	30413.53	28520	28797.1	86575.48656	2541283888	1699891
1.68178E+12	4/18/2023	BTCUSDT	29430.27	30485	29096.78	30380.01	62004.89434	1861001492	1141562
1.68169E+12	4/17/2023	BTCUSDT	30304.66	30316.06	29240.65	29430.27	56441.81127	1675287761	1137294
1.6816E+12	4/16/2023	BTCUSDT	30295.1	30549.99	30120	30304.65	26431.99322	801322926.2	708233
1.68152E+12	4/15/2023	BTCUSDT	30466.93	30595.6	30202	30295.09	25429.81247	772211097.6	732418
1.68143E+12	4/14/2023	BTCUSDT	30373.84	31000	29966	30466.93	75984.19452	2323267494	1504180
1.68134E+12	4/13/2023	BTCUSDT	29888.07	30595	29854.59	30373.84	51934.11731	1571091101	1054144
1.68126E+12	4/12/2023	BTCUSDT	30200.43	30486	29637.4	29888.07	62049.48451	1863497606	1246556
1.68117E+12	4/11/2023	BTCUSDT	29637.35	30550	29590	30200.42	67990.07621	2046078278	1340458
1.68108E+12	4/10/2023	BTCUSDT	28323.76	29770	28170	29637.34	67754.0622	1955300943	1285695
1.681E+12	4/9/2023	BTCUSDT	27938.38	28530	27800	28323.76	32531.16101	913915923.7	777589
1.68091E+12	4/8/2023	BTCUSDT	27906.34	28154.99	27859.02	27938.38	19479.96735	545324518.7	624159
1.68083E+12	4/7/2023	BTCUSDT	28033.83	28100	27766.94	27906.33	24762.09387	691323748.9	655634
1.68074E+12	4/6/2023	BTCUSDT	28170.01	28182.05	27711	28033.82	40118.94963	1122713088	934548
1.68065E+12	4/5/2023	BTCUSDT	28165.47	28775	27805.1	28170.01	60737.64732	1721098539	1262730
1.68057E+12	4/4/2023	BTCUSDT	27800	28444.44	27662.79	28165.47	49722.55691	1397141465	1102007
1.68048E+12	4/3/2023	BTCUSDT	28171.87	28500.99	27200.24	27800	79180.01405	2214361049	1651062
1.68039E+12	4/2/2023	BTCUSDT	28452.74	28530	27856.43	28171.87	37365.65692	1053600933	938464
1.68031E+12	4/1/2023	BTCUSDT	28465.36	28819.71	28220.27	28452.73	30238.44753	860804237.5	822781
1.68022E+12	3/31/2023	BTCUSDT	28028.53	28656.69	27511.71	28465.36	78198.12139	2203253312	1537349
1.68013E+12	3/30/2023	BTCUSDT	28348.6	29184.68	27686	28028.53	98865.43256	2808471939	1843652
1.68005E+12	3/29/2023	BTCUSDT	27261.06	28650	27240.1	28348.6	89486.16008	2519887866	1704217
1.67996E+12	3/28/2023	BTCUSDT	27124.9	27520	26631.78	27261.07	78602.44341	2124533607	1521981
1.67988E+12	3/27/2023	BTCUSDT	27968.05	28023.86	26508.14	27124.91	88039.46898	2407130888	1575264
1.67979E+12	3/26/2023	BTCUSDT	27462.96	28194.4	27417.76	27968.05	49671.70353	1380973403	1068196
1.6797E+12	3/25/2023	BTCUSDT	27454.46	27787.33	27156.09	27462.95	50844.08102	1397227639	1088721
1.67962E+12	3/24/2023	BTCUSDT	28295.42	28374.3	27000	27454.47	86242.06544	2403443392	1511137
1.67953E+12	3/23/2023	BTCUSDT	27250.97	28750	27105	28295.41	128649.6082	3591123573	2159091
1.67944E+12	3/22/2023	BTCUSDT	28107.81	28868.05	26601.8	27250.97	224113.413	6272099822	3589327
1.67936E+12	3/21/2023	BTCUSDT	27717.01	28438.55	27303.1	28105.47	420929.7422	11760492716	11530870
1.67927E+12	3/20/2023	BTCUSDT	27972.87	28472	27124.47	27717.01	477378.2337	13300424537	11775950
1.67918E+12	3/19/2023	BTCUSDT	26907.49	28390.1	26827.22	27972.87	372066.9905	10264707988	9578297
1.6791E+12	3/18/2023	BTCUSDT	27395.13	27724.85	26578	26907.49	371238.9717	10135945070	9948603
1.67901E+12	3/17/2023	BTCUSDT	24998.78	27756.84	24890	27395.13	624460.6809	16476681071	13113359
1.67892E+12	3/16/2023	BTCUSDT	24285.66	25167.4	24123	24998.78	439421.33	10847330152	10418081
1.67884E+12	3/15/2023	BTCUSDT	24670.41	25196.97	23896.95	24285.66	581450.7298	14291005744	12613034
1.67875E+12	3/14/2023	BTCUSDT	24112.27	26386.87	23976.42	24670.41	699360.9342	17465307098	15223589
1.67867E+12	3/13/2023	BTCUSDT	21998.05	24500	21813.88	24113.48	687889.3126	15824996079	14820760
1.67858E+12	3/12/2023	BTCUSDT	20455.73	22150	20270.6	21997.11	430944.9429	8982418414	9721933
1.67849E+12	3/11/2023	BTCUSDT	20150.69	20686.51	19765.03	20455.73	427831.8213	8651590672	10412300
1.67841E+12	3/10/2023	BTCUSDT	20362.21	20367.78	19549.09	20150.69	618456.4671	12344992789	12106261
1.67832E+12	3/9/2023	BTCUSDT	21704.37	21834.99	20042.72	20362.22	443658.2858	9403028765	10076702
1.67823E+12	3/8/2023	BTCUSDT	22198.56	22287	21580	21705.44	301460.5727	6641171704	8018963
1.67815E+12	3/7/2023	BTCUSDT	22409.41	22557.91	21927	22197.96	292519.8091	6517594938	7813394
1.67806E+12	3/6/2023	BTCUSDT	22430.24	22602.19	22258	22410	203751.8296	4569102169	6471278
1.67797E+12	3/5/2023	BTCUSDT	22346.57	22662.09	22189.22	22430.24	154841.7579	3473011455	4835978
1.67789E+12	3/4/2023	BTCUSDT	22354.34	22410	22157.08	22346.57	121257.3813	2706422996	4169260
1.6778E+12	3/3/2023	BTCUSDT	23465.32	23476.95	21971.13	22354.34	319954.1979	7167184766	8214639
1.67772E+12	3/2/2023	BTCUSDT	23629.76	23796.93	23195.9	23465.32	239315.4522	5603770010	7435815
1.67763E+12	3/1/2023	BTCUSDT	23141.57	24000	23020.03	23628.97	315287.4174	7441571085	9390487
1.67754E+12	2/28/2023	BTCUSDT	23492.09	23600	23020.97	23141.57	264140.9989	6172930936	9568743
1.67746E+12	2/27/2023	BTCUSDT	23554.85	23897.99	23106.77	23492.09	283706.0859	6659785788	11754195
1.67737E+12	2/26/2023	BTCUSDT	23157.07	23689.99	23059.18	23554.85	202323.7362	4716158181	9506015
1.67728E+12	2/25/2023	BTCUSDT	23184.04	23219.13	22722	23157.07	191311.8101	4406286300	9124568
1.6772E+12	2/24/2023	BTCUSDT	23940.2	24132.35	22841.19	23185.29	343582.5745	8087524100	11531424
1.67711E+12	2/23/2023	BTCUSDT	24182.21	24599.59	23608	23940.2	398400.4544	9596083722	11396877
1.67702E+12	2/22/2023	BTCUSDT	24450.67	24476.05	23574.69	24182.21	379425.7537	9101745946	11395957
1.67694E+12	2/21/2023	BTCUSDT	24843.89	25250	24148.34	24452.16	376000.8287	9280992344	10712371
1.67685E+12	2/20/2023	BTCUSDT	24272.51	25121.23	23840.83	24842.2	346938.57	8561226688	9808728
1.67676E+12	2/19/2023	BTCUSDT	24632.05	25192	24192.57	24271.76	300395.9954	7408745407	7660484
1.67668E+12	2/18/2023	BTCUSDT	24568.24	24877	24430	24631.95	216917.2521	5339920390	6296097
1.67659E+12	2/17/2023	BTCUSDT	23517.72	25021.11	23339.37	24569.97	496813.2138	11968532252	10895009
1.67651E+12	2/16/2023	BTCUSDT	24322.87	25250	23505.25	23517.72	450080.6837	11074988149	11006793
1.67642E+12	2/15/2023	BTCUSDT	22199.84	24380	22047.28	24324.05	375669.1611	8604133694	8335550
1.67633E+12	2/14/2023	BTCUSDT	21774.63	22319.08	21532.77	22199.84	361958.4011	7938385477	7695927
1.67625E+12	2/13/2023	BTCUSDT	21782.37	21894.99	21351.07	21773.97	295730.7679	6404813758	6503611
1.67616E+12	2/12/2023	BTCUSDT	21862.02	22090	21630	21783.54	204435.6516	4469822441	4561903
1.67607E+12	2/11/2023	BTCUSDT	21625.19	21906.32	21599.78	21862.55	177021.5843	3842000898	4207940
1.67599E+12	2/10/2023	BTCUSDT	21797.83	21938.16	21451	21625.19	338591.9425	7369456395	6993675
1.6759E+12	2/9/2023	BTCUSDT	22961.85	23011.39	21688	21796.35	402894.6955	9052973327	9784291
1.67581E+12	2/8/2023	BTCUSDT	23242.42	23452	22665.85	22963	280056.3072	6457585648	7896433
1.67573E+12	2/7/2023	BTCUSDT	22762.52	23350.25	22745.78	23240.46	308006.7248	7085929136	8293878
1.67564E+12	2/6/2023	BTCUSDT	22932.91	23158.25	22628.13	22762.52	265371.6069	6076050768	6956395
1.67556E+12	2/5/2023	BTCUSDT	23327.66	23433.33	22743	22932.91	209251.3392	4842463017	5903916
1.67547E+12	2/4/2023	BTCUSDT	23431.9	23587.78	23253.96	23326.84	166126.473	3886777608	4852404
1.67538E+12	2/3/2023	BTCUSDT	23489.33	23715.7	23204.62	23431.9	332571.029	7806490900	8007846
1.6753E+12	2/2/2023	BTCUSDT	23731.41	24255	23363.27	23488.94	364177.2075	8673696846	9102300
1.67521E+12	2/1/2023	BTCUSDT	23125.13	23812.66	22760.23	23732.66	310790.4227	7212542002	7863213
1.67512E+12	1/31/2023	BTCUSDT	22827.38	23320	22714.77	23125.13	264649.3491	6083858925	6798411
1.67504E+12	1/30/2023	BTCUSDT	23743.37	23800.51	22500	22826.15	302405.9012	7020727239	7790224
1.67495E+12	1/29/2023	BTCUSDT	23021.4	23960.54	22967.76	23742.3	295688.792	6941922954	7030837
1.67486E+12	1/28/2023	BTCUSDT	23074.16	23189	22878.46	23022.6	148115.7109	3408985411	4181816
1.67478E+12	1/27/2023	BTCUSDT	23009.65	23500	22534.88	23074.16	280833.8632	6461707755	7079096
1.67469E+12	1/26/2023	BTCUSDT	23060.42	23282.47	22850.01	23009.65	288924.4358	6664592468	7181086
1.6746E+12	1/25/2023	BTCUSDT	22631.94	23816.73	22300	23060.94	346042.8322	7875590359	8060446
1.67452E+12	1/24/2023	BTCUSDT	22917.81	23162.2	22462.93	22632.89	293158.7825	6721432963	7395584
1.67443E+12	1/23/2023	BTCUSDT	22706.02	23180	22500	22916.45	293588.3794	6704191296	7258655
1.67435E+12	1/22/2023	BTCUSDT	22783.35	23078.71	22292.37	22707.88	253577.7529	5775552322	6603827
1.67426E+12	1/21/2023	BTCUSDT	22666	23371.8	22422	22783.55	346445.4843	7938935169	7796520
1.67417E+12	1/20/2023	BTCUSDT	21071.59	22755.93	20861.28	22667.21	338079.1366	7256172890	7382435
1.67409E+12	1/19/2023	BTCUSDT	20677.47	21192	20659.19	21071.59	251385.8493	5243024330	5819932
1.674E+12	1/18/2023	BTCUSDT	21132.29	21650	20407.15	20677.47	350916.0195	7399719195	7617173
1.67391E+12	1/17/2023	BTCUSDT	21185.65	21647.45	20841.31	21134.81	275407.7441	5840585769	6440138
1.67383E+12	1/16/2023	BTCUSDT	20872.99	21474.05	20611.48	21185.65	293078.0826	6168654053	6856434
1.67374E+12	1/15/2023	BTCUSDT	20952.76	21050.74	20551.01	20871.5	178542.2255	3710526606	5194354
1.67365E+12	1/14/2023	BTCUSDT	19930.01	21258	19888.05	20954.92	393913.7495	8183071567	8659545
1.67357E+12	1/13/2023	BTCUSDT	18846.62	20000	18714.12	19930.01	368615.8782	7061633461	8021774
1.67348E+12	1/12/2023	BTCUSDT	17943.26	19117.04	17892.05	18846.62	454568.3218	8348431208	8911373
1.6734E+12	1/11/2023	BTCUSDT	17440.64	18000	17315.6	17943.26	262221.6065	4586965947	5627464
1.67331E+12	1/10/2023	BTCUSDT	17179.04	17499	17146.34	17440.66	221382.4258	3829247654	5448751
1.67322E+12	1/9/2023	BTCUSDT	17127.83	17398.8	17104.66	17178.26	266211.5272	4590284351	6327667
1.67314E+12	1/8/2023	BTCUSDT	16943.83	17176.99	16911	17127.83	135155.897	2291925700	4036092
1.67305E+12	1/7/2023	BTCUSDT	16950.31	16981.91	16908	16943.57	104526.5688	1770201710	3227161
1.67296E+12	1/6/2023	BTCUSDT	16831.85	17041	16679	16950.65	207401.2842	3490305010	5388661
1.67288E+12	1/5/2023	BTCUSDT	16850.36	16879.82	16753	16831.85	163473.5664	2751080254	4842014
1.67279E+12	1/4/2023	BTCUSDT	16675.65	16991.87	16652.66	16850.36	220362.1886	3709833210	6310703
1.6727E+12	1/3/2023	BTCUSDT	16672.78	16778.4	16605.28	16675.18	159541.5373	2662765916	5097596
1.67262E+12	1/2/2023	BTCUSDT	16617.17	16799.23	16548.7	16672.87	121888.5719	2034683215	4036118
1.67253E+12	1/1/2023	BTCUSDT	16541.77	16628	16499.01	16616.75	96925.41374	1604793790	3218355
1.67244E+12	12/31/2022	BTCUSDT	16607.48	16644.09	16470	16542.4	114490.4286	1897047505	3344374
1.67236E+12	12/30/2022	BTCUSDT	16633.47	16677.35	16333	16607.48	164916.3117	2726831057	4310415
1.67227E+12	12/29/2022	BTCUSDT	16547.32	16664.41	16488.91	16633.47	160998.4716	2671665748	4553877
1.67219E+12	12/28/2022	BTCUSDT	16706.06	16785.19	16465.33	16547.31	193037.5658	3210894237	5465468
1.6721E+12	12/27/2022	BTCUSDT	16919.39	16972.83	16592.37	16706.36	173749.5862	2918379510	5047628
1.67201E+12	12/26/2022	BTCUSDT	16832.11	16944.52	16791	16919.39	124564.0066	2099037539	3915571
1.67193E+12	12/25/2022	BTCUSDT	16835.73	16857.96	16721	16832.11	125441.072	2108857873	3570157
1.67184E+12	12/24/2022	BTCUSDT	16778.52	16869.99	16776.62	16836.12	100224.291	1686757295	3076985
1.67175E+12	12/23/2022	BTCUSDT	16821.9	16955.14	16731.13	16778.5	161612.0095	2720021934	4561020
1.67167E+12	12/22/2022	BTCUSDT	16824.68	16868.52	16559.85	16821.43	176044.2724	2949612072	4678640
1.67158E+12	12/21/2022	BTCUSDT	16896.15	16925	16723	16824.67	156810.9636	2638528724	4375570
1.67149E+12	12/20/2022	BTCUSDT	16438.88	17061.27	16397.2	16895.56	248808.9232	4176995654	5945803
1.67141E+12	12/19/2022	BTCUSDT	16739	16815.99	16256.3	16438.88	179094.2831	2981094033	4681887
1.67132E+12	12/18/2022	BTCUSDT	16777.54	16863.26	16663.07	16738.21	112619.3165	1884666030	3369193
1.67124E+12	12/17/2022	BTCUSDT	16631.5	16796.82	16579.85	16776.52	144825.6668	2417851422	3905843
1.67115E+12	12/16/2022	BTCUSDT	17356.96	17531.73	16527.32	16632.12	253379.0412	4308933188	5703001
1.67106E+12	12/15/2022	BTCUSDT	17804.01	17854.82	17275.51	17356.34	223701.9688	3923378678	4789226
1.67098E+12	12/14/2022	BTCUSDT	17775.82	18387.95	17660.94	17803.15	266681.2221	4779915721	5743730
1.67089E+12	12/13/2022	BTCUSDT	17208.93	18000	17080.14	17774.7	284462.9139	4983896040	6242080
1.6708E+12	12/12/2022	BTCUSDT	17085.05	17241.89	16871.85	17209.83	226227.4969	3844787581	4463916
1.67072E+12	12/11/2022	BTCUSDT	17127.49	17270.99	17071	17085.05	155286.4787	2663686104	3260722
1.67063E+12	12/10/2022	BTCUSDT	17128.56	17227.72	17092	17127.49	140573.9794	2411933259	3032257
1.67054E+12	12/9/2022	BTCUSDT	17224.1	17360	17058.21	17128.56	238422.0647	4097973426	4282003
1.67046E+12	12/8/2022	BTCUSDT	16836.64	17299	16733.49	17224.1	236417.978	4009427525	4520282
1.67037E+12	12/7/2022	BTCUSDT	17088.96	17142.21	16678.83	16836.64	220657.4133	3723206794	4284989
1.67028E+12	12/6/2022	BTCUSDT	16966.35	17107.01	16906.37	17088.96	218730.7688	3717926010	4416864
1.6702E+12	12/5/2022	BTCUSDT	17106.65	17424.25	16867	16966.35	233703.2923	4015334797	5138207
1.67011E+12	12/4/2022	BTCUSDT	16885.2	17202.84	16878.25	17105.7	178619.1339	3040020095	3948990
1.67003E+12	12/3/2022	BTCUSDT	17092.13	17188.98	16858.74	16885.2	154542.5731	2622504253	3308694
1.66994E+12	12/2/2022	BTCUSDT	16978	17105.73	16787.85	17092.74	202372.2062	3432385162	4305515
1.66985E+12	12/1/2022	BTCUSDT	17165.53	17324	16855.01	16977.37	232818.1822	3972607180	5097720
1.66977E+12	11/30/2022	BTCUSDT	16442.91	17249	16428.3	17163.64	303019.8072	5123595200	6519330
1.66968E+12	11/29/2022	BTCUSDT	16212.18	16548.71	16100	16442.53	248106.2501	4072651067	5206638
1.66959E+12	11/28/2022	BTCUSDT	16428.77	16487.04	15995.27	16212.91	252695.4037	4096398587	5570407
1.66951E+12	11/27/2022	BTCUSDT	16457.61	16600	16401	16428.78	162025.4761	2679048566	3362221
1.66942E+12	11/26/2022	BTCUSDT	16521.35	16701.99	16385	16458.57	181804.8167	3011990388	3817130
1.66933E+12	11/25/2022	BTCUSDT	16599.55	16666	16342.81	16522.14	182089.4953	3003553172	4396465
1.66925E+12	11/24/2022	BTCUSDT	16603.11	16812.63	16458.05	16598.95	206565.9235	3431724406	5031851
1.66916E+12	11/23/2022	BTCUSDT	16227.96	16706	16160.2	16603.11	264927.7041	4368042619	6260616
1.66908E+12	11/22/2022	BTCUSDT	15781.29	16315	15616.63	16226.94	239548.0662	3823612604	6276097
1.66899E+12	11/21/2022	BTCUSDT	16279.5	16319	15476	15781.29	324096.9978	5188798317	7440871
1.6689E+12	11/20/2022	BTCUSDT	16700.68	16753.33	16180	16280.23	154842.1348	2561165772	4557344
1.66882E+12	11/19/2022	BTCUSDT	16699.43	16822.41	16553.53	16700.68	104963.1556	1747627888	3142123
1.66873E+12	11/18/2022	BTCUSDT	16692.56	17011	16546.04	16700.45	214224.1818	3588467560	5114799
1.66864E+12	11/17/2022	BTCUSDT	16661.61	16751	16410.74	16692.56	228038.9787	3785204632	5352083
1.66856E+12	11/16/2022	BTCUSDT	16900.57	17015.92	16378.61	16662.76	261493.4081	4362538339	6297404
1.66847E+12	11/15/2022	BTCUSDT	16617.72	17134.69	16527.72	16900.57	282461.8439	4758545356	7200265
1.66838E+12	11/14/2022	BTCUSDT	16331.78	17190	15815.21	16619.46	380210.7775	6273920325	9215128
1.6683E+12	11/13/2022	BTCUSDT	16813.16	16954.28	16229	16329.85	184960.7885	3074280132	5382834
1.66821E+12	11/12/2022	BTCUSDT	17069.98	17119.1	16631.39	16812.08	167819.9604	2827930561	5046837
1.66812E+12	11/11/2022	BTCUSDT	17602.45	17695	16361.6	17070.31	393552.8649	6725273823	9900073
1.66804E+12	11/10/2022	BTCUSDT	15922.68	18199	15754.26	17601.15	608448.3643	10323294544	12719887
1.66795E+12	11/9/2022	BTCUSDT	18545.38	18587.76	15588	15922.81	731926.9297	12737719697	13605474
1.66787E+12	11/8/2022	BTCUSDT	20590.67	20700.88	17166.83	18547.23	760705.3628	14758384310	14530601
1.66778E+12	11/7/2022	BTCUSDT	20905.58	21069.77	20384.89	20591.13	386977.6034	8035052132	8344242
1.66769E+12	11/6/2022	BTCUSDT	21299.37	21365.27	20886.13	20905.58	230036.9722	4877535058	5268210
1.66761E+12	11/5/2022	BTCUSDT	21148.52	21480.65	21080.65	21299.37	245621.9853	5240395529	5570832
1.66752E+12	11/4/2022	BTCUSDT	20207.12	21302.05	20180.96	21148.52	453694.3917	9409862205	9249613
1.66743E+12	11/3/2022	BTCUSDT	20151.84	20393.32	20031.24	20207.82	319185.1544	6461673165	6948227
1.66735E+12	11/2/2022	BTCUSDT	20482.81	20800	20048.04	20151.84	373716.273	7633404092	7431698
1.66726E+12	11/1/2022	BTCUSDT	20490.74	20700	20330.74	20483.62	279932.4377	5740102555	5971938
1.66717E+12	10/31/2022	BTCUSDT	20627.48	20845.92	20237.95	20490.74	303567.6163	6226304300	6571526
1.66709E+12	10/30/2022	BTCUSDT	20809.68	20931.21	20515	20627.48	192795.6089	3994389493	4920007
1.667E+12	10/29/2022	BTCUSDT	20591.84	21085	20554.01	20809.67	254881.7776	5303038321	6255599
1.66692E+12	10/28/2022	BTCUSDT	20295.11	20750	20000.09	20591.84	287039.9457	5849603406	6638096
1.66683E+12	10/27/2022	BTCUSDT	20771.61	20872.21	20200	20295.11	328643.5779	6771209922	7748080
1.66674E+12	10/26/2022	BTCUSDT	20079.02	21020	20050.41	20771.59	380492.6958	7833551674	8512349
1.66666E+12	10/25/2022	BTCUSDT	19330.6	20415.87	19237	20080.07	326370.6706	6454151277	7214687
1.66657E+12	10/24/2022	BTCUSDT	19570.4	19601.15	19157	19329.72	256168.1447	4957159177	5676899
1.66648E+12	10/23/2022	BTCUSDT	19204.29	19695	19070.11	19570.4	167057.2018	3233393909	3939703
1.6664E+12	10/22/2022	BTCUSDT	19164.37	19257	19112.72	19204.35	110403.9084	2117395641	2887106
1.66631E+12	10/21/2022	BTCUSDT	19041.92	19250	18650	19164.37	269310.7577	5126619488	5679281
1.66622E+12	10/20/2022	BTCUSDT	19123.35	19347.82	18900	19041.92	223530.1307	4276025724	5391090
1.66614E+12	10/19/2022	BTCUSDT	19327.44	19360.16	19065.97	19123.97	186137.2954	3575041318	4545820
1.66605E+12	10/18/2022	BTCUSDT	19548.48	19706.66	19091	19327.44	260313.0785	5065944973	5588482
1.66596E+12	10/17/2022	BTCUSDT	19262.98	19676.96	19152.03	19549.86	222813.8763	4331666396	5162979
1.66588E+12	10/16/2022	BTCUSDT	19068.4	19425.84	19063.74	19262.98	131894.6189	2531545363	3438605
1.66579E+12	10/15/2022	BTCUSDT	19176.93	19227.68	18975.18	19069.39	113847.6423	2178316066	3052219
1.66571E+12	10/14/2022	BTCUSDT	19375.58	19951.87	19070.37	19176.93	351634.326	6877621835	6688310
1.66562E+12	10/13/2022	BTCUSDT	19155.1	19513.79	18190	19375.13	399756.6834	7554309475	7470896
1.66553E+12	10/12/2022	BTCUSDT	19060	19238.31	18965.88	19155.53	213826.2673	4086903622	4556597
1.66545E+12	10/11/2022	BTCUSDT	19131.87	19268.09	18860	19060	243473.8429	4642843396	4792106
1.66536E+12	10/10/2022	BTCUSDT	19439.96	19525	19020.25	19131.87	212509.0985	4101745483	4432688
1.66527E+12	10/9/2022	BTCUSDT	19416.52	19558	19316.04	19439.02	113900.8268	2215007204	2833704
1.66519E+12	10/8/2022	BTCUSDT	19530.09	19627.38	19237.14	19417.96	102480.0984	1995917002	2637385
1.6651E+12	10/7/2022	BTCUSDT	19960.67	20068.82	19320	19530.09	220874.8391	4353681484	4324772
1.66501E+12	10/6/2022	BTCUSDT	20158.26	20456.6	19853	19960.67	320122.1702	6452892402	5085004
1.66493E+12	10/5/2022	BTCUSDT	20337.82	20365.6	19730	20158.26	312239.7522	6275437161	4540004
1.66484E+12	10/4/2022	BTCUSDT	19629.08	20475	19490.6	20337.82	327012.0013	6533428230	4871932
1.66476E+12	10/3/2022	BTCUSDT	19057.74	19719.1	18959.68	19629.08	293585.7521	5672105806	4471910
1.66467E+12	10/2/2022	BTCUSDT	19312.24	19395.91	18920.35	19056.8	206812.4703	3970724800	3320217
1.66458E+12	10/1/2022	BTCUSDT	19422.61	19484	19159.42	19310.95	165625.1396	3200350295	2470590
1.6645E+12	9/30/2022	BTCUSDT	19590.54	20185	19155.36	19422.61	444322.9534	8694127254	6254203
1.66441E+12	9/29/2022	BTCUSDT	19412.82	19645.52	18843.01	19591.51	406424.9326	7868786415	5631615
1.66432E+12	9/28/2022	BTCUSDT	19078.1	19790	18471.28	19412.82	521385.4555	9964460007	7357437
1.66424E+12	9/27/2022	BTCUSDT	19226.68	20385.86	18816.32	19079.13	593260.7416	11705770261	8152473
1.66415E+12	9/26/2022	BTCUSDT	18809.13	19318.96	18680.72	19227.82	439239.2194	8356951610	5837041
1.66406E+12	9/25/2022	BTCUSDT	18921.99	19180.21	18629.2	18807.38	191191.4492	3625136714	3714450
1.66398E+12	9/24/2022	BTCUSDT	19288.57	19316.14	18805.34	18920.5	239496.5675	4568927984	3907636
1.66389E+12	9/23/2022	BTCUSDT	19401.63	19500	18531.42	19289.91	385886.9183	7330336009	5906265
1.6638E+12	9/22/2022	BTCUSDT	18461.36	19550.17	18356.39	19401.63	379321.7211	7203741481	6251862
1.66372E+12	9/21/2022	BTCUSDT	18874.31	19956	18125.98	18461.36	385034.1002	7338667640	6907777
1.66363E+12	9/20/2022	BTCUSDT	19537.02	19634.62	18711.87	18875	324098.3286	6206043205	5900070
1.66355E+12	9/19/2022	BTCUSDT	19417.45	19686.2	18232.56	19537.02	380512.4031	7215196796	6820580
1.66346E+12	9/18/2022	BTCUSDT	20112.61	20117.26	19335.62	19416.18	254217.469	5033968948	4634096
1.66337E+12	9/17/2022	BTCUSDT	19803.3	20189	19748.08	20113.62	179350.2434	3578667843	3862666
1.66329E+12	9/16/2022	BTCUSDT	19701.88	19890	19320.01	19803.3	283791.0706	5584012914	5120935
1.6632E+12	9/15/2022	BTCUSDT	20227.17	20330.24	19497	19701.88	333069.7608	6655264974	6690974
1.66311E+12	9/14/2022	BTCUSDT	20173.62	20541.48	19617.62	20226.71	340826.4015	6886235197	6313052
1.66303E+12	9/13/2022	BTCUSDT	22395.44	22799	19860	20173.57	431915.0333	9302239274	8126869
1.66294E+12	9/12/2022	BTCUSDT	21826.87	22488	21538.51	22395.74	395395.6183	8743762683	6979539
1.66285E+12	9/11/2022	BTCUSDT	21647.21	21860	21350	21826.87	280702.5515	6064643643	4801844
1.66277E+12	9/10/2022	BTCUSDT	21361.62	21810.8	21111.13	21648.34	307997.335	6589753119	5615783
1.66268E+12	9/9/2022	BTCUSDT	19320.54	21597.22	19291.75	21360.11	428919.7465	8929831333	7777214
1.6626E+12	9/8/2022	BTCUSDT	19292.85	19458.25	19012	19319.77	262813.2827	5057217167	6013826
1.66251E+12	9/7/2022	BTCUSDT	18790.61	19464.06	18510.77	19292.84	287394.7788	5436827909	5597127
1.66242E+12	9/6/2022	BTCUSDT	19795.34	20180	18649.51	18790.61	356315.0572	6976809188	7124384
1.66234E+12	9/5/2022	BTCUSDT	20000.3	20057.27	19633.83	19796.84	222543.0106	4404971192	4657233
1.66225E+12	9/4/2022	BTCUSDT	19832.45	20029.23	19583.1	20000.3	145588.7789	2883227667	3838915
1.66216E+12	9/3/2022	BTCUSDT	19950.98	20055.93	19652.72	19831.9	146639.032	2908816275	3739909
1.66208E+12	9/2/2022	BTCUSDT	20132.64	20441.26	19755.29	19951.86	245986.6033	4946889820	5740705
1.66199E+12	9/1/2022	BTCUSDT	20048.44	20208.37	19565.66	20131.46	245289.9726	4893158532	5937975
1.6619E+12	8/31/2022	BTCUSDT	19813.03	20490	19797.94	20050.02	276946.6077	5595829094	6389133
1.66182E+12	8/30/2022	BTCUSDT	20287.2	20576.25	19540	19811.66	256634.3553	5157974827	6593178
1.66173E+12	8/29/2022	BTCUSDT	19555.61	20433.62	19550.79	20285.73	210509.4955	4211334409	5840323
1.66164E+12	8/28/2022	BTCUSDT	20037.6	20171.18	19520	19555.61	139307.9598	2781133881	4678693
1.66156E+12	8/27/2022	BTCUSDT	20239.14	20402.93	19800	20037.6	162582.4603	3269764074	5263328
1.66147E+12	8/26/2022	BTCUSDT	21559.04	21886.77	20107.9	20241.05	273811.6196	5785149465	7587244
1.66139E+12	8/25/2022	BTCUSDT	21368.05	21819.88	21310.15	21559.04	169915.783	3672148287	5618785
1.6613E+12	8/24/2022	BTCUSDT	21529.11	21900	21145	21368.08	174383.2205	3744196824	5561412
1.66121E+12	8/23/2022	BTCUSDT	21400.75	21684.87	20890.14	21529.12	200967.7716	4299812534	6333442
1.66113E+12	8/22/2022	BTCUSDT	21516.7	21548.71	20890.18	21399.83	222222.0453	4721412017	6443370
1.66104E+12	8/21/2022	BTCUSDT	21140.07	21800	21069.11	21515.61	159200.6841	3405034923	5034461
1.66095E+12	8/20/2022	BTCUSDT	20834.39	21382.85	20761.9	21140.07	183041.6836	3871242921	5723362
1.66087E+12	8/19/2022	BTCUSDT	23191.45	23208.67	20783.57	20834.39	283995.8775	6181759253	8860928
1.66078E+12	8/18/2022	BTCUSDT	23342.66	23600	23111.04	23191.2	144185.9701	3375338942	6029662
1.66069E+12	8/17/2022	BTCUSDT	23856.15	24446.71	23180.4	23342.66	210668.6877	4993659434	6901586
1.66061E+12	8/16/2022	BTCUSDT	24093.04	24247.49	23671.22	23854.74	179324.9482	4294907692	5978567
1.66052E+12	8/15/2022	BTCUSDT	24305.25	25211.32	23773.22	24094.82	242539.5476	5894066099	7488466
1.66044E+12	8/14/2022	BTCUSDT	24443.06	25047.56	24144	24305.24	151206.1447	3708565145	5473905
1.66035E+12	8/13/2022	BTCUSDT	24401.7	24888	24291.22	24441.38	152852.2544	3751417148	5617859
1.66026E+12	8/12/2022	BTCUSDT	23933.09	24456.5	23583	24403.68	174207.5704	4175834602	6134163
1.66018E+12	8/11/2022	BTCUSDT	23954.05	24918.54	23852.13	23934.39	249759.7956	6097813763	8269994
1.66009E+12	8/10/2022	BTCUSDT	23151.32	24226	22664.69	23954.05	208916.5495	4918825599	6818207
1.66E+12	8/9/2022	BTCUSDT	23810.98	23933.25	22865	23149.95	143182.5086	3347110919	5105613
1.65992E+12	8/8/2022	BTCUSDT	23174.39	24245	23154.25	23810	170958.4415	4078052111	5892045
1.65983E+12	8/7/2022	BTCUSDT	22954.21	23402	22844.62	23174.39	88890.00877	2051763045	3646643
1.65974E+12	8/6/2022	BTCUSDT	23313.56	23354.36	22909.52	22954.21	83911.80307	1944693657	3360228
1.65966E+12	8/5/2022	BTCUSDT	22622.41	23472.86	22586.95	23312.42	175251.6975	4046435951	5340569
1.65957E+12	8/4/2022	BTCUSDT	22816.91	23223.32	22400	22622.98	154854.6702	3537434334	4966138
1.65948E+12	8/3/2022	BTCUSDT	22985.93	23647.68	22681.22	22818.37	145948.81	3385430754	4887642
1.6594E+12	8/2/2022	BTCUSDT	23266.9	23459.89	22654.37	22987.79	158073.2823	3631020649	5066511
1.65931E+12	8/1/2022	BTCUSDT	23296.36	23509.68	22850	23268.01	144210.1622	3346371890	4775213
1.65923E+12	7/31/2022	BTCUSDT	23644.64	24194.82	23227.31	23293.32	127743.3248	3028386331	4463721
1.65914E+12	7/30/2022	BTCUSDT	23777.28	24668	23502.25	23643.51	151060.1321	3634601095	4801528
1.65905E+12	7/29/2022	BTCUSDT	23845.25	24442.66	23414.03	23773.75	198298.5062	4733780641	6221401
1.65897E+12	7/28/2022	BTCUSDT	22954.31	24199.72	22582.13	23842.93	236029.0741	5511388548	6500034
1.65888E+12	7/27/2022	BTCUSDT	21254.67	23112.63	21042.53	22952.45	210971.198	4614909657	5475738
1.65879E+12	7/26/2022	BTCUSDT	21310.9	21347.82	20706.5	21254.67	177817.2433	3738774849	4545385
1.65871E+12	7/25/2022	BTCUSDT	22577.13	22666	21250	21310.9	180344.7664	3954002949	4807238
1.65862E+12	7/24/2022	BTCUSDT	22448.58	23014.64	22257.15	22579.68	115189.6728	2610817967	3671238
1.65853E+12	7/23/2022	BTCUSDT	22684.83	23000.77	21934.57	22451.07	122137.7738	2745262661	3762227
1.65845E+12	7/22/2022	BTCUSDT	23152.19	23756.49	22500	22684.83	171598.4397	3981394766	4745582
1.65836E+12	7/21/2022	BTCUSDT	23223.3	23442.77	22341.46	23152.19	184817.6819	4232411759	4808194
1.65828E+12	7/20/2022	BTCUSDT	23398.48	24276.74	22906.19	23223.3	238762.1709	5631801151	6364038
1.65819E+12	7/19/2022	BTCUSDT	22432.58	23800	21579.54	23396.62	263770.7657	5954419902	6488375
1.6581E+12	7/18/2022	BTCUSDT	20799.58	22777.63	20762.45	22432.58	239942.7313	5263396812	6564387
1.65802E+12	7/17/2022	BTCUSDT	21195.6	21684.54	20750.01	20798.16	118229.4525	2511251393	4261057
1.65793E+12	7/16/2022	BTCUSDT	20830.04	21588.94	20478.61	21195.6	121011.6739	2539616923	3723401
1.65784E+12	7/15/2022	BTCUSDT	20588.84	21200	20382.29	20830.04	143343.3049	2984339734	4411375
1.65776E+12	7/14/2022	BTCUSDT	20234.87	20900	19616.07	20588.84	174809.217	3526210098	4576355
1.65767E+12	7/13/2022	BTCUSDT	19331.28	20366.61	18910.94	20234.87	209250.2489	4096306064	4789109
1.65758E+12	7/12/2022	BTCUSDT	19963.61	20059.42	19240	19328.75	139506.4586	2754215439	3626399
1.6575E+12	7/11/2022	BTCUSDT	20861.11	20868.48	19875.23	19963.61	137535.4072	2813718031	3232941
1.65741E+12	7/10/2022	BTCUSDT	21592.15	21607.65	20655	20862.47	192188.2156	4062794310	3434401
1.65732E+12	7/9/2022	BTCUSDT	21594.75	21980	21322.12	21591.83	178417.8447	3857190523	3524386
1.65724E+12	7/8/2022	BTCUSDT	21624.99	22527.37	21189.26	21594.75	403081.5735	8781330157	4358216
1.65715E+12	7/7/2022	BTCUSDT	20564.51	21838.1	20251.68	21624.98	85014.58261	1783224086	1653722
1.65707E+12	7/6/2022	BTCUSDT	20175.84	20675.22	19761.25	20564.51	82439.5808	1665481948	1472221
1.65698E+12	7/5/2022	BTCUSDT	20236.71	20750	19304.4	20175.83	96041.13756	1919950110	1612273
1.65689E+12	7/4/2022	BTCUSDT	19315.83	20354.01	19055.31	20236.71	74814.04601	1470987696	1282843
1.65681E+12	7/3/2022	BTCUSDT	19252.82	19647.63	18781	19315.83	51087.46631	980255891.4	880786
1.65672E+12	7/2/2022	BTCUSDT	19279.8	19467.39	18977.01	19252.81	46180.3021	888415536.9	833508
1.65663E+12	7/1/2022	BTCUSDT	19942.21	20918.35	18975	19279.8	111844.5949	2197016370	1668363
1.65655E+12	6/30/2022	BTCUSDT	20123	20179.08	18626	19942.21	93846.64806	1808994369	1438163
1.65646E+12	6/29/2022	BTCUSDT	20281.28	20432.31	19854.92	20123.01	77309.04379	1556549790	1210636
1.65637E+12	6/28/2022	BTCUSDT	20742.57	21212.1	20202.01	20281.29	63801.0832	1321862978	1064497
1.65629E+12	6/27/2022	BTCUSDT	21038.08	21539.85	20510	20742.56	64475.0013	1354369226	1002214
1.6562E+12	6/26/2022	BTCUSDT	21491.18	21888	20964.73	21038.07	53278.10464	1139258367	885306
1.65612E+12	6/25/2022	BTCUSDT	21237.68	21614.5	20906.62	21491.19	51431.67794	1093873138	874540
1.65603E+12	6/24/2022	BTCUSDT	21110.12	21558.41	20736.72	21237.69	77430.36622	1635129191	1309709
1.65594E+12	6/23/2022	BTCUSDT	19988	21233	19890.07	21110.13	83127.08716	1710694866	1207858
1.65586E+12	6/22/2022	BTCUSDT	20723.51	20900	19770.51	19987.99	92133.97938	1872204589	1394981
1.65577E+12	6/21/2022	BTCUSDT	20573.9	21723	20348.4	20723.52	104371.0749	2198596137	1515321
1.65568E+12	6/20/2022	BTCUSDT	20574	21090	19637.03	20573.89	109028.9415	2220396382	1639448
1.6556E+12	6/19/2022	BTCUSDT	18970.79	20815.95	17960.41	20574	128320.876	2487561782	1950660
1.65551E+12	6/18/2022	BTCUSDT	20468.81	20792.06	17622	18970.79	196441.6555	3726639822	2467372
1.65542E+12	6/17/2022	BTCUSDT	20400.6	21365.43	20246.66	20468.81	86694.33663	1796575393	1352992
1.65534E+12	6/16/2022	BTCUSDT	22583.72	22995.73	20232	20401.31	99673.59429	2130037160	1690477
1.65525E+12	6/15/2022	BTCUSDT	22136.42	22800	20111.62	22583.72	200774.4935	4249276481	2847831
1.65516E+12	6/14/2022	BTCUSDT	22485.27	23362.88	20846	22136.41	187201.6467	4136108699	2583151
1.65508E+12	6/13/2022	BTCUSDT	26574.53	26895.84	21925.77	22487.41	254611.035	6192246037	3261484
1.65499E+12	6/12/2022	BTCUSDT	28424.71	28544.96	26560	26574.53	92474.59881	2551767136	1451271
1.65491E+12	6/11/2022	BTCUSDT	29091.87	29440.41	28099.99	28424.7	65901.39895	1892007188	1084163
1.65482E+12	6/10/2022	BTCUSDT	30109.93	30382.8	28850	29091.88	76204.2498	2255866294	1258608
1.65473E+12	6/9/2022	BTCUSDT	30204.77	30700	29944.1	30109.93	46291.1865	1399839074	841562
1.65465E+12	6/8/2022	BTCUSDT	31125.32	31327.22	29843.88	30204.77	68542.61276	2087270428	1236327
1.65456E+12	6/7/2022	BTCUSDT	31373.1	31589.6	29218.96	31125.33	110674.5166	3347397953	1743957
1.65447E+12	6/6/2022	BTCUSDT	29919.2	31765.64	29890.23	31373.1	68836.92456	2149499897	1124745
1.65439E+12	6/5/2022	BTCUSDT	29864.03	30189	29531.42	29919.21	23139.9281	691201528.2	604680
1.6543E+12	6/4/2022	BTCUSDT	29700.21	29988.88	29485	29864.04	25617.90113	760874329.5	618037
1.65421E+12	6/3/2022	BTCUSDT	30452.63	30699	29282.36	29700.21	54067.44727	1615616951	993769
1.65413E+12	6/2/2022	BTCUSDT	29805.84	30689	29594.55	30452.62	56961.42928	1711652906	1086183
1.65404E+12	6/1/2022	BTCUSDT	31801.05	31982.97	29301	29805.83	103395.6338	3171191028	1404611
1.65396E+12	5/31/2022	BTCUSDT	31734.23	32399	31200.01	31801.04	62433.11632	1981259117	1161340
1.65387E+12	5/30/2022	BTCUSDT	29468.1	32222	29299.62	31734.22	96785.9476	2980527582	1380410
1.65378E+12	5/29/2022	BTCUSDT	29031.33	29587.78	28839.21	29468.1	27567.34764	804777532.6	635311
1.6537E+12	5/28/2022	BTCUSDT	28629.81	29266	28450	29031.33	34479.35127	994674257.6	684423
1.65361E+12	5/27/2022	BTCUSDT	29201.35	29397.66	28282.9	28629.8	90998.5201	2626515959	1321406
1.65352E+12	5/26/2022	BTCUSDT	29542.14	29886.64	28019.56	29201.35	94581.65463	2759055410	1431112
1.65344E+12	5/25/2022	BTCUSDT	29654.58	30223.74	29294.21	29542.15	59537.38659	1771708175	985440
1.65335E+12	5/24/2022	BTCUSDT	29109.14	29845.86	28669	29654.58	59442.96036	1740257602	946421
1.65326E+12	5/23/2022	BTCUSDT	30293.93	30670.51	28866.35	29109.15	63901.49932	1914305818	1328317
1.65318E+12	5/22/2022	BTCUSDT	29445.07	30487.99	29255.11	30293.94	36158.98748	1082530816	862880
1.65309E+12	5/21/2022	BTCUSDT	29201.01	29656.18	28947.28	29445.06	20987.13124	616194664	643486
1.653E+12	5/20/2022	BTCUSDT	30319.22	30777.33	28730	29201.01	60517.25325	1800589029	1694004
1.65292E+12	5/19/2022	BTCUSDT	28715.33	30545.18	28691.38	30319.23	67877.36415	2014360136	1860780
1.65283E+12	5/18/2022	BTCUSDT	30444.93	30709.99	28654.47	28715.32	59749.15799	1762843836	1379212
1.65275E+12	5/17/2022	BTCUSDT	29874.01	30788.37	29450.38	30444.93	56724.13307	1715109131	1175382
1.65266E+12	5/16/2022	BTCUSDT	31328.89	31328.9	29087.04	29874.01	73082.19658	2185567736	1561954
1.65257E+12	5/15/2022	BTCUSDT	30086.74	31460	29480	31328.89	46275.66912	1401499926	1016769
1.65249E+12	5/14/2022	BTCUSDT	29287.05	30343.27	28630	30086.74	51095.87863	1501483454	1204626
1.6524E+12	5/13/2022	BTCUSDT	29029.74	31083.37	28751.67	29287.05	97872.36957	2956855805	2051900
1.65231E+12	5/12/2022	BTCUSDT	29103.94	30243	26700	29029.75	204507.2631	5795451311	3951233
1.65223E+12	5/11/2022	BTCUSDT	31017.11	32162.59	27785	29103.94	207063.7393	6300295995	3559270
1.65214E+12	5/10/2022	BTCUSDT	30074.23	32658.99	29730.4	31017.1	165532.0031	5179856929	2470325
1.65205E+12	5/9/2022	BTCUSDT	34038.39	34243.15	30033.33	30076.31	191876.9264	6166367111	2564538
1.65197E+12	5/8/2022	BTCUSDT	35472.4	35514.22	33713.95	34038.4	72445.64344	2498365160	1301451
1.65188E+12	5/7/2022	BTCUSDT	36013.77	36146.3	34785	35472.39	34281.70682	1222539414	746488
1.6518E+12	5/6/2022	BTCUSDT	36552.97	36675.63	35258	36013.77	68437.80187	2466507512	1214518
1.65171E+12	5/5/2022	BTCUSDT	39690	39845.51	35571.9	36552.97	88722.43355	3329684236	1979692
1.65162E+12	5/4/2022	BTCUSDT	37728.95	40023.77	37670	39690	62574.61736	2438553987	1238847
1.65154E+12	5/3/2022	BTCUSDT	38525.16	38651.51	37517.8	37728.95	40316.45358	1539320434	1005131
1.65145E+12	5/2/2022	BTCUSDT	38468.35	39167.34	38052	38525.16	53200.92628	2058450718	1053893
1.65136E+12	5/1/2022	BTCUSDT	37630.8	38675	37386.38	38468.35	38812.24104	1478259272	1021157
1.65128E+12	4/30/2022	BTCUSDT	38596.11	38795.38	37578.2	37630.8	35321.18989	1354900532	1017369
1.65119E+12	4/29/2022	BTCUSDT	39742.06	39925.25	38175	38596.11	51453.65715	2006135663	1101140
1.6511E+12	4/28/2022	BTCUSDT	39235.72	40372.63	38881.43	39742.07	56086.6715	2223808386	1135242
1.65102E+12	4/27/2022	BTCUSDT	38112.64	39474.72	37881.31	39235.72	57083.12272	2218523642	1232083
1.65093E+12	4/26/2022	BTCUSDT	40426.08	40797.31	37702.26	38112.65	66650.258	2615206862	1381618
1.65084E+12	4/25/2022	BTCUSDT	39450.12	40616	38200	40426.08	63037.12784	2470071005	1280351
1.65076E+12	4/24/2022	BTCUSDT	39441.61	39940	38929.62	39450.13	26703.61186	1056336243	868183
1.65067E+12	4/23/2022	BTCUSDT	39709.19	39980	39285	39441.6	20291.42375	804677022.9	724132
1.65059E+12	4/22/2022	BTCUSDT	40480.01	40795.06	39177	39709.18	46664.0196	1870172362	1043471
1.6505E+12	4/21/2022	BTCUSDT	41358.19	42976	39751	40480.01	59316.27657	2476061418	1515456
1.65041E+12	4/20/2022	BTCUSDT	41493.19	42199	40820	41358.19	40877.35041	1697039284	1063843
1.65033E+12	4/19/2022	BTCUSDT	40801.13	41760	40571	41493.18	35788.85843	1472363265	934526
1.65024E+12	4/18/2022	BTCUSDT	39678.11	41116.73	38536.51	40801.13	54243.49575	2153574976	1157741
1.65015E+12	4/17/2022	BTCUSDT	40378.7	40595.67	39546.17	39678.12	19988.49259	803414249	590241
1.65007E+12	4/16/2022	BTCUSDT	40551.9	40709.35	39991.55	40378.71	15805.44718	638275503.9	423446
1.64998E+12	4/15/2022	BTCUSDT	39942.37	40870.36	39766.4	40551.9	24026.35739	966888436.8	616536
1.64989E+12	4/14/2022	BTCUSDT	41147.78	41500	39551.94	39942.38	36807.01401	1494726286	803756
1.64981E+12	4/13/2022	BTCUSDT	40074.95	41561.31	39588.54	41147.79	41342.27254	1677171454	948061
1.64972E+12	4/12/2022	BTCUSDT	39530.45	40699	39254.63	40074.94	57751.01778	2309514072	1153667
1.64964E+12	4/11/2022	BTCUSDT	42158.85	42414.71	39200	39530.45	63560.44721	2602039073	1385924
1.64955E+12	4/10/2022	BTCUSDT	42753.96	43410.3	41868	42158.85	22771.09403	971459737.5	678983
1.64946E+12	4/9/2022	BTCUSDT	42252.02	42800	42125.48	42753.97	17891.66047	759274586.6	640230
1.64938E+12	4/8/2022	BTCUSDT	43444.2	43970.62	42107.14	42252.01	42375.04203	1830699972	1108136
1.64929E+12	4/7/2022	BTCUSDT	43170.47	43900.99	42727.35	43444.19	37396.54156	1623879487	999816
1.6492E+12	4/6/2022	BTCUSDT	45497.54	45507.14	43121	43170.47	60849.32936	2700644701	1471912
1.64912E+12	4/5/2022	BTCUSDT	46580.5	47200	45353.81	45497.55	42192.74852	1951668193	1046080
1.64903E+12	4/4/2022	BTCUSDT	46407.36	46890.71	45118	46580.51	44641.87514	2053434524	1171998
1.64894E+12	4/3/2022	BTCUSDT	45810.99	47444.11	45530.92	46407.35	33394.67794	1550999693	966563
1.64886E+12	4/2/2022	BTCUSDT	46283.49	47213	45620	45811	37073.53582	1721690754	1056716
1.64877E+12	4/1/2022	BTCUSDT	45510.35	46720.09	44200	46283.49	56271.06474	2556532891	1372216
1.64868E+12	3/31/2022	BTCUSDT	47067.99	47600	45200	45510.34	48645.12667	2262485161	1290541
1.6486E+12	3/30/2022	BTCUSDT	47434.79	47700.22	46445.42	47067.99	40947.2085	1932152560	1081607
1.64851E+12	3/29/2022	BTCUSDT	47122.21	48096.47	46950.85	47434.8	36772.28457	1748600385	1095678
1.64843E+12	3/28/2022	BTCUSDT	46827.76	48189.84	46663.56	47122.21	58949.2614	2789898403	1498975
1.64834E+12	3/27/2022	BTCUSDT	44511.27	46999	44421.46	46827.76	41874.91071	1907019662	1135096
1.64825E+12	3/26/2022	BTCUSDT	44313.16	44792.99	44071.97	44511.27	23041.61741	1022802858	693647
1.64817E+12	3/25/2022	BTCUSDT	43991.46	45094.14	43579	44313.16	54614.43648	2421153188	1141588
1.64808E+12	3/24/2022	BTCUSDT	42882.76	44220.89	42560.46	43991.46	56195.12374	2436258224	1202541
1.64799E+12	3/23/2022	BTCUSDT	42364.13	43025.96	41751.47	42882.76	40828.87039	1725787171	916671
1.64791E+12	3/22/2022	BTCUSDT	41002.26	43361	40875.51	42364.13	59454.94294	2525975508	1367343
1.64782E+12	3/21/2022	BTCUSDT	41262.11	41544.22	40467.94	41002.25	39426.24877	1618789548	947206
1.64773E+12	3/20/2022	BTCUSDT	42201.13	42296.26	40911	41262.11	30653.33468	1273880705	799695
1.64765E+12	3/19/2022	BTCUSDT	41757.51	42400	41499.29	42201.13	29067.18108	1216709156	801197
1.64756E+12	3/18/2022	BTCUSDT	40917.89	42325.02	40135.04	41757.51	45408.00969	1862337033	1065054
1.64748E+12	3/17/2022	BTCUSDT	41114.01	41478.82	40500	40917.9	37189.38087	1521083190	935784
1.64739E+12	3/16/2022	BTCUSDT	39280.33	41718	38828.48	41114	88120.76167	3552563766	2051837
1.6473E+12	3/15/2022	BTCUSDT	39671.37	39887.61	38098.33	39280.33	46015.54926	1796571984	1060517
1.64722E+12	3/14/2022	BTCUSDT	37777.35	39947.12	37555	39671.37	46945.45375	1821922588	1114899
1.64713E+12	3/13/2022	BTCUSDT	38807.35	39310	37578.51	37777.34	32791.82359	1268441605	841844
1.64704E+12	3/12/2022	BTCUSDT	38729.57	39486.71	38660.52	38807.36	24034.36432	939663387.3	671733
1.64696E+12	3/11/2022	BTCUSDT	39422.01	40236.26	38223.6	38729.57	59018.7642	2305825016	1252571
1.64687E+12	3/10/2022	BTCUSDT	41941.7	42039.63	38539.73	39422	71962.93154	2854310741	1512655
1.64678E+12	3/9/2022	BTCUSDT	38730.63	42594.06	38656.45	41941.71	67392.58799	2797240841	1570230
1.6467E+12	3/8/2022	BTCUSDT	37988.01	39362.08	37867.65	38730.63	55583.06638	2149652715	1271128
1.64661E+12	3/7/2022	BTCUSDT	38420.8	39547.57	37155	37988	63994.11559	2449362162	1456041
1.64652E+12	3/6/2022	BTCUSDT	39397.97	39693.87	38088.57	38420.81	39677.26158	1542258010	986352
1.64644E+12	3/5/2022	BTCUSDT	39148.65	39613.24	38407.59	39397.96	30363.13341	1187689935	879727
1.64635E+12	3/4/2022	BTCUSDT	42454	42527.3	38550	39148.66	61964.68498	2527001271	1465066
1.64627E+12	3/3/2022	BTCUSDT	43892.99	44101.12	41832.28	42454	50940.61021	2192152098	1289320
1.64618E+12	3/2/2022	BTCUSDT	44421.2	45400	43334.09	43892.98	57782.65081	2550792948	1653131
1.64609E+12	3/1/2022	BTCUSDT	43160	44949	42809.98	44421.2	61743.09873	2701611024	1866871
1.64601E+12	2/28/2022	BTCUSDT	37699.08	44225.84	37450.17	43160	73945.63858	2975160226	1931087
1.64592E+12	2/27/2022	BTCUSDT	39116.73	39855.7	37000	37699.07	46229.44719	1780512703	1265753
1.64583E+12	2/26/2022	BTCUSDT	39219.16	40348.45	38573.18	39116.72	29361.2568	1152621720	924257
1.64575E+12	2/25/2022	BTCUSDT	38328.68	39683.53	38014.37	39219.17	56574.57125	2197889580	1408558
1.64566E+12	2/24/2022	BTCUSDT	37250.02	39843	34322.28	38327.21	120476.2946	4335107392	2622780
1.64557E+12	2/23/2022	BTCUSDT	38230.33	39249.93	37036.79	37250.01	43560.732	1665486687	1030872
1.64549E+12	2/22/2022	BTCUSDT	37008.16	38429	36350	38230.33	53785.94589	2010628231	1212527
1.6454E+12	2/21/2022	BTCUSDT	38386.89	39494.35	36800	37008.16	62347.68496	2382027321	1352290
1.64532E+12	2/20/2022	BTCUSDT	40079.17	40125.44	38000	38386.89	33439.29011	1293216601	811235
1.64523E+12	2/19/2022	BTCUSDT	39974.45	40444.32	39639.03	40079.17	18042.0551	721960636.1	586653
1.64514E+12	2/18/2022	BTCUSDT	40515.71	40959.88	39450	39974.44	43845.92241	1765622366	1025882
1.64506E+12	2/17/2022	BTCUSDT	43873.56	44164.71	40073.21	40515.7	47245.99494	1993400163	1067658
1.64497E+12	2/16/2022	BTCUSDT	44544.85	44549.97	43307	43873.56	28471.8727	1250973502	823745
1.64488E+12	2/15/2022	BTCUSDT	42535.94	44751.4	42427.03	44544.86	38095.19576	1672855934	990694
1.6448E+12	2/14/2022	BTCUSDT	42053.65	42842.4	41550.56	42535.94	34010.1306	1436927831	867622
1.64471E+12	2/13/2022	BTCUSDT	42217.87	42760	41870	42053.66	17732.08113	750533311.7	624898
1.64462E+12	2/12/2022	BTCUSDT	42373.73	43079.49	41688.88	42217.87	26556.85681	1123136005	830322
1.64454E+12	2/11/2022	BTCUSDT	43495.44	43920	41938.51	42373.73	44975.1687	1937866769	1169354
1.64445E+12	2/10/2022	BTCUSDT	44372.71	45821	43174.01	43495.44	62357.29091	2772188373	1541483
1.64436E+12	2/9/2022	BTCUSDT	44043	44799	43117.92	44372.72	34428.16729	1512500139	1066395
1.64428E+12	2/8/2022	BTCUSDT	43839.99	45492	42666	44042.99	64880.29387	2847485971	1653350
1.64419E+12	2/7/2022	BTCUSDT	42380.87	44500.5	41645.85	43839.99	51060.62006	2204523610	1473274
1.64411E+12	2/6/2022	BTCUSDT	41382.6	42656	41116.56	42380.87	22405.16704	934168802.9	788291
1.64402E+12	2/5/2022	BTCUSDT	41571.7	41913.69	40843.01	41382.59	32532.34372	1349805516	1006352
1.64393E+12	2/4/2022	BTCUSDT	37311.98	41772.33	37026.73	41574.25	64703.95874	2526572562	1380724
1.64385E+12	2/3/2022	BTCUSDT	36896.37	37387	36250	37311.61	32081.10999	1179502839	848961
1.64376E+12	2/2/2022	BTCUSDT	38694.59	38855.92	36586.95	36896.36	35794.6813	1353093949	907905
1.64367E+12	2/1/2022	BTCUSDT	38466.9	39265.2	38000	38694.59	34574.44663	1334266167	917617
1.64359E+12	1/31/2022	BTCUSDT	37881.75	38744	36632.61	38466.9	36855.2458	1386754529	936014
1.6435E+12	1/30/2022	BTCUSDT	38166.83	38359.26	37351.63	37881.76	21430.66527	812750216.6	698593
1.64341E+12	1/29/2022	BTCUSDT	37716.57	38720.74	37268.44	38166.84	26129.49682	989652387	816601
1.64333E+12	1/28/2022	BTCUSDT	37160.11	38000	36155.01	37716.56	42154.26956	1560203931	1061101
1.64324E+12	1/27/2022	BTCUSDT	36807.24	37234.47	35507.01	37160.1	53020.87934	1925920128	1308408
1.64316E+12	1/26/2022	BTCUSDT	36958.32	38919.98	36234.63	36809.34	69830.16036	2627491977	1584468
1.64307E+12	1/25/2022	BTCUSDT	36660.35	37545.14	35701	36958.32	49232.40183	1799224214	1248246
1.64298E+12	1/24/2022	BTCUSDT	36244.55	37550	32917.17	36660.35	91904.75321	3192041586	1999352
1.6429E+12	1/23/2022	BTCUSDT	35071.42	36499	34601.01	36244.55	44279.52354	1572414639	1142407
1.64281E+12	1/22/2022	BTCUSDT	36445.31	36835.22	34008	35071.42	90471.33896	3207531048	2099978
1.64272E+12	1/21/2022	BTCUSDT	40680.92	41100	35440.45	36445.31	88860.892	3405501703	2092561
1.64264E+12	1/20/2022	BTCUSDT	41660	43505	40553.31	40680.91	42330.33953	1784801200	1098761
1.64255E+12	1/19/2022	BTCUSDT	42352.12	42559.13	41138.56	41660.01	31685.72159	1327478459	924528
1.64246E+12	1/18/2022	BTCUSDT	42201.63	42691	41250	42352.12	29324.08257	1228459687	905061
1.64238E+12	1/17/2022	BTCUSDT	43071.66	43176.18	41540.42	42201.62	27562.08613	1169381684	918029
1.64229E+12	1/16/2022	BTCUSDT	43084.29	43475	42581.79	43071.66	20602.35271	887203134.1	732171
1.6422E+12	1/15/2022	BTCUSDT	43059.96	43800	42555	43084.29	21936.05616	946488263.5	752688
1.64212E+12	1/14/2022	BTCUSDT	42558.35	43448.78	41725.95	43059.96	32640.88292	1392000443	946938
1.64203E+12	1/13/2022	BTCUSDT	43902.65	44500	42311.22	42560.11	34910.87762	1515944525	1036234
1.64195E+12	1/12/2022	BTCUSDT	42729.29	44322	42450	43902.66	33943.2928	1470906438	1023902
1.64186E+12	1/11/2022	BTCUSDT	41822.49	43100	41268.93	42729.29	37296.43729	1574803609	1015526
1.64177E+12	1/10/2022	BTCUSDT	41864.62	42248.5	39650	41822.49	50729.17019	2088111340	1250983
1.64169E+12	1/9/2022	BTCUSDT	41679.74	42786.7	41200.02	41864.62	22724.39426	952830064.5	752733
1.6416E+12	1/8/2022	BTCUSDT	41566.48	42300	40501	41679.74	32952.73111	1367233495	1021908
1.64151E+12	1/7/2022	BTCUSDT	43082.3	43145.83	40610	41566.48	54836.50818	2293851015	1406635
1.64143E+12	1/6/2022	BTCUSDT	43451.14	43816	42430.58	43082.31	38880.37305	1674466154	1150707
1.64134E+12	1/5/2022	BTCUSDT	45832.01	47070	42500	43451.13	51784.11857	2334288545	1478532
1.64125E+12	1/4/2022	BTCUSDT	46446.1	47557.54	45500	45832.01	35491.4136	1649170424	1021815
1.64117E+12	1/3/2022	BTCUSDT	47286.18	47570	45696	46446.1	27662.0771	1292203508	885624
1.64108E+12	1/2/2022	BTCUSDT	47722.66	47990	46654	47286.18	18340.4604	866610995.6	709624
1.641E+12	1/1/2022	BTCUSDT	46216.93	47954.63	46208.37	47722.65	19604.46325	924155159.6	714899
1.64091E+12	12/31/2021	BTCUSDT	47120.88	48548.26	45678	46216.93	34937.99796	1650715978	1059783
1.64082E+12	12/30/2021	BTCUSDT	46464.66	47900	45900	47120.87	30352.29569	1428755720	910157
1.64074E+12	12/29/2021	BTCUSDT	47543.74	48139.08	46096.99	46464.66	39498.87	1873785571	1114074
1.64065E+12	12/28/2021	BTCUSDT	50701.44	50704.05	47313.01	47543.74	45853.33924	2242102221	1345774
1.64056E+12	12/27/2021	BTCUSDT	50775.48	52088	50449	50701.44	28779.58212	1471423612	1009238
1.64048E+12	12/26/2021	BTCUSDT	50399.67	51280	49412	50775.49	22569.88914	1132200242	797133
1.64039E+12	12/25/2021	BTCUSDT	50819.99	51156.23	50142.32	50399.66	19135.51613	971491029.1	766979
1.6403E+12	12/24/2021	BTCUSDT	50838.82	51810	50384.43	50820	31661.94946	1616919306	1074410
1.64022E+12	12/23/2021	BTCUSDT	48588.17	51375	47920.42	50838.81	35192.54046	1738129831	1176050
1.64013E+12	12/22/2021	BTCUSDT	48887.59	49576.13	48421.87	48588.16	27004.2022	1322418595	949480
1.64004E+12	12/21/2021	BTCUSDT	46914.17	49328.96	46630	48889.88	37713.92924	1827234149	1119412
1.63996E+12	12/20/2021	BTCUSDT	46681.24	47537.57	45558.85	46914.16	35848.50609	1663363118	1076488
1.63987E+12	12/19/2021	BTCUSDT	46834.47	48300.01	46406.91	46681.23	29305.70665	1384958598	874827
1.63979E+12	12/18/2021	BTCUSDT	46133.83	47392.37	45500	46834.48	25020.05271	1165205136	862066
1.6397E+12	12/17/2021	BTCUSDT	47632.38	47995.96	45456	46131.2	43104.4887	2015966350	1261780
1.63961E+12	12/16/2021	BTCUSDT	48864.98	49436.43	47511	47632.38	31949.86739	1551200654	1023983
1.63953E+12	12/15/2021	BTCUSDT	48336.95	49500	46547	48864.98	51629.181	2487012309	1438176
1.63944E+12	12/14/2021	BTCUSDT	46702.76	48700.41	46290	48343.28	39955.98445	1887427362	1194992
1.63935E+12	12/13/2021	BTCUSDT	50053.9	50189.97	45672.75	46702.75	50869.52093	2423888501	1399599
1.63927E+12	12/12/2021	BTCUSDT	49389.99	50777	48638	50053.9	26017.93421	1292315884	863605
1.63918E+12	12/11/2021	BTCUSDT	47140.54	49485.71	46751	49389.99	28889.19358	1397524636	957390
1.63909E+12	12/10/2021	BTCUSDT	47535.9	50125	46852	47140.54	44233.57391	2135023723	1215231
1.63901E+12	12/9/2021	BTCUSDT	50471.19	50797.76	47320	47545.59	37692.68665	1841474999	1130599
1.63892E+12	12/8/2021	BTCUSDT	50588.95	51200	48600	50471.19	38425.92466	1925458787	1118225
1.63884E+12	12/7/2021	BTCUSDT	50441.91	51936.33	50039.74	50588.95	38253.46877	1950573500	1212350
1.63875E+12	12/6/2021	BTCUSDT	49396.32	50891.11	47100	50441.92	58571.21575	2851528919	1741956
1.63866E+12	12/5/2021	BTCUSDT	49152.46	49699.05	47727.21	49396.33	45580.82012	2231486106	1371839
1.63858E+12	12/4/2021	BTCUSDT	53601.05	53859.1	42000.3	49152.47	114203.3737	5495712062	3362771
1.63849E+12	12/3/2021	BTCUSDT	56484.26	57600	51680	53601.05	58927.69027	3246198506	1865063
1.6384E+12	12/2/2021	BTCUSDT	57184.07	57375.47	55777.77	56480.34	37574.05976	2127110102	1307890
1.63832E+12	12/1/2021	BTCUSDT	56950.56	59053.55	56458.01	57184.07	44956.63656	2584928714	1442301
1.63823E+12	11/30/2021	BTCUSDT	57776.25	59176.99	55875.55	56950.56	49161.05194	2823644073	1587472
1.63814E+12	11/29/2021	BTCUSDT	57274.89	58865.97	56666.67	57776.25	40125.28009	2313371348	1349625
1.63806E+12	11/28/2021	BTCUSDT	54716.47	57445.05	53256.64	57274.88	36163.7137	1982198374	1253408
1.63797E+12	11/27/2021	BTCUSDT	53723.72	55280	53610	54721.03	29716.99957	1623173123	1110145
1.63788E+12	11/26/2021	BTCUSDT	58960.37	59150	53500	53726.53	65927.87066	3649353860	2138184
1.6378E+12	11/25/2021	BTCUSDT	57138.29	59398.9	57000	58960.36	42153.51522	2455658858	1604266
1.63771E+12	11/24/2021	BTCUSDT	57541.26	57735	55837	57138.29	39612.04964	2246374244	1432991
1.63763E+12	11/23/2021	BTCUSDT	56243.83	58009.99	55317	57541.27	49917.85017	2837210673	1570845
1.63754E+12	11/22/2021	BTCUSDT	58617.7	59444	55610	56247.18	51724.32047	2968622334	1624768
1.63745E+12	11/21/2021	BTCUSDT	59707.52	60029.76	58486.65	58622.02	31902.22785	1886578155	1249219
1.63737E+12	11/20/2021	BTCUSDT	58057.1	59845	57353	59707.51	33811.5901	1982718831	1200190
1.63728E+12	11/19/2021	BTCUSDT	56891.62	58320	55600	58052.24	50715.88726	2896189976	1560459
1.63719E+12	11/18/2021	BTCUSDT	60344.86	60976	56474.26	56891.62	62146.99931	3644824179	1960419
1.63711E+12	11/17/2021	BTCUSDT	60058.87	60840.23	58373	60344.87	46289.38491	2767802055	1471305
1.63702E+12	11/16/2021	BTCUSDT	63606.73	63617.31	58574.07	60058.87	77455.15609	4705744041	2353681
1.63693E+12	11/15/2021	BTCUSDT	65519.11	66401.82	63400	63606.74	37829.37124	2460915923	1305209
1.63685E+12	11/14/2021	BTCUSDT	64380.01	65550.51	63576.27	65519.1	25705.07347	1658473781	951393
1.63676E+12	11/13/2021	BTCUSDT	64122.22	65000	63360.22	64380	22504.97383	1442441614	904149
1.63668E+12	11/12/2021	BTCUSDT	64774.25	65450.7	62278	64122.23	44490.10816	2844286548	1479149
1.63659E+12	11/11/2021	BTCUSDT	64882.42	65600.07	64100	64774.26	37237.98058	2415537334	1327827
1.6365E+12	11/10/2021	BTCUSDT	66947.67	69000	62822.9	64882.43	65171.50405	4335575753	2347934
1.63642E+12	11/9/2021	BTCUSDT	67525.82	68524.25	66222.4	66947.66	44661.37807	3014326962	1847655
1.63633E+12	11/8/2021	BTCUSDT	63273.58	67789	63273.58	67525.83	54442.09455	3575716171	2349581
1.63624E+12	11/7/2021	BTCUSDT	61470.62	63286.35	61322.78	63273.59	25515.6883	1585744720	1068629
1.63616E+12	11/6/2021	BTCUSDT	60940.18	61560.49	60050	61470.61	25590.57408	1556774944	965309
1.63607E+12	11/5/2021	BTCUSDT	61395.01	62595.72	60721	60937.12	31604.48749	1943346371	1243074
1.63598E+12	11/4/2021	BTCUSDT	62896.49	63086.31	60677.01	61395.01	35930.93314	2218138027	1346081
1.6359E+12	11/3/2021	BTCUSDT	63220.57	63500	60382.76	62896.48	43336.09049	2713389500	1601925
1.63581E+12	11/2/2021	BTCUSDT	60911.12	64270	60624.68	63219.99	46368.2841	2909221038	1858362
1.63572E+12	11/1/2021	BTCUSDT	61299.81	62437.74	59405	60911.11	44687.66672	2737282805	1472636
1.63564E+12	10/31/2021	BTCUSDT	61859.19	62405.3	59945.36	61299.8	39267.63794	2396556477	1563417
1.63555E+12	10/30/2021	BTCUSDT	62253.7	62359.25	60673	61859.19	31478.12566	1937860260	1197748
1.63547E+12	10/29/2021	BTCUSDT	60575.9	62980	60174.81	62253.71	43973.90414	2706090987	1417344
1.63538E+12	10/28/2021	BTCUSDT	58413.44	62499	57820	60575.89	61056.35301	3677629851	1878275
1.63529E+12	10/27/2021	BTCUSDT	60328.81	61496	58000	58413.44	62124.49016	3688306193	1913083
1.63521E+12	10/26/2021	BTCUSDT	63078.78	63293.48	59817.55	60328.81	40217.50083	2492606133	1334460
1.63512E+12	10/25/2021	BTCUSDT	60852.22	63710.63	60650	63078.78	36853.83806	2309339650	1270453
1.63503E+12	10/24/2021	BTCUSDT	61286.75	61500	59510.63	60852.22	31226.57676	1889694559	1052085
1.63495E+12	10/23/2021	BTCUSDT	60688.23	61747.64	59562.15	61286.75	27626.93678	1686121722	982103
1.63486E+12	10/22/2021	BTCUSDT	62193.15	63732.39	60000	60688.22	52119.35886	3229377744	1555280
1.63477E+12	10/21/2021	BTCUSDT	66001.4	66639.74	62000	62193.15	68538.64537	4407757971	2181665
1.63469E+12	10/20/2021	BTCUSDT	64280.59	67000	63481.4	66001.41	51428.93486	3362878816	1823286
1.6346E+12	10/19/2021	BTCUSDT	62005.6	64486	61322.22	64280.59	53628.10774	3370863940	1755708
1.63452E+12	10/18/2021	BTCUSDT	61528.32	62695.78	59844.45	62009.84	51798.44844	3195091233	1629184
1.63443E+12	10/17/2021	BTCUSDT	60875.57	61718.39	58963	61528.33	39099.24124	2371696295	1331655
1.63434E+12	10/16/2021	BTCUSDT	61672.42	62378.42	60150	60875.57	35467.88096	2173374059	1360379
1.63426E+12	10/15/2021	BTCUSDT	57347.94	62933	56850	61672.42	82512.90802	4959389369	2649137
1.63417E+12	10/14/2021	BTCUSDT	57370.83	58532.54	56818.05	57347.94	43053.33678	2481915792	1372048
1.63408E+12	10/13/2021	BTCUSDT	55996.91	57777	54167.19	57367	55808.44492	3123307687	1610489
1.634E+12	10/12/2021	BTCUSDT	57471.35	57680	53879	55996.93	53471.2855	3017210683	1554412
1.63391E+12	10/11/2021	BTCUSDT	54659.01	57839.04	54415.06	57471.35	52933.16575	2994673618	1690409
1.63382E+12	10/10/2021	BTCUSDT	54949.72	56561.31	54080	54659	89237.83613	4923958325	2427176
1.63374E+12	10/9/2021	BTCUSDT	53955.67	55489	53661.67	54949.72	55177.08013	3024862791	1609483
1.63365E+12	10/8/2021	BTCUSDT	53785.22	56100	53617.61	53951.43	46160.25785	2522087625	1548832
1.63356E+12	10/7/2021	BTCUSDT	55315	55332.31	53357	53785.22	54917.37766	2983143121	1703147
1.63348E+12	10/6/2021	BTCUSDT	51471.99	55750	50382.41	55315	79877.54518	4236927265	2443126
1.63339E+12	10/5/2021	BTCUSDT	49224.93	51886.3	49022.4	51471.99	52125.66793	2618101829	1641651
1.63331E+12	10/4/2021	BTCUSDT	48200.01	49536.12	46891	49224.94	46796.49372	2258464361	1437692
1.63322E+12	10/3/2021	BTCUSDT	47634.89	49228.08	47088	48200.01	30825.05601	1482764462	1114294
1.63313E+12	10/2/2021	BTCUSDT	48141.6	48336.59	47430.18	47634.9	30508.98131	1459064881	996116
1.63305E+12	10/1/2021	BTCUSDT	43820.01	48495	43283.03	48141.61	66244.87492	3076094887	1771237
1.63296E+12	9/30/2021	BTCUSDT	41524.29	44141.37	41410.17	43824.1	46381.22781	2005486004	1197815
1.63287E+12	9/29/2021	BTCUSDT	41025.01	42590	40753.88	41524.28	33511.53487	1399625476	884909
1.63279E+12	9/28/2021	BTCUSDT	42147.35	42787.38	40888	41026.54	43372.2624	1816305388	1045389
1.6327E+12	9/27/2021	BTCUSDT	43160.9	44350	42098	42147.35	39776.84383	1728912300	1001487
1.63261E+12	9/26/2021	BTCUSDT	42670.63	43950	40750	43160.9	49879.99765	2124657079	1374145
1.63253E+12	9/25/2021	BTCUSDT	42810.58	42966.84	41646.28	42670.64	33594.57189	1428238748	949787
1.63244E+12	9/24/2021	BTCUSDT	44865.26	45200	40675	42810.57	84113.42629	3596718231	1819744
1.63236E+12	9/23/2021	BTCUSDT	43546.37	44978	43069.09	44865.26	48699.57655	2147211305	1196106
1.63227E+12	9/22/2021	BTCUSDT	40734.09	44000.55	40565.39	43543.61	58349.05542	2482639472	1304011
1.63218E+12	9/21/2021	BTCUSDT	43016.64	43639	39600	40734.38	84534.08049	3551997787	1820721
1.6321E+12	9/20/2021	BTCUSDT	47241.75	47347.25	42500	43015.62	78003.52444	3457139274	1842231
1.63201E+12	9/19/2021	BTCUSDT	48292.75	48372.83	46829.18	47241.75	29847.24349	1421642879	909785
1.63192E+12	9/18/2021	BTCUSDT	47299.98	48843.2	47035.56	48292.74	30906.47038	1491461628	976346
1.63184E+12	9/17/2021	BTCUSDT	47737.81	48150	46699.56	47299.98	34461.92776	1637122049	1033968
1.63175E+12	9/16/2021	BTCUSDT	48121.4	48557	47021.1	47737.82	40725.08895	1948447233	1176129
1.63166E+12	9/15/2021	BTCUSDT	47103.28	48500	46682.32	48121.41	43204.71174	2056996399	1176050
1.63158E+12	9/14/2021	BTCUSDT	44940.72	47250	44594.44	47111.52	44855.85099	2072259519	1210258
1.63149E+12	9/13/2021	BTCUSDT	46025.23	46880	43370	44940.73	65429.15056	2930668118	1703512
1.6314E+12	9/12/2021	BTCUSDT	45173.68	46460	44742.06	46025.24	32094.28052	1464780920	1179808
1.63132E+12	9/11/2021	BTCUSDT	44842.2	45987.93	44722.22	45173.69	30440.4081	1380370764	1060890
1.63123E+12	9/10/2021	BTCUSDT	46395.14	47033	44132.29	44850.91	49048.26618	2243698626	1569941
1.63115E+12	9/9/2021	BTCUSDT	46048.31	47399.97	45513.08	46395.14	50651.66002	2351862984	1567586
1.63106E+12	9/8/2021	BTCUSDT	46868.57	47340.99	44412.02	46048.31	65069.3152	3000605794	1796101
1.63097E+12	9/7/2021	BTCUSDT	52666.2	52920	42843.05	46863.73	123048.8027	6004105773	3321711
1.63089E+12	9/6/2021	BTCUSDT	51756.88	52780	50969.33	52663.9	49249.66708	2549290983	1678015
1.6308E+12	9/5/2021	BTCUSDT	49917.54	51900	49450	51756.88	40544.83587	2049212026	1417660
1.63071E+12	9/4/2021	BTCUSDT	49998	50535.69	49370	49915.64	34664.65959	1733527136	1225830
1.63063E+12	9/3/2021	BTCUSDT	49246.63	51000	48316.84	49999.14	59025.64416	2949574478	1645163
1.63054E+12	9/2/2021	BTCUSDT	48810.51	50450.13	48584.06	49246.64	54410.77054	2704192315	1549849
1.63045E+12	9/1/2021	BTCUSDT	47100.89	49156	46512	48810.52	49904.65528	2386074445	1280384
1.63037E+12	8/31/2021	BTCUSDT	46982.91	48246.11	46700	47100.89	48645.52737	2303799571	1300400
1.63028E+12	8/30/2021	BTCUSDT	48767.84	48888.61	46853	46982.91	40288.35083	1932344431	1204012
1.6302E+12	8/29/2021	BTCUSDT	48895.35	49632.27	47762.54	48767.83	32652.28347	1588661416	1193046
1.63011E+12	8/28/2021	BTCUSDT	49069.9	49299	48346.88	48895.35	26681.06379	1303966036	793012
1.63002E+12	8/27/2021	BTCUSDT	46843.86	49149.93	46348	49069.9	42068.10497	2007071230	1320503
1.62994E+12	8/26/2021	BTCUSDT	48973.32	49352.84	46250	46843.87	49371.27777	2333900030	1532753
1.62985E+12	8/25/2021	BTCUSDT	47674.01	49264.3	47126.28	48973.32	44655.83034	2149442272	1559186
1.62976E+12	8/24/2021	BTCUSDT	49488.85	49860	47600	47674.01	51014.59475	2486079316	1692896
1.62968E+12	8/23/2021	BTCUSDT	49239.22	50500	49029	49488.85	52462.54195	2616721364	2143309
1.62959E+12	8/22/2021	BTCUSDT	48821.88	49500	48050	49239.22	37007.8878	1807169840	1610192
1.6295E+12	8/21/2021	BTCUSDT	49322.47	49757.04	48222	48821.87	46745.13658	2290966131	2069725
1.62942E+12	8/20/2021	BTCUSDT	46760.62	49382.99	46622.99	49322.47	56850.35223	2721131744	1950404
1.62933E+12	8/19/2021	BTCUSDT	44699.37	47033	43927.7	46760.62	53411.75392	2416320067	1774382
1.62924E+12	8/18/2021	BTCUSDT	44695.95	46000	44203.28	44705.29	54099.41599	2439673266	1656723
1.62916E+12	8/17/2021	BTCUSDT	45901.3	47160	44376	44695.95	57039.34163	2616339598	1781303
1.62907E+12	8/16/2021	BTCUSDT	46973.82	48053.83	45660	45901.29	52480.57401	2462127630	1655378
1.62899E+12	8/15/2021	BTCUSDT	47068.5	47372.27	45500	46973.82	42110.71133	1950753713	1580122
1.6289E+12	8/14/2021	BTCUSDT	47799.99	48144	45971.03	47068.51	46114.35902	2166461459	1849556
1.62881E+12	8/13/2021	BTCUSDT	44400.06	47886	44217.39	47800	48239.37043	2239435701	1804716
1.62873E+12	8/12/2021	BTCUSDT	45510.67	46218.12	43770	44399	55266.10878	2478758525	1623329
1.62864E+12	8/11/2021	BTCUSDT	45585	46743.47	45341.14	45511	52734.90198	2432788770	1862925
1.62855E+12	8/10/2021	BTCUSDT	46248.87	46700	44589.46	45584.99	53814.64342	2452485824	1951330
1.62847E+12	8/9/2021	BTCUSDT	43794.36	46454.15	42779	46253.4	74587.88485	3362870286	2130595
1.62838E+12	8/8/2021	BTCUSDT	44572.54	45310	43261	43794.37	69329.0927	3074924735	1857112
1.62829E+12	8/7/2021	BTCUSDT	42836.87	44700	42446.41	44572.54	73396.74081	3197407326	2258213
1.62821E+12	8/6/2021	BTCUSDT	40862.46	43392.43	39853.86	42836.87	75753.94135	3148022460	2223356
1.62812E+12	8/5/2021	BTCUSDT	39723.17	41350	37332.7	40862.46	84343.75562	3314527738	1913281
1.62804E+12	8/4/2021	BTCUSDT	38207.04	39969.66	37508.56	39723.18	52329.35243	2028792778	1220555
1.62795E+12	8/3/2021	BTCUSDT	39146.86	39780	37642.03	38207.05	57117.43585	2195360659	1379871
1.62786E+12	8/2/2021	BTCUSDT	39850.27	40480.01	38690	39147.82	50837.35195	2010928004	1162878
1.62778E+12	8/1/2021	BTCUSDT	41461.84	42599	39422.01	39845.44	53953.18633	2227567271	1603964
1.62769E+12	7/31/2021	BTCUSDT	42206.36	42448	41000.15	41461.83	44849.79101	1868285511	1565380
1.6276E+12	7/30/2021	BTCUSDT	40018.49	42316.71	38313.23	42206.37	73602.78481	2939833541	1797012
1.62752E+12	7/29/2021	BTCUSDT	40019.57	40640	39200	40016.48	53998.43928	2154190697	1428738
1.62743E+12	7/28/2021	BTCUSDT	39456.61	40900	38772	40019.56	101344.5284	4040889462	2631048
1.62734E+12	7/27/2021	BTCUSDT	37241.33	39542.61	36383	39457.87	88397.26702	3335658262	1938478
1.62726E+12	7/26/2021	BTCUSDT	35381.02	40550	35205.78	37237.6	152452.5127	5832475057	3330102
1.62717E+12	7/25/2021	BTCUSDT	34261.51	35398	33851.12	35381.02	47852.92831	1646935553	1245775
1.62708E+12	7/24/2021	BTCUSDT	33634.1	34500	33401.14	34258.14	47977.55014	1625046258	1196914
1.627E+12	7/23/2021	BTCUSDT	32287.58	33650	31924.32	33634.09	50112.86363	1631947003	1394786
1.62691E+12	7/22/2021	BTCUSDT	32144.51	32591.35	31708	32287.83	46148.09243	1482763545	1000742
1.62683E+12	7/21/2021	BTCUSDT	29790.34	32858	29482.61	32144.51	82796.26513	2603140706	1415058
1.62674E+12	7/20/2021	BTCUSDT	30839.65	31063.07	29278	29790.35	61034.04902	1821230700	1062139
1.62665E+12	7/19/2021	BTCUSDT	31778.57	31899	30407.44	30839.65	47340.4685	1470563282	846029
1.62657E+12	7/18/2021	BTCUSDT	31520.07	32435	31108.97	31778.56	35923.71619	1140964366	760979
1.62648E+12	7/17/2021	BTCUSDT	31383.86	31955.92	31164.31	31520.07	34012.24213	1072815966	883442
1.62639E+12	7/16/2021	BTCUSDT	31874.49	32249.18	31020	31383.87	48499.86415	1538342712	1067591
1.62631E+12	7/15/2021	BTCUSDT	32820.03	33185.25	31133	31880	51639.57635	1652077965	1099367
1.62622E+12	7/14/2021	BTCUSDT	32729.12	33114.03	31550	32820.02	46777.82348	1515692075	1123129
1.62613E+12	7/13/2021	BTCUSDT	33086.94	33340	32202.25	32729.77	41126.36101	1348583017	956053
1.62605E+12	7/12/2021	BTCUSDT	34259	34678.43	32658.34	33086.63	48181.40376	1620646741	1176847
1.62596E+12	7/11/2021	BTCUSDT	33502.87	34666	33306.47	34258.99	31572.64745	1070033013	952891
1.62588E+12	7/10/2021	BTCUSDT	33815.81	34262	33004.78	33502.87	34761.17547	1171790111	865508
1.62579E+12	7/9/2021	BTCUSDT	32875.71	34100	32261.07	33815.81	47153.9399	1562958239	1236351
1.6257E+12	7/8/2021	BTCUSDT	33862.11	33929.64	32077	32875.71	70136.48032	2304973020	1257892
1.62562E+12	7/7/2021	BTCUSDT	34220.02	35059.09	33777.77	33862.12	53807.52168	1857658028	1041416
1.62553E+12	7/6/2021	BTCUSDT	33690.15	35118.88	33532	34220.01	58210.59635	1991691101	1184687
1.62544E+12	7/5/2021	BTCUSDT	35288.13	35293.78	33125.55	33690.14	64123.87425	2183406257	1109367
1.62536E+12	7/4/2021	BTCUSDT	34669.12	35967.85	34357.15	35286.51	43703.47579	1544458212	1164970
1.62527E+12	7/3/2021	BTCUSDT	33786.54	34945.61	33316.73	34669.13	43044.57864	1478423024	1078278
1.62518E+12	7/2/2021	BTCUSDT	33502.33	33977.04	32699	33786.55	56172.18138	1870193042	1176457
1.6251E+12	7/1/2021	BTCUSDT	35045	35057.57	32711	33504.69	71708.26611	2410809595	1240681
1.62501E+12	6/30/2021	BTCUSDT	35911.72	36100	34017.55	35045	77152.19763	2688939291	1301036
1.62492E+12	6/29/2021	BTCUSDT	34494.89	36600	34225.43	35911.73	90788.79622	3233947792	1673802
1.62484E+12	6/28/2021	BTCUSDT	34702.49	35297.71	33862.72	34494.89	82222.26782	2837122780	1868627
1.62475E+12	6/27/2021	BTCUSDT	32283.65	34749	31973.45	34700.34	96613.24421	3199980158	1799875
1.62467E+12	6/26/2021	BTCUSDT	31576.09	32730	30151	32283.65	107820.3753	3376415452	1814051
1.62458E+12	6/25/2021	BTCUSDT	34663.08	35500	31275	31584.45	116061.1304	3846120543	2094932
1.62449E+12	6/24/2021	BTCUSDT	33675.07	35298	32286.57	34663.09	86625.80426	2925373222	1531230
1.62441E+12	6/23/2021	BTCUSDT	32509.56	34881	31683	33678.07	126966.1006	4282250434	2026228
1.62432E+12	6/22/2021	BTCUSDT	31614.12	33298.78	28805	32509.56	204208.1798	6406159197	3113977
1.62423E+12	6/21/2021	BTCUSDT	35600.17	35750	31251.23	31608.93	168778.8732	5545926078	2688993
1.62415E+12	6/20/2021	BTCUSDT	35483.72	36137.72	33336	35600.16	89878.17085	3124634337	1691871
1.62406E+12	6/19/2021	BTCUSDT	35820.48	36457	34803.52	35483.72	68712.44946	2453817535	1212278
1.62397E+12	6/18/2021	BTCUSDT	38092.97	38202.84	35129.29	35819.84	95228.04294	3507868126	1809253
1.62389E+12	6/17/2021	BTCUSDT	38349	39559.88	37365	38092.97	79541.30712	3065622530	1620210
1.6238E+12	6/16/2021	BTCUSDT	40143.8	40527.14	38116.01	38349.01	87771.97694	3450556042	2134897
1.62372E+12	6/15/2021	BTCUSDT	40516.28	41330	39506.4	40144.04	80679.62284	3247746714	1931890
1.62363E+12	6/14/2021	BTCUSDT	39020.56	41064.05	38730	40516.29	108522.3919	4320307647	2185089
1.62354E+12	6/13/2021	BTCUSDT	35546.12	39380	34757	39020.57	86921.02556	3208991522	1894103
1.62346E+12	6/12/2021	BTCUSDT	37331.98	37463.63	34600.36	35546.11	87717.54999	3132387327	1719650
1.62337E+12	6/11/2021	BTCUSDT	36677.83	37680.4	35936.77	37331.98	78466.0053	2903043643	1727645
1.62328E+12	6/10/2021	BTCUSDT	37388.05	38491	35782	36675.72	109527.2849	4062957162	2231430
1.6232E+12	6/9/2021	BTCUSDT	33380.8	37534.79	32396.82	37388.05	136607.5975	4794741674	2601479
1.62311E+12	6/8/2021	BTCUSDT	33556.96	34068.01	31000	33380.81	123251.189	4030784325	2074885
1.62302E+12	6/7/2021	BTCUSDT	35796.31	36900	33300	33552.79	77574.95257	2755673602	1532260
1.62294E+12	6/6/2021	BTCUSDT	35516.07	36480	35222	35796.31	47650.20664	1711857075	993430
1.62285E+12	6/5/2021	BTCUSDT	36829.15	37925	34800	35513.2	70459.62149	2560547117	1463754
1.62276E+12	6/4/2021	BTCUSDT	39246.78	39289.07	35555.15	36829	91317.79925	3379399755	1926311
1.62268E+12	6/3/2021	BTCUSDT	37568.68	39476	37170	39246.79	75889.10601	2930945326	1949658
1.62259E+12	6/2/2021	BTCUSDT	36694.85	38225	35920	37568.68	67587.3725	2523462576	1530915
1.62251E+12	6/1/2021	BTCUSDT	37253.82	37894.81	35666	36693.09	81234.66377	2973928300	1760417
1.62242E+12	5/31/2021	BTCUSDT	35641.26	37499	34153.84	37253.81	94160.73529	3406047735	1896359
1.62233E+12	5/30/2021	BTCUSDT	34605.15	36488	33379	35641.27	73535.38697	2601994948	1559892
1.62225E+12	5/29/2021	BTCUSDT	35661.79	37338.58	33632.76	34605.15	112663.0927	3949843335	2169643
1.62216E+12	5/28/2021	BTCUSDT	38529.99	38877.83	34684	35663.49	135377.6297	4926260942	2659178
1.62207E+12	5/27/2021	BTCUSDT	39241.92	40411.14	37134.27	38529.98	86547.15879	3361413526	2102182
1.62199E+12	5/26/2021	BTCUSDT	38324.72	40841	37800.44	39241.91	104780.7734	4113717505	2432319
1.6219E+12	5/25/2021	BTCUSDT	38810.99	39791.77	36419.62	38324.72	111996.2284	4253519579	2508310
1.62181E+12	5/24/2021	BTCUSDT	34681.44	39920	34031	38796.29	161630.894	5996773032	3510578
1.62173E+12	5/23/2021	BTCUSDT	37458.51	38270.64	31111.01	34655.25	217136.0466	7431242463	4082004
1.62164E+12	5/22/2021	BTCUSDT	37263.35	38829	35200.62	37449.73	126542.2437	4730567648	2716691
1.62156E+12	5/21/2021	BTCUSDT	40525.39	42200	33488	37252.01	202100.8883	7713346610	3993336
1.62147E+12	5/20/2021	BTCUSDT	36671.23	42451.67	34850	40526.64	203017.5969	8019897067	4269898
1.62138E+12	5/19/2021	BTCUSDT	42849.78	43584.9	30000	36690.09	354347.2432	13477694935	6331062
1.6213E+12	5/18/2021	BTCUSDT	43538.02	45799.29	42250.02	42849.78	116979.8608	5146670283	2561165
1.62121E+12	5/17/2021	BTCUSDT	46426.83	46686	42001	43538.04	166657.1727	7346755532	3216821
1.62112E+12	5/16/2021	BTCUSDT	46762.99	49795.89	43825.39	46431.5	114269.8128	5367497608	2661295
1.62104E+12	5/15/2021	BTCUSDT	49844.16	50700	46555	46762.99	89437.44936	4350775847	2286791
1.62095E+12	5/14/2021	BTCUSDT	49671.92	51483	48799.75	49841.45	80082.20431	4015904915	2095860
1.62086E+12	5/13/2021	BTCUSDT	49537.15	51367.19	46000	49670.97	147332.0021	7303694689	3570506
1.62078E+12	5/12/2021	BTCUSDT	56670.02	58000.01	48600	49631.32	99842.78984	5476115093	2676826
1.62069E+12	5/11/2021	BTCUSDT	55816.14	56862.43	54370	56670.02	64329.54055	3583030655	1911480
1.6206E+12	5/10/2021	BTCUSDT	58240.83	59500	53400	55816.14	89586.34925	5131782640	2575419
1.62052E+12	5/9/2021	BTCUSDT	58866.53	59300	56235.66	58240.84	69806.11991	4043552702	2170139
1.62043E+12	5/8/2021	BTCUSDT	57315.49	59500	56900	58862.05	69709.90603	4079553832	2311378
1.62035E+12	5/7/2021	BTCUSDT	56393.68	58650	55241.63	57314.75	74542.74783	4239374487	2361692
1.62026E+12	5/6/2021	BTCUSDT	57436.11	58360	55200	56393.68	70181.67191	3992289528	2459881
1.62017E+12	5/5/2021	BTCUSDT	53205.05	58069.82	52900	57436.11	77263.92344	4327994296	2378119
1.62009E+12	5/4/2021	BTCUSDT	57169.39	57200	53046.69	53200.01	85324.6259	4705402064	2492629
1.62E+12	5/3/2021	BTCUSDT	56578.21	58981.44	56435	57169.39	57649.93129	3337604543	2102128
1.61991E+12	5/2/2021	BTCUSDT	57797.35	57911.02	56035.25	56578.21	36812.87886	2089763230	1371638
1.61983E+12	5/1/2021	BTCUSDT	57697.25	58458.07	56956.14	57800.37	42600.35184	2460342955	1743013
1.61974E+12	4/30/2021	BTCUSDT	53555	57963	53013.01	57694.27	68578.91005	3808187373	2267648
1.61965E+12	4/29/2021	BTCUSDT	54846.23	55195.84	52330.94	53555	52486.01946	2823220335	1763676
1.61957E+12	4/28/2021	BTCUSDT	55011.97	56428	53813.16	54846.22	55130.45902	3020242788	1830042
1.61948E+12	4/27/2021	BTCUSDT	54001.38	55460	53222	55011.97	54064.03468	2949719328	1568666
1.6194E+12	4/26/2021	BTCUSDT	49066.76	54356.62	48753.44	54001.39	86310.80212	4555688503	2174544
1.61931E+12	4/25/2021	BTCUSDT	50047.84	50567.91	46930	49066.77	58255.645	2867858315	1475479
1.61922E+12	4/24/2021	BTCUSDT	51110.56	51166.22	48657.14	50047.84	55361.51257	2762081003	1164985
1.61914E+12	4/23/2021	BTCUSDT	51690.95	52131.85	47500	51125.14	132230.7807	6571097317	2888237
1.61905E+12	4/22/2021	BTCUSDT	53787.62	55521.48	50500	51690.96	104656.6313	5594983857	2744621
1.61896E+12	4/21/2021	BTCUSDT	56425	56757.91	53536.02	53787.63	66984.75691	3704549579	2134946
1.61888E+12	4/20/2021	BTCUSDT	55633.14	57076.24	53329.96	56425	72744.48215	4037701392	2148820
1.61879E+12	4/19/2021	BTCUSDT	56150.01	57526.81	54221.58	55633.14	78229.04227	4398619581	2390527
1.6187E+12	4/18/2021	BTCUSDT	60006.67	60499	50931.3	56150.01	124882.1318	6949379727	3444089
1.61862E+12	4/17/2021	BTCUSDT	61334.81	62506.05	59580.91	60006.66	58912.25613	3605701811	2268816
1.61853E+12	4/16/2021	BTCUSDT	63158.74	63520.61	60000	61334.8	91764.13988	5647292670	2639940
1.61844E+12	4/15/2021	BTCUSDT	62959.53	63800	62020	63159.98	51649.70034	3248931738	1938028
1.61836E+12	4/14/2021	BTCUSDT	63575.01	64854	61301	62959.53	82616.34399	5239081228	2645625
1.61827E+12	4/13/2021	BTCUSDT	59860.01	63777.77	59805.15	63575	82848.68875	5154877375	2703735
1.61819E+12	4/12/2021	BTCUSDT	59998.8	61300	59350.59	59860	56375.03712	3393042868	1806298
1.6181E+12	4/11/2021	BTCUSDT	59769.13	60699	59232.52	60002.43	41156.71539	2462032927	1746102
1.61801E+12	4/10/2021	BTCUSDT	58142.55	61500	57900.01	59769.13	69906.42412	4197138552	2470398
1.61793E+12	4/9/2021	BTCUSDT	58077.52	58894.9	57654	58142.54	40831.88491	2378340697	1615962
1.61784E+12	4/8/2021	BTCUSDT	55953.44	58153.31	55700	58077.52	44283.14702	2531779683	1661080
1.61775E+12	4/7/2021	BTCUSDT	57990.03	58655	55473	55953.45	71228.40566	4053294016	2206433
1.61767E+12	4/6/2021	BTCUSDT	59129.99	59495.24	57413.02	57991.15	54201.00073	3166911557	1960513
1.61758E+12	4/5/2021	BTCUSDT	58202.01	59272	56777.77	59129.99	54258.01579	3155214764	2035877
1.61749E+12	4/4/2021	BTCUSDT	57051.95	58492.85	56388	58202.01	41314.08197	2380139011	1499113
1.61741E+12	4/3/2021	BTCUSDT	58950.01	59791.72	56880	57051.94	47409.85211	2783151686	1606805
1.61732E+12	4/2/2021	BTCUSDT	58720.45	60200	58428.57	58950.01	47382.41878	2811159761	1666356
1.61724E+12	4/1/2021	BTCUSDT	58739.46	59490	57935.45	58720.44	47415.61722	2789238880	1594431
1.61715E+12	3/31/2021	BTCUSDT	58746.57	59800	56769	58740.55	60975.54267	3575976084	1928224
1.61706E+12	3/30/2021	BTCUSDT	57635.46	59368	57071.35	58746.57	55122.44312	3221944107	1612744
1.61698E+12	3/29/2021	BTCUSDT	55777.65	58405.82	54800.01	57635.47	67857.9374	3877131110	1983437
1.61689E+12	3/28/2021	BTCUSDT	55817.14	56559.75	54691.84	55777.63	39050.38751	2178777329	1551283
1.6168E+12	3/27/2021	BTCUSDT	55025.59	56700.36	53950	55817.14	50105.47506	2767070176	1528776
1.61672E+12	3/26/2021	BTCUSDT	51293.78	55073.46	51214.6	55025.59	63813.77469	3397036141	1773150
1.61663E+12	3/25/2021	BTCUSDT	52303.66	53287	50427.56	51293.78	87400.53454	4536327185	2099425
1.61654E+12	3/24/2021	BTCUSDT	54342.8	57200	51700	52303.65	83537.46502	4583159614	2401988
1.61646E+12	3/23/2021	BTCUSDT	54083.25	55830.9	53000	54340.89	59789.36543	3264650775	1740349
1.61637E+12	3/22/2021	BTCUSDT	57351.56	58430.73	53650	54083.25	62581.62617	3527479514	1927345
1.61628E+12	3/21/2021	BTCUSDT	58100.02	58589.1	55450.11	57351.56	48564.47027	2774223130	1773546
1.6162E+12	3/20/2021	BTCUSDT	58030.01	59880	57820.17	58102.28	44476.94178	2616535093	1724131
1.61611E+12	3/19/2021	BTCUSDT	57641	59468	56270.74	58030.01	52392.65296	3052711148	1885830
1.61603E+12	3/18/2021	BTCUSDT	58912.97	60129.97	57023	57648.16	66580.40668	3900885761	2040947
1.61594E+12	3/17/2021	BTCUSDT	56900.74	58974.73	54123.69	58912.97	70421.62084	3960992972	2204296
1.61585E+12	3/16/2021	BTCUSDT	55605.2	56938.29	53271.34	56900.75	77986.69436	4304259208	2241208
1.61577E+12	3/15/2021	BTCUSDT	58976.08	60633.43	54600	55605.2	102771.4273	5874241052	2683815
1.61568E+12	3/14/2021	BTCUSDT	61188.38	61724.79	58966.78	58968.31	52601.05275	3176397574	1829769
1.61559E+12	3/13/2021	BTCUSDT	57221.72	61844	56078.23	61188.39	83245.09135	4933383453	2559002
1.61551E+12	3/12/2021	BTCUSDT	57773.15	58081.51	54962.84	57221.72	73405.40605	4162054726	2489931
1.61542E+12	3/11/2021	BTCUSDT	55851.59	58150	54272.82	57773.16	81914.81286	4612366201	2509970
1.61533E+12	3/10/2021	BTCUSDT	54874.67	57387.69	53005	55851.59	84749.23894	4700197563	2647284
1.61525E+12	3/9/2021	BTCUSDT	52375.18	54895	51789.41	54884.5	71656.73708	3861450965	2194398
1.61516E+12	3/8/2021	BTCUSDT	50959.11	52402.78	49274.67	52375.17	66987.35966	3400847931	1999401
1.61508E+12	3/7/2021	BTCUSDT	48882.2	51450.03	48882.2	50971.75	55235.02803	2778875909	1758101
1.61499E+12	3/6/2021	BTCUSDT	48746.81	49200	47070	48882.2	44399.23424	2143910705	1476474
1.6149E+12	3/5/2021	BTCUSDT	48374.09	49448.93	46300	48751.71	78192.49637	3727133105	2054216
1.61482E+12	3/4/2021	BTCUSDT	50349.37	51773.88	47500	48374.09	82649.71683	4079837241	2291936
1.61473E+12	3/3/2021	BTCUSDT	48436.61	52640	48100.71	50349.37	81035.91371	4109521258	2242131
1.61464E+12	3/2/2021	BTCUSDT	49595.76	50200	47047.6	48440.65	64221.06214	3120472070	1855583
1.61456E+12	3/1/2021	BTCUSDT	45134.11	49790	44950.53	49587.03	85086.11165	4057515795	2147223
1.61447E+12	2/28/2021	BTCUSDT	46103.67	46638.46	43000	45135.66	83055.36904	3708359965	1838345
1.61438E+12	2/27/2021	BTCUSDT	46276.88	48394	45000	46106.43	66060.83429	3105897439	1757720
1.6143E+12	2/26/2021	BTCUSDT	47073.73	48424.11	44106.78	46276.87	109423.2007	5086374533	2371766
1.61421E+12	2/25/2021	BTCUSDT	49676.21	52041.73	46674.34	47073.73	83310.67312	4152188728	2305679
1.61412E+12	2/24/2021	BTCUSDT	48891	51374.99	46988.69	49676.2	91881.20925	4574033001	2194532
1.61404E+12	2/23/2021	BTCUSDT	54087.67	54183.59	44892.56	48891	169375.0251	8215839131	3825196
1.61395E+12	2/22/2021	BTCUSDT	57412.35	57508.47	47622	54087.67	134019.4349	7213386720	3313083
1.61387E+12	2/21/2021	BTCUSDT	55841.19	58352.8	55477.59	57408.57	58166.70851	3317998263	1950533
1.61378E+12	2/20/2021	BTCUSDT	55906	57700.46	53863.93	55841.19	80948.20531	4551890860	2642846
1.61369E+12	2/19/2021	BTCUSDT	51552.61	56368	50710.2	55906	79659.77802	4251167828	2339215
1.61361E+12	2/18/2021	BTCUSDT	52117.67	52530	50901.9	51552.6	60758.04695	3149973077	1891592
1.61352E+12	2/17/2021	BTCUSDT	49133.45	52618.74	48947	52119.71	85743.63782	4365831515	2514374
1.61343E+12	2/16/2021	BTCUSDT	47911.1	50689.18	47003.62	49133.45	88813.2663	4349983778	2199849
1.61335E+12	2/15/2021	BTCUSDT	48580.47	49010.92	45570.79	47911.1	79398.15678	3782219061	2313155
1.61326E+12	2/14/2021	BTCUSDT	47156.78	49707.43	47014.17	48577.79	73735.47553	3584808349	2090070
1.61317E+12	2/13/2021	BTCUSDT	47298.15	48150	46202.53	47153.69	63768.0974	3007710147	2058823
1.61309E+12	2/12/2021	BTCUSDT	47968.66	48985.8	46125	47287.6	85870.0357	4080571909	2418841
1.613E+12	2/11/2021	BTCUSDT	44807.58	48678.9	43994.02	47969.51	89561.08145	4185630934	2570949
1.61292E+12	2/10/2021	BTCUSDT	46420.42	47310	43727	44807.58	97154.1822	4431650130	2891592
1.61283E+12	2/9/2021	BTCUSDT	46374.86	48142.19	44961.09	46420.42	115499.8617	5386255398	3119034
1.61274E+12	2/8/2021	BTCUSDT	38795.69	46794.45	37988.89	46374.87	138597.5369	5881536977	3230961
1.61266E+12	2/7/2021	BTCUSDT	39181.01	39700	37351	38795.69	84363.67976	3256521384	1976357
1.61257E+12	2/6/2021	BTCUSDT	38289.32	40955.51	38215.94	39186.94	98757.31118	3922095149	2291646
1.61248E+12	2/5/2021	BTCUSDT	36936.65	38310.12	36570	38290.24	66681.33428	2509278292	1853253
1.6124E+12	2/4/2021	BTCUSDT	37620.26	38708.27	36161.95	36936.66	92080.7359	3452669022	2211866
1.61231E+12	2/3/2021	BTCUSDT	35472.71	37662.63	35362.38	37618.87	80784.33366	2951232788	1881740
1.61222E+12	2/2/2021	BTCUSDT	33517.09	35984.33	33418	35466.24	78056.65988	2716321896	1789672
1.61214E+12	2/1/2021	BTCUSDT	33092.97	34717.27	32296.16	33526.37	82718.27688	2791776658	1810492
1.61205E+12	1/31/2021	BTCUSDT	34262.89	34342.69	32171.67	33092.98	68742.28038	2289641046	1707064
1.61196E+12	1/30/2021	BTCUSDT	34246.28	34933	32825	34262.88	84889.68134	2884500063	2201040
1.61188E+12	1/29/2021	BTCUSDT	33368.18	38531.9	31915.4	34252.2	231827.0056	8195593336	4403349
1.61179E+12	1/28/2021	BTCUSDT	30362.19	33783.98	29842.1	33364.86	92621.14562	2953553214	2060660
1.61171E+12	1/27/2021	BTCUSDT	32464.01	32557.29	29241.72	30366.15	95911.96171	2958081422	2065953
1.61162E+12	1/26/2021	BTCUSDT	32254.19	32921.88	30837.37	32467.77	84972.20691	2708545364	2010392
1.61153E+12	1/25/2021	BTCUSDT	32259.45	34875	31910	32254.2	88499.22692	2958759289	2106548
1.61145E+12	1/24/2021	BTCUSDT	32078	33071	30900	32259.9	57978.03797	1864609665	1528287
1.61136E+12	1/23/2021	BTCUSDT	32950	33456	31390.16	32078	64595.28768	2089098296	1700056
1.61127E+12	1/22/2021	BTCUSDT	30851.99	33826.53	28850	32945.17	142971.684	4483295872	2707810
1.61119E+12	1/21/2021	BTCUSDT	35468.23	35600	30071	30850.13	131803.1829	4281220574	2820752
1.6111E+12	1/20/2021	BTCUSDT	35901.94	36415.31	33400	35468.23	89368.42292	3126721094	2234539
1.61101E+12	1/19/2021	BTCUSDT	36622.46	37850	35844.06	35891.49	79611.30777	2935348499	1939371
1.61093E+12	1/18/2021	BTCUSDT	35824.99	37469.83	34800	36631.27	70698.11875	2554843261	1707766
1.61084E+12	1/17/2021	BTCUSDT	35994.98	36852.5	33850	35828.61	80157.72738	2843103040	1860642
1.61076E+12	1/16/2021	BTCUSDT	36737.43	37950	35357.8	35994.98	86348.43151	3178840336	2066363
1.61067E+12	1/15/2021	BTCUSDT	39145.21	39747.76	34408	36742.22	118300.9209	4371588899	2560801
1.61058E+12	1/14/2021	BTCUSDT	37371.38	40100	36701.23	39144.5	102950.3894	3974826638	2297466
1.6105E+12	1/13/2021	BTCUSDT	34049.15	37850	32380	37371.38	124477.9149	4322876606	2514289
1.61041E+12	1/12/2021	BTCUSDT	35410.37	36628	32531	34051.24	133948.152	4651302423	2674145
1.61032E+12	1/11/2021	BTCUSDT	38150.02	38264.74	30420	35404.47	249131.5399	8426879771	4431451
1.61024E+12	1/10/2021	BTCUSDT	40088.22	41350	35111.11	38150.02	118209.5445	4604034730	2628050
1.61015E+12	1/9/2021	BTCUSDT	40586.96	41380	38720	40088.22	75785.97968	3054779029	1998156
1.61006E+12	1/8/2021	BTCUSDT	39432.48	41950	36500	40582.81	139789.9575	5568443209	2925632
1.60998E+12	1/7/2021	BTCUSDT	36769.36	40365	36300	39432.28	132825.7004	5062569943	2814686
1.60989E+12	1/6/2021	BTCUSDT	33949.53	36939.21	33288	36769.36	127139.2013	4431954249	2591783
1.6098E+12	1/5/2021	BTCUSDT	31989.75	34360	29900	33949.53	116049.997	3743617145	2526851
1.60972E+12	1/4/2021	BTCUSDT	33000.05	33600	28130	31988.71	140899.8857	4429010350	2642408
1.60963E+12	1/3/2021	BTCUSDT	32176.45	34778.11	31962.99	33000.05	120957.5668	4057598425	2369698
1.60955E+12	1/2/2021	BTCUSDT	29331.7	33300	28946.53	32178.33	129993.8734	4073842164	2245922
1.60946E+12	1/1/2021	BTCUSDT	28923.63	29600	28624.57	29331.69	54182.92501	1582526989	1314910
1.60937E+12	12/31/2020	BTCUSDT	28875.55	29300	27850	28923.63	75508.50515	2173600125	1552793
1.60929E+12	12/30/2020	BTCUSDT	27385	28996	27320	28875.54	95356.05783	2683953237	1916095
1.6092E+12	12/29/2020	BTCUSDT	27079.42	27410	25880	27385	69411.59261	1851617220	1605166
1.60911E+12	12/28/2020	BTCUSDT	26281.54	27500	26101	27079.41	79721.7425	2151806809	1508204
1.60903E+12	12/27/2020	BTCUSDT	26493.4	28422	25700	26281.66	148455.5862	4028928684	2438493
1.60894E+12	12/26/2020	BTCUSDT	24712.47	26867.03	24500	26493.39	97806.51339	2496533065	1735574
1.60885E+12	12/25/2020	BTCUSDT	23728.99	24789.86	23433.6	24712.47	79519.94357	1919766317	1504426
1.60877E+12	12/24/2020	BTCUSDT	23232.39	23794.43	22703.42	23729.2	69013.83425	1602394244	1421257
1.60868E+12	12/23/2020	BTCUSDT	23810.79	24100	22600	23232.76	119047.2597	2797688007	2194611
1.6086E+12	12/22/2020	BTCUSDT	22719.88	23837.1	22353.4	23810.79	87033.12616	2010758620	1496277
1.60851E+12	12/21/2020	BTCUSDT	23455.54	24102.77	21815	22719.71	88030.29724	2035446294	1593949
1.60842E+12	12/20/2020	BTCUSDT	23821.6	24295	23060	23455.52	76690.14569	1810862075	1743225
1.60834E+12	12/19/2020	BTCUSDT	23107.39	24171.47	22750	23821.61	86045.06468	2018969879	1678611
1.60825E+12	12/18/2020	BTCUSDT	22797.15	23285.18	22350	23107.39	79646.13432	1820875361	1613775
1.60816E+12	12/17/2020	BTCUSDT	21335.52	23800	21230	22797.16	184882.4767	4196645567	2795084
1.60808E+12	12/16/2020	BTCUSDT	19426.43	21560	19278.6	21335.52	114306.3356	2325135959	1659135
1.60799E+12	12/15/2020	BTCUSDT	19273.69	19570	19050	19426.43	61834.36601	1196361528	1046423
1.6079E+12	12/14/2020	BTCUSDT	19174.99	19349	19000	19273.14	47257.20129	906101687.7	842382
1.60782E+12	12/13/2020	BTCUSDT	18808.69	19411	18711.12	19174.99	56560.82174	1083520569	938022
1.60773E+12	12/12/2020	BTCUSDT	18036.53	18948.66	18020.7	18808.69	49519.97843	915552835.9	891810
1.60764E+12	12/11/2020	BTCUSDT	18254.81	18292.73	17572.33	18036.53	72610.72426	1301081647	1117810
1.60756E+12	12/10/2020	BTCUSDT	18541.29	18557.32	17911.12	18254.63	52890.67509	966149529	891151
1.60747E+12	12/9/2020	BTCUSDT	18324.11	18639.57	17650	18541.28	79585.5538	1450130664	1302476
1.60739E+12	12/8/2020	BTCUSDT	19166.9	19294.84	18200	18324.11	61626.94761	1160658077	1143181
1.6073E+12	12/7/2020	BTCUSDT	19358.67	19420.91	18902.88	19166.9	41372.29629	793517668.7	840954
1.60721E+12	12/6/2020	BTCUSDT	19147.66	19420	18857	19359.4	37043.09186	709558933.6	820382
1.60713E+12	12/5/2020	BTCUSDT	18650.51	19177	18500	19147.66	42922.74857	813445434.1	932124
1.60704E+12	12/4/2020	BTCUSDT	19422.34	19527	18565.31	18650.52	71283.6682	1358079975	1286657
1.60695E+12	12/3/2020	BTCUSDT	19204.08	19598	18867.2	19421.9	66689.39128	1286548311	1242229
1.60687E+12	12/2/2020	BTCUSDT	18764.96	19342	18330	19204.09	75911.01348	1436895345	1566635
1.60678E+12	12/1/2020	BTCUSDT	19695.87	19888	18001.12	18764.96	127698.7627	2446070335	2023802
1.60669E+12	11/30/2020	BTCUSDT	18185	19863.16	18184.99	19695.87	115463.4669	2205929120	1744149
1.60661E+12	11/29/2020	BTCUSDT	17719.84	18360.05	17517	18184.99	55329.0163	996743798.9	1141289
1.60652E+12	11/28/2020	BTCUSDT	17139.53	17880.49	16865.56	17719.85	64910.69997	1128061605	1209385
1.60644E+12	11/27/2020	BTCUSDT	17149.47	17457.62	16438.08	17139.52	85297.02479	1446670351	1572299
1.60635E+12	11/26/2020	BTCUSDT	18718.83	18915.03	16188	17149.47	181005.2467	3127314143	2770483
1.60626E+12	11/25/2020	BTCUSDT	19160	19484.21	18500.27	18719.11	93266.57689	1774870796	1785408
1.60618E+12	11/24/2020	BTCUSDT	18368.01	19418.97	18018	19160.01	113581.5092	2145301450	2179862
1.60609E+12	11/23/2020	BTCUSDT	18413.88	18766	18000	18368	82961.50609	1529064320	1629379
1.606E+12	11/22/2020	BTCUSDT	18703.8	18750	17610.86	18414.43	81645.73778	1497662550	1528524
1.60592E+12	11/21/2020	BTCUSDT	18655.66	18965.9	18308.58	18703.8	75577.45839	1413641591	1451352
1.60583E+12	11/20/2020	BTCUSDT	17802.81	18815.22	17740.04	18655.67	88423.01849	1623135139	1444692
1.60574E+12	11/19/2020	BTCUSDT	17777.75	18179.8	17335.65	17802.82	93009.56101	1656794229	1513304
1.60566E+12	11/18/2020	BTCUSDT	17659.38	18476.93	17214.45	17776.12	149019.7881	2663337936	2091832
1.60557E+12	11/17/2020	BTCUSDT	16713.08	17858.82	16538	17659.38	115221.4031	1982752071	1646652
1.60548E+12	11/16/2020	BTCUSDT	15957	16880	15864	16713.57	81300.67592	1335728014	1202386
1.6054E+12	11/15/2020	BTCUSDT	16069.56	16180	15774.72	15957	43596.84151	696651729.7	854441
1.60531E+12	11/14/2020	BTCUSDT	16320.04	16326.99	15670	16070.45	59116.34718	944765868.6	931424
1.60523E+12	11/13/2020	BTCUSDT	16291.85	16480	15952.35	16320.7	75691.88101	1230358611	1208773
1.60514E+12	11/12/2020	BTCUSDT	15684.25	16340.7	15440.64	16291.86	102196.3566	1628755509	1472049
1.60505E+12	11/11/2020	BTCUSDT	15297.21	15965	15272.68	15684.24	78469.74646	1226425496	1247167
1.60497E+12	11/10/2020	BTCUSDT	15328.41	15460	15072.46	15297.21	61681.91961	943615126.1	1093466
1.60488E+12	11/9/2020	BTCUSDT	15475.1	15840	14805.54	15328.41	108976.3341	1670447936	1505441
1.60479E+12	11/8/2020	BTCUSDT	14818.3	15650	14703.88	15475.1	65547.17857	998031373.8	998773
1.60471E+12	11/7/2020	BTCUSDT	15579.93	15753.52	14344.22	14818.3	101431.2066	1536510177	1557021
1.60462E+12	11/6/2020	BTCUSDT	15590.02	15960	15166	15579.92	122618.1977	1909660729	1654968
1.60453E+12	11/5/2020	BTCUSDT	14144.01	15750	14093.56	15590.02	143741.5227	2131865609	1736055
1.60445E+12	11/4/2020	BTCUSDT	14023.53	14259	13525	14144.01	93016.98826	1293872665	1212959
1.60436E+12	11/3/2020	BTCUSDT	13549.63	14066.11	13284.99	14023.53	74115.63079	1009402088	1052569
1.60428E+12	11/2/2020	BTCUSDT	13761.49	13830	13195.05	13549.37	64566.42191	873629993.8	869850
1.60419E+12	11/1/2020	BTCUSDT	13791	13895	13603	13761.5	36285.64853	499124369.1	606248
1.6041E+12	10/31/2020	BTCUSDT	13560.1	14100	13411.5	13791	67339.23852	927048458.5	1022202
1.60402E+12	10/30/2020	BTCUSDT	13455.69	13669.98	13115	13560.1	70657.77888	946818817.6	1060387
1.60393E+12	10/29/2020	BTCUSDT	13266.4	13642.91	12920.77	13455.7	74872.60213	997867948.9	1008433
1.60384E+12	10/28/2020	BTCUSDT	13636.16	13859.48	12888	13266.4	94440.56123	1263487953	1234511
1.60376E+12	10/27/2020	BTCUSDT	13052.15	13789.29	13019.87	13636.17	80796.554	1085214438	1003550
1.60367E+12	10/26/2020	BTCUSDT	13029.64	13238.81	12765	13052.19	60951.67299	794395722.5	818144
1.60358E+12	10/25/2020	BTCUSDT	13111.73	13350	12888	13028.83	38481.5795	502672049.2	610498
1.6035E+12	10/24/2020	BTCUSDT	12923.06	13166.73	12870	13111.73	35952.20907	468299521.8	536821
1.60341E+12	10/23/2020	BTCUSDT	12968.84	13027.69	12720.08	12923.07	50386.99984	650680239.1	699313
1.60332E+12	10/22/2020	BTCUSDT	12780.75	13185	12678.08	12968.52	70038.82414	905778888.9	1035811
1.60324E+12	10/21/2020	BTCUSDT	11910	13217.68	11886.95	12780.96	114584.4568	1437122187	1453620
1.60315E+12	10/20/2020	BTCUSDT	11751.46	12038.38	11677.59	11909.99	62134.75066	737425592.1	906111
1.60307E+12	10/19/2020	BTCUSDT	11503.14	11823.99	11407.96	11751.47	47414.53469	550728683.8	650960
1.60298E+12	10/18/2020	BTCUSDT	11360.31	11505	11346.22	11503.14	23284.04119	266150824.3	346946
1.60289E+12	10/17/2020	BTCUSDT	11319.24	11402.42	11255	11360.2	22368.91524	253582776	365973
1.60281E+12	10/16/2020	BTCUSDT	11505.13	11541.15	11200	11319.32	48797.7495	553211001.6	693210
1.60272E+12	10/15/2020	BTCUSDT	11417.89	11617.34	11250.83	11505.12	48760.71768	556436445.6	662386
1.60263E+12	10/14/2020	BTCUSDT	11420.57	11547.98	11280	11417.89	41415.10602	472007015.7	590025
1.60255E+12	10/13/2020	BTCUSDT	11528.24	11557	11300	11420.56	42205.28371	482663390.7	618262
1.60246E+12	10/12/2020	BTCUSDT	11369.02	11720.01	11172	11528.25	52825.28371	604779845.8	740823
1.60237E+12	10/11/2020	BTCUSDT	11293.22	11445	11221	11369.02	29043.85134	329927755	509714
1.60229E+12	10/10/2020	BTCUSDT	11050.64	11491	11050.51	11293.22	43648.03694	494785212.2	698561
1.6022E+12	10/9/2020	BTCUSDT	10925.44	11104.64	10829	11050.64	48240.07324	530822321.5	635681
1.60212E+12	10/8/2020	BTCUSDT	10666.4	10950	10530.41	10925.57	51959.69157	559311760.4	659291
1.60203E+12	10/7/2020	BTCUSDT	10599.65	10681.87	10546.17	10666.39	32811.99028	348298562.9	503440
1.60194E+12	10/6/2020	BTCUSDT	10792.2	10800	10525	10599.66	48674.74047	520051256.1	734526
1.60186E+12	10/5/2020	BTCUSDT	10666.62	10798	10615.64	10792.21	34025.76165	364158510.2	483340
1.60177E+12	10/4/2020	BTCUSDT	10542.07	10696.87	10517.87	10666.63	23212.0016	246252050.9	377553
1.60168E+12	10/3/2020	BTCUSDT	10570.4	10603.56	10496.46	10542.06	22298.22134	235160884.6	381329
1.6016E+12	10/2/2020	BTCUSDT	10619.13	10664.64	10374	10570.4	50130.39371	526864379.3	777193
1.60151E+12	10/1/2020	BTCUSDT	10776.59	10920	10437	10619.13	60866.33289	652168989.5	794855
1.60142E+12	9/30/2020	BTCUSDT	10840.58	10849.34	10665.13	10776.59	39596.02732	425279696.3	595383
1.60134E+12	9/29/2020	BTCUSDT	10696.11	10867.54	10635.87	10840.48	41874.8984	449345822.5	587576
1.60125E+12	9/28/2020	BTCUSDT	10774.26	10950	10626	10696.12	50095.25173	544463219.6	686664
1.60116E+12	9/27/2020	BTCUSDT	10728.59	10799	10594.82	10774.25	30549.48325	327169249.5	516004
1.60108E+12	9/26/2020	BTCUSDT	10686.57	10820.94	10644.68	10728.6	28420.83666	304511477.7	502670
1.60099E+12	9/25/2020	BTCUSDT	10736.33	10760.53	10556.24	10686.67	48101.11701	512647249.1	733430
1.60091E+12	9/24/2020	BTCUSDT	10241.46	10795.24	10190.93	10736.32	57676.61943	604520870.1	789282
1.60082E+12	9/23/2020	BTCUSDT	10529.61	10537.15	10136.82	10241.46	51876.56808	539362015.2	774391
1.60073E+12	9/22/2020	BTCUSDT	10417.22	10572.71	10353	10529.61	43991.23548	460362500.7	738576
1.60065E+12	9/21/2020	BTCUSDT	10920.28	10988.86	10296.35	10417.22	70683.43118	751020795.2	1028531
1.60056E+12	9/20/2020	BTCUSDT	11080.64	11080.64	10723	10920.28	39157.92257	426815210.8	646329
1.60047E+12	9/19/2020	BTCUSDT	10933.4	11179.79	10887.37	11080.65	38440.03686	423651901.2	620127
1.60039E+12	9/18/2020	BTCUSDT	10940	11038.03	10812.84	10933.39	47266.72828	516147935.7	717371
1.6003E+12	9/17/2020	BTCUSDT	10954.01	11045.46	10745.83	10939.99	55601.61453	605010288.8	829137
1.60021E+12	9/16/2020	BTCUSDT	10785.23	11093	10661.22	10954.01	64991.51244	708644989.5	884153
1.60013E+12	9/15/2020	BTCUSDT	10671.77	10930.04	10606.48	10785.31	61822.45279	666457161.1	893852
1.60004E+12	9/14/2020	BTCUSDT	10332.84	10750	10212.34	10671.77	67059.29136	706175591.4	828957
1.59996E+12	9/13/2020	BTCUSDT	10440.67	10580.11	10200	10332.83	43837.60987	455338605.3	692439
1.59987E+12	9/12/2020	BTCUSDT	10387.89	10477.97	10269.25	10440.92	35379.1531	366912671.4	577724
1.59978E+12	9/11/2020	BTCUSDT	10336.86	10397.6	10200	10387.89	43830.25447	451241002.7	637869
1.5997E+12	9/10/2020	BTCUSDT	10219.29	10483.35	10070.83	10336.87	58253.75375	602390078.5	851877
1.59961E+12	9/9/2020	BTCUSDT	10126.66	10343	9981.01	10219.2	49347.11378	503082625.2	755560
1.59952E+12	9/8/2020	BTCUSDT	10373.45	10438	9850	10126.65	73491.87842	742947902	1048125
1.59944E+12	9/7/2020	BTCUSDT	10255.89	10410.75	9875	10373.44	62620.23068	634278537.8	927363
1.59935E+12	9/6/2020	BTCUSDT	10166.69	10347.14	9994.86	10256.2	56368.78882	574903000.2	1053192
1.59926E+12	9/5/2020	BTCUSDT	10446.25	10565.68	9825	10166.69	90001.60557	917578408.9	1476782
1.59918E+12	9/4/2020	BTCUSDT	10138.29	10627.05	9875.5	10446.25	92733.59911	959925718.4	1434860
1.59909E+12	9/3/2020	BTCUSDT	11388.54	11462.6	9960.8	10140.85	121950.106	1325106403	1611610
1.599E+12	9/2/2020	BTCUSDT	11921.97	11954.57	11160.1	11388.54	87221.8456	1005391012	1373524
1.59892E+12	9/1/2020	BTCUSDT	11649.51	12050.85	11515	11921.97	78148.19367	928047313.5	1321492
1.59883E+12	8/31/2020	BTCUSDT	11711.17	11800.77	11570	11649.51	55353.61774	646723855.6	822062
1.59875E+12	8/30/2020	BTCUSDT	11465.84	11719	11458	11711.16	43177.87905	501375342.9	756541
1.59866E+12	8/29/2020	BTCUSDT	11526.9	11580.02	11417.04	11465.84	32973.7992	379228275.3	611834
1.59857E+12	8/28/2020	BTCUSDT	11330.38	11542.65	11276.89	11526.91	45953.90837	525606229.7	719985
1.59849E+12	8/27/2020	BTCUSDT	11461.42	11592.2	11125	11330.38	63246.03638	717474981.7	959270
1.5984E+12	8/26/2020	BTCUSDT	11318.42	11539.32	11244	11461.43	53998.23123	615452790	862654
1.59831E+12	8/25/2020	BTCUSDT	11748.19	11767.85	11117.64	11318.42	69590.92327	797034671.6	996668
1.59823E+12	8/24/2020	BTCUSDT	11648.12	11824.9	11585.09	11748.2	46212.39187	542298951.5	656584
1.59814E+12	8/23/2020	BTCUSDT	11663.51	11718.07	11514.13	11648.13	37900.00469	440406018.7	627352
1.59805E+12	8/22/2020	BTCUSDT	11531.23	11686	11376.81	11662.96	43678.70165	504305451.4	809328
1.59797E+12	8/21/2020	BTCUSDT	11853.54	11878	11485.81	11531.34	64448.30614	755451999.7	1189668
1.59788E+12	8/20/2020	BTCUSDT	11754.38	11888	11668	11853.55	46085.25435	543576025	798027
1.5978E+12	8/19/2020	BTCUSDT	11945.1	12020.08	11561	11754.59	73940.16961	870612801.5	1258060
1.59771E+12	8/18/2020	BTCUSDT	12281.15	12387.77	11817.93	11945.01	75923.83553	920402307.2	1189390
1.59762E+12	8/17/2020	BTCUSDT	11910.99	12468	11769.78	12281.13	84734.21154	1026883453	1210228
1.59754E+12	8/16/2020	BTCUSDT	11852.4	11931.72	11686	11911	41368.23691	489731524.6	790240
1.59745E+12	8/15/2020	BTCUSDT	11760.55	11980	11680	11852.4	56237.90505	667446824.1	1018956
1.59736E+12	8/14/2020	BTCUSDT	11779.77	11850	11634.03	11760.54	59818.8527	702273220.7	1011746
1.59728E+12	8/13/2020	BTCUSDT	11564.34	11792.96	11270.36	11780	70132.4915	809611114.2	1243382
1.59719E+12	8/12/2020	BTCUSDT	11392.09	11617.52	11150	11564.33	64909.61364	743303608.1	1104096
1.5971E+12	8/11/2020	BTCUSDT	11892.9	11935	11125	11392.08	90748.28463	1049615697	1343979
1.59702E+12	8/10/2020	BTCUSDT	11681.69	12067.35	11450	11892.92	84952.33789	1009169063	1340835
1.59693E+12	8/9/2020	BTCUSDT	11761.02	11797.11	11521.97	11681.68	41493.06734	483708602.9	853386
1.59684E+12	8/8/2020	BTCUSDT	11594.36	11808.27	11512	11761.41	41858.16104	489087264.4	779318
1.59676E+12	8/7/2020	BTCUSDT	11762.47	11909.94	11322	11594.23	65755.92602	767005529.3	940045
1.59667E+12	8/6/2020	BTCUSDT	11744.91	11900	11562.5	11762.46	63529.08502	746479211.7	919918
1.59659E+12	8/5/2020	BTCUSDT	11191.99	11780.93	11093	11744.91	74970.25685	861433645.4	964637
1.5965E+12	8/4/2020	BTCUSDT	11219.68	11414.98	11000	11191.97	58629.11371	658084242.7	863692
1.59641E+12	8/3/2020	BTCUSDT	11071.36	11473	10936	11219.81	56931.84148	641127593.3	919185
1.59633E+12	8/2/2020	BTCUSDT	11801.17	12123.46	10518.5	11071.35	97553.0776	1105757336	1459900
1.59624E+12	8/1/2020	BTCUSDT	11335.46	11861	11220	11801.17	85087.48513	987817017.3	1174252
1.59615E+12	7/31/2020	BTCUSDT	11099.79	11444	10960	11335.46	70063.66097	786344325.9	971584
1.59607E+12	7/30/2020	BTCUSDT	11100.52	11170	10831	11099.61	60794.82646	669779541.9	879960
1.59598E+12	7/29/2020	BTCUSDT	10906.27	11342.82	10812	11100.53	76838.09423	853242253.6	1127302
1.59589E+12	7/28/2020	BTCUSDT	11029.96	11242.23	10565	10906.27	97267.73419	1065375500	1475636
1.59581E+12	7/27/2020	BTCUSDT	9931.54	11394.86	9917.21	11029.96	150188.9331	1580355372	1901088
1.59572E+12	7/26/2020	BTCUSDT	9700.42	10111	9650	9931.54	65279.26932	644607634.5	945611
1.59564E+12	7/25/2020	BTCUSDT	9538.1	9732.9	9513	9700.42	40679.54542	391431695.7	675222
1.59555E+12	7/24/2020	BTCUSDT	9603.27	9637	9463.44	9537.8	43931.13621	419240263.5	677725
1.59546E+12	7/23/2020	BTCUSDT	9518.16	9664	9440.33	9603.27	51856.2335	494282948.7	735371
1.59538E+12	7/22/2020	BTCUSDT	9390	9544	9261	9518.16	48815.00411	457776105.6	663029
1.59529E+12	7/21/2020	BTCUSDT	9160.78	9437.73	9152.8	9390	60413.58249	563360524.8	782959
1.5952E+12	7/20/2020	BTCUSDT	9208.99	9221.52	9131	9160.78	35458.76408	325297289.3	557096
1.59512E+12	7/19/2020	BTCUSDT	9170.3	9232.27	9101.35	9208.99	26052.01942	238521988	440449
1.59503E+12	7/18/2020	BTCUSDT	9154.31	9219.3	9121.1	9170.28	22554.54146	206628105.4	430377
1.59494E+12	7/17/2020	BTCUSDT	9133.72	9186.83	9089.81	9154.32	28054.35874	256360345.6	470991
1.59486E+12	7/16/2020	BTCUSDT	9197.6	9226.15	9047.25	9133.72	43375.57119	395883667	681807
1.59477E+12	7/15/2020	BTCUSDT	9255.85	9276.49	9160.57	9197.6	39053.57967	360201683.5	554780
1.59468E+12	7/14/2020	BTCUSDT	9242.61	9279.54	9113	9255.85	45772.55251	421789086.5	613139
1.5946E+12	7/13/2020	BTCUSDT	9303.31	9343.82	9200.89	9242.62	42740.06912	396614086.8	642552
1.59451E+12	7/12/2020	BTCUSDT	9234.02	9345	9157.5	9302.75	30872.70229	285591381.5	484875
1.59443E+12	7/11/2020	BTCUSDT	9288.34	9299.28	9178.25	9234.03	22561.366	208410250.5	413452
1.59434E+12	7/10/2020	BTCUSDT	9232.42	9317.48	9125	9288.34	38295.49401	352238898.8	525484
1.59425E+12	7/9/2020	BTCUSDT	9436.06	9440.79	9160	9232.43	48044.45065	447640493.5	575491
1.59417E+12	7/8/2020	BTCUSDT	9257.4	9470	9231	9436.06	56140.51778	525344876.7	652605
1.59408E+12	7/7/2020	BTCUSDT	9342.47	9379.42	9203	9257.39	34587.33668	320576525.4	433481
1.59399E+12	7/6/2020	BTCUSDT	9069.41	9375	9055.92	9344.2	54463.13228	502548376.2	533540
1.59391E+12	7/5/2020	BTCUSDT	9135	9145.24	8893.03	9069.41	34073.65363	308410443.7	384500
1.59382E+12	7/4/2020	BTCUSDT	9057.79	9190	9040.04	9135.46	26441.96848	240576054.9	335225
1.59373E+12	7/3/2020	BTCUSDT	9086.54	9125	9037.47	9058.26	28943.42018	263123750.5	343189
1.59365E+12	7/2/2020	BTCUSDT	9231.99	9261.96	8940	9086.54	45725.16808	417724468.9	470292
1.59356E+12	7/1/2020	BTCUSDT	9138.08	9292	9080.1	9232	38488.5287	354087627.2	374832
1.59348E+12	6/30/2020	BTCUSDT	9192.93	9205	9064.89	9138.55	31463.1628	287781334.5	328083
1.59339E+12	6/29/2020	BTCUSDT	9116.16	9238	9024.67	9192.56	42120.29326	384206326.5	434299
1.5933E+12	6/28/2020	BTCUSDT	9012	9191	8948.06	9116.35	30688.17642	278721674.9	374404
1.59322E+12	6/27/2020	BTCUSDT	9162.21	9196.24	8833	9012	46290.93011	419606802.2	499415
1.59313E+12	6/26/2020	BTCUSDT	9249.49	9298	9045.45	9162.21	50292.29828	461347064.8	510947
1.59304E+12	6/25/2020	BTCUSDT	9298.33	9340	9009.69	9249.49	55831.61916	514396747.4	536205
1.59296E+12	6/24/2020	BTCUSDT	9624.33	9670	9208	9296.49	61571.56146	579426702.8	572362
1.59287E+12	6/23/2020	BTCUSDT	9685.69	9720	9577.03	9624.89	41031.02938	395487616.5	474319
1.59278E+12	6/22/2020	BTCUSDT	9294.69	9780	9277.09	9685.69	57895.46834	550995799.1	588704
1.5927E+12	6/21/2020	BTCUSDT	9358.95	9422	9281.54	9294.69	24316.92623	227467940.6	321015
1.59261E+12	6/20/2020	BTCUSDT	9310.23	9395	9170.95	9358.95	30329.06538	282120360.6	382778
1.59252E+12	6/19/2020	BTCUSDT	9386.32	9438.3	9215.79	9310.23	45330.98367	423086965.2	503484
1.59244E+12	6/18/2020	BTCUSDT	9465.13	9489	9280	9386.32	37381.95377	351649555.1	475074
1.59235E+12	6/17/2020	BTCUSDT	9526.97	9565	9236.61	9465.14	48046.41115	453209812.2	536158
1.59227E+12	6/16/2020	BTCUSDT	9426.05	9589	9373.09	9525.59	52052.44693	494458269.1	543481
1.59218E+12	6/15/2020	BTCUSDT	9342.1	9495	8910.45	9426.02	86107.92471	793518842.6	839521
1.59209E+12	6/14/2020	BTCUSDT	9473.34	9480.99	9245	9342.1	30055.50661	282131272.4	415568
1.59201E+12	6/13/2020	BTCUSDT	9464.96	9494.73	9351	9473.34	27759.78485	261673162.3	392763
1.59192E+12	6/12/2020	BTCUSDT	9278.88	9557.12	9232.51	9465.13	50119.06693	472007894.4	553203
1.59183E+12	6/11/2020	BTCUSDT	9885.22	9964	9113	9280.4	94418.98473	902075648.5	966502
1.59175E+12	6/10/2020	BTCUSDT	9772.44	9992.72	9704.18	9885	47130.76298	462384305.4	560909
1.59166E+12	6/9/2020	BTCUSDT	9782	9877	9570	9772.43	46024.00129	447208895.8	551863
1.59157E+12	6/8/2020	BTCUSDT	9746.99	9800	9633	9782.01	40664.66413	395459395.8	485139
1.59149E+12	6/7/2020	BTCUSDT	9666.85	9802	9372.46	9746.99	57952.84839	556919603.8	637766
1.5914E+12	6/6/2020	BTCUSDT	9621.17	9735	9531.05	9666.3	32752.95089	315604867.2	435796
1.59132E+12	6/5/2020	BTCUSDT	9788.14	9854.75	9581	9621.16	47788.05005	465200788.2	566062
1.59123E+12	6/4/2020	BTCUSDT	9666.32	9881.63	9450	9789.06	57456.10097	557234945.6	665881
1.59114E+12	6/3/2020	BTCUSDT	9518.02	9690	9365.21	9666.24	46252.64494	441928818	562784
1.59106E+12	6/2/2020	BTCUSDT	10202.71	10228.99	9266	9518.04	108970.7732	1070060237	1004312
1.59097E+12	6/1/2020	BTCUSDT	9448.27	10380	9421.67	10200.77	76649.12696	749707596.7	826964
1.59088E+12	5/31/2020	BTCUSDT	9697.72	9700	9381.41	9448.27	48333.7864	461272298.9	651473
1.5908E+12	5/30/2020	BTCUSDT	9426.6	9740	9331.23	9697.72	55665.27254	530598690.1	651290
1.59071E+12	5/29/2020	BTCUSDT	9575.87	9605.26	9330	9427.07	57374.36296	542758086.6	593705
1.59062E+12	5/28/2020	BTCUSDT	9204.07	9625.47	9110	9575.89	74110.78766	693930106.2	738725
1.59054E+12	5/27/2020	BTCUSDT	8841	9225	8811.73	9204.07	68910.35551	624660855.8	662850
1.59045E+12	5/26/2020	BTCUSDT	8900.35	9017.67	8700	8841.18	58299.77014	516455128.9	678304
1.59036E+12	5/25/2020	BTCUSDT	8718.14	8979.66	8642.72	8900.35	62833.91095	553545285.9	733557
1.59028E+12	5/24/2020	BTCUSDT	9179.01	9298	8700	8720.34	70379.86645	636787240.4	774088
1.59019E+12	5/23/2020	BTCUSDT	9170	9307.85	9070	9179.15	43526.29697	400407195.6	512460
1.59011E+12	5/22/2020	BTCUSDT	9067.51	9271	8933.52	9170	58943.13102	537847834.5	693694
1.59002E+12	5/21/2020	BTCUSDT	9511.43	9578.47	8815	9068.65	108928.781	1002046266	951971
1.58993E+12	5/20/2020	BTCUSDT	9775.13	9842	9326	9511.43	74923.73809	721190802.8	731189
1.58985E+12	5/19/2020	BTCUSDT	9733.93	9897.21	9474	9775.53	78539.76045	760713946	773581
1.58976E+12	5/18/2020	BTCUSDT	9681.11	9950	9464.23	9733.93	82006.60358	797622297.3	794292
1.58967E+12	5/17/2020	BTCUSDT	9380.81	9888	9322.1	9680.04	68647.76432	663088800.8	722718
1.58959E+12	5/16/2020	BTCUSDT	9315.96	9588	9220	9381.27	59587.62786	560547005	692028
1.5895E+12	5/15/2020	BTCUSDT	9791.97	9845.62	9150	9316.42	115890.7615	1099721376	1055630
1.58941E+12	5/14/2020	BTCUSDT	9309.35	9939	9256.76	9791.98	129565.3775	1247456798	1199530
1.58933E+12	5/13/2020	BTCUSDT	8810.99	9398	8792.99	9309.37	92466.27402	839725720	869216
1.58924E+12	5/12/2020	BTCUSDT	8562.04	8978.26	8528.78	8810.79	86522.78007	760195457.1	784859
1.58916E+12	5/11/2020	BTCUSDT	8722.77	9168	8200	8561.52	168807.2518	1468392821	1367382
1.58907E+12	5/10/2020	BTCUSDT	9539.1	9574.83	8117	8722.77	183865.182	1594996477	1565771
1.58898E+12	5/9/2020	BTCUSDT	9800.02	9914.25	9520	9539.4	81950.67957	795001351.7	839384
1.5889E+12	5/8/2020	BTCUSDT	9986.3	10035.96	9705	9800.01	100683.7964	997005843.7	967816
1.58881E+12	5/7/2020	BTCUSDT	9143.4	10067	9021	9986.4	147154.6114	1409783462	1254835
1.58872E+12	5/6/2020	BTCUSDT	9021.36	9395	8906.21	9142.92	105925.3024	972793508.5	1007661
1.58864E+12	5/5/2020	BTCUSDT	8871.92	9118.58	8760	9021.83	76480.76534	683083018.9	812543
1.58855E+12	5/4/2020	BTCUSDT	8894.15	8950	8522	8871.96	84418.51233	738343818.7	848802
1.58846E+12	5/3/2020	BTCUSDT	8972.58	9200	8712	8894.16	90126.06564	808427095.9	877460
1.58838E+12	5/2/2020	BTCUSDT	8825.67	9010	8753	8972.05	59002.08755	523838859.5	637884
1.58829E+12	5/1/2020	BTCUSDT	8620	9059.18	8613.56	8826.96	91468.81506	805640126.6	865960
1.5882E+12	4/30/2020	BTCUSDT	8778.58	9460	8401	8620	206277.2141	1839283907	1661554
1.58812E+12	4/29/2020	BTCUSDT	7738.58	8952.89	7710.05	8778.57	183546.8875	1536390177	1433128
1.58803E+12	4/28/2020	BTCUSDT	7773.51	7780	7659.12	7738.98	46302.75264	357391780.9	499414
1.58795E+12	4/27/2020	BTCUSDT	7693.1	7792.02	7606	7774.62	65441.33958	504025811.7	637800
1.58786E+12	4/26/2020	BTCUSDT	7539.03	7700	7480	7693.1	50522.61621	384202783.3	554480
1.58777E+12	4/25/2020	BTCUSDT	7505	7705	7431.07	7538.67	43874.42773	331292050.8	521943
1.58769E+12	4/24/2020	BTCUSDT	7483.96	7615.96	7388	7505	60182.11994	452118137.8	601093
1.5876E+12	4/23/2020	BTCUSDT	7125.12	7738	7020	7482.39	102773.5696	756320213.6	881099
1.58751E+12	4/22/2020	BTCUSDT	6841.36	7156.38	6818	7125.14	61486.37733	431271646.2	508659
1.58743E+12	4/21/2020	BTCUSDT	6828.98	6940	6762	6841.37	60109.71081	411800606.1	555797
1.58734E+12	4/20/2020	BTCUSDT	7121.4	7220	6751	6826.83	90149.49137	629612368.7	785174
1.58725E+12	4/19/2020	BTCUSDT	7248.6	7266.15	7055.6	7120.74	45664.86393	326485586.9	483574
1.58717E+12	4/18/2020	BTCUSDT	7026.78	7293.08	7014.4	7248.6	49488.54282	354845083.8	494670
1.58708E+12	4/17/2020	BTCUSDT	7101.99	7148.12	6972.98	7027.55	54126.50976	382334236.2	537554
1.587E+12	4/16/2020	BTCUSDT	6621.25	7190	6468.27	7101.94	125009.8575	865277543.4	971163
1.58691E+12	4/15/2020	BTCUSDT	6868.57	6933	6605	6621.24	61571.38499	416947490.6	581374
1.58682E+12	4/14/2020	BTCUSDT	6838.04	6978	6754.28	6868.7	69068.62329	474794776.2	608665
1.58674E+12	4/13/2020	BTCUSDT	6903.79	6903.79	6575	6837.91	96415.47657	649390681.2	804179
1.58665E+12	4/12/2020	BTCUSDT	6876.84	7177	6780	6903.79	73868.6665	516235035.2	648323
1.58656E+12	4/11/2020	BTCUSDT	6858.92	6944.3	6760	6876.83	45470.29321	311699573.5	484618
1.58648E+12	4/10/2020	BTCUSDT	7283.54	7295.75	6739.98	6858.92	104674.6234	727281590.8	949050
1.58639E+12	4/9/2020	BTCUSDT	7360.26	7371.92	7108.08	7283.54	61094.87242	444741085.9	686207
1.5863E+12	4/8/2020	BTCUSDT	7197.32	7420	7150	7361.28	76059.14584	555122600.3	750516
1.58622E+12	4/7/2020	BTCUSDT	7329.9	7459.69	7077	7197.32	103585.1689	757201786.7	924436
1.58613E+12	4/6/2020	BTCUSDT	6772.78	7355.14	6765	7329.9	118052.0008	837357664.7	956586
1.58604E+12	4/5/2020	BTCUSDT	6857.41	6895.54	6677.52	6772.78	49685.35698	337062083	506433
1.58596E+12	4/4/2020	BTCUSDT	6732.97	6990.41	6650.01	6856.99	72990.86114	495076283.5	659051
1.58587E+12	4/3/2020	BTCUSDT	6793.86	7048	6602.1	6734.1	104080.2769	710254017.1	840456
1.58579E+12	4/2/2020	BTCUSDT	6643.36	7198	6551	6794.09	149299.9069	1014494762	1101043
1.5857E+12	4/1/2020	BTCUSDT	6412.14	6679.94	6150.11	6642.92	97500.7524	618527468.8	758061
1.58561E+12	3/31/2020	BTCUSDT	6394.45	6523.23	6321.4	6410.44	72337.59526	465780496.6	538231
1.58553E+12	3/30/2020	BTCUSDT	5880.5	6599	5857.76	6394.38	118889.55	747569726.5	784034
1.58544E+12	3/29/2020	BTCUSDT	6236.65	6266	5866.56	5881.42	63311.62771	383707122.5	496709
1.58535E+12	3/28/2020	BTCUSDT	6359.11	6360	6024	6236.65	93159.69343	577986706.1	725588
1.58527E+12	3/27/2020	BTCUSDT	6737.27	6842.59	6261	6359.11	82914.96835	551326113.9	643631
1.58518E+12	3/26/2020	BTCUSDT	6677.42	6780	6510	6737.36	83026.55521	552537189.5	668467
1.58509E+12	3/25/2020	BTCUSDT	6744.69	6957.96	6450	6677.43	132155.735	880250736.9	912179
1.58501E+12	3/24/2020	BTCUSDT	6465.25	6833	6371.33	6744.72	151138.0099	1001890515	1012669
1.58492E+12	3/23/2020	BTCUSDT	5816.05	6600	5688	6467.31	164674.2158	1015525672	1099406
1.58484E+12	3/22/2020	BTCUSDT	6187.04	6407.87	5734.01	5816.19	119115.9905	722895653.5	952259
1.58475E+12	3/21/2020	BTCUSDT	6204.57	6456.98	5860.02	6186.98	128913.6684	794962136.6	990974
1.58466E+12	3/20/2020	BTCUSDT	6162.05	6900	5670	6208.36	219298.3295	1401734013	1580069
1.58458E+12	3/19/2020	BTCUSDT	5393.26	6400	5252.53	6162.37	199020.8734	1164739708	1403608
1.58449E+12	3/18/2020	BTCUSDT	5312.64	5436.17	5009.37	5393.04	137127.6349	719748122.5	962843
1.5844E+12	3/17/2020	BTCUSDT	5028.86	5525	4921.45	5312.64	150089.9263	793147908.3	1069217
1.58432E+12	3/16/2020	BTCUSDT	5360.33	5365.42	4442.12	5028.97	227276.9228	1113690309	1608176
1.58423E+12	3/15/2020	BTCUSDT	5172.48	5940	5093.1	5361.3	139916.1465	753755706.4	1037714
1.58414E+12	3/14/2020	BTCUSDT	5576.05	5640.52	5055.13	5172.06	136910.136	736651880.9	1106125
1.58406E+12	3/13/2020	BTCUSDT	4800.01	5955	3782.13	5578.6	402201.6738	2063819541	2309830
1.58397E+12	3/12/2020	BTCUSDT	7934.58	7966.17	4410	4800	261505.6087	1628590104	1770812
1.58388E+12	3/11/2020	BTCUSDT	7894.57	7980	7590	7934.52	79942.41117	624465167.4	699401
1.5838E+12	3/10/2020	BTCUSDT	7929.87	8149	7728.01	7894.56	86783.44388	689700153.4	737528
1.58371E+12	3/9/2020	BTCUSDT	8034.76	8179.31	7632.01	7929.87	116968.8633	918787729.1	929234
1.58363E+12	3/8/2020	BTCUSDT	8885.25	8886.76	8000	8033.31	77537.31517	656931544.8	740741
1.58354E+12	3/7/2020	BTCUSDT	9130.89	9188	8835	8886.66	45422.20453	409983263.8	485400
1.58345E+12	3/6/2020	BTCUSDT	9054.64	9170	8985.5	9131.88	43782.94804	397598476.4	493216
1.58337E+12	3/5/2020	BTCUSDT	8750.99	9159.42	8746.54	9054.68	58201.86636	524102029.2	619552
1.58328E+12	3/4/2020	BTCUSDT	8760.07	8848.29	8660	8750.87	38696.48258	338849892	454817
1.58319E+12	3/3/2020	BTCUSDT	8911.18	8919.65	8651	8760.07	55154.99728	484181096.3	512762
1.58311E+12	3/2/2020	BTCUSDT	8530.3	8965.75	8498	8915.24	60401.31773	528906629.6	564535
1.58302E+12	3/1/2020	BTCUSDT	8523.61	8750	8411	8531.88	43892.20178	375729315.3	472019
1.58293E+12	2/29/2020	BTCUSDT	8690.8	8790	8523.55	8523.61	36748.18304	318585952	414175
1.58285E+12	2/28/2020	BTCUSDT	8823.25	8900	8445	8692.91	71155.20898	615664817	655727
1.58276E+12	2/27/2020	BTCUSDT	8786	8971.77	8531	8823.21	72483.57876	636955872.8	696646
1.58268E+12	2/26/2020	BTCUSDT	9316.48	9377.44	8633.63	8785.25	92130.34548	830717784.4	871018
1.58259E+12	2/25/2020	BTCUSDT	9655.52	9675	9250	9315.84	54379.34455	514946930.6	579079
1.5825E+12	2/24/2020	BTCUSDT	9936.4	9990	9473.56	9656.13	55796.59612	542081527.6	589384
1.58242E+12	2/23/2020	BTCUSDT	9650.85	9990	9645	9936.4	37702.08984	371815095.5	441935
1.58233E+12	2/22/2020	BTCUSDT	9677.05	9709.17	9560.02	9650.86	24636.75762	237544283.2	319961
1.58224E+12	2/21/2020	BTCUSDT	9597.21	9755.51	9550.21	9677.05	42181.55452	408286949.8	470599
1.58216E+12	2/20/2020	BTCUSDT	9594.65	9699	9400	9596.42	60152.34291	576020107.5	667387
1.58207E+12	2/19/2020	BTCUSDT	10164.78	10250	9350	9593.79	55162.5869	547679966.9	588760
1.58198E+12	2/18/2020	BTCUSDT	9706	10250	9576.01	10164.71	70604.12402	696870122.8	723413
1.5819E+12	2/17/2020	BTCUSDT	9910.7	9964.16	9452.67	9706	70261.0119	680009637.6	778058
1.58181E+12	2/16/2020	BTCUSDT	9904.46	10050	9638.12	9917.27	60023.99954	592584876.9	708070
1.58172E+12	2/15/2020	BTCUSDT	10344.36	10375	9801	9904.72	57657.20295	580845331.2	739781
1.58164E+12	2/14/2020	BTCUSDT	10227.78	10381.56	10111.37	10344.36	47038.48017	482455622	622310
1.58155E+12	2/13/2020	BTCUSDT	10325.33	10500	10080	10229.63	79344.35876	815507473.7	932802
1.58147E+12	2/12/2020	BTCUSDT	10223.08	10450	10223.08	10326.46	61008.06393	629756037.5	857655
1.58138E+12	2/11/2020	BTCUSDT	9851.74	10323.59	9700	10223.08	62422.39522	624970415.4	710170
1.58129E+12	2/10/2020	BTCUSDT	10151.72	10188	9756	9851.83	59573.08462	590091358.4	690308
1.58121E+12	2/9/2020	BTCUSDT	9895.04	10166	9880.75	10151.75	43408.47562	437441704.9	536848
1.58112E+12	2/8/2020	BTCUSDT	9813.87	9940	9667.11	9895.05	43600.84367	427781790.2	514573
1.58103E+12	2/7/2020	BTCUSDT	9772	9885	9730	9813.73	43966.11463	430744860.2	582249
1.58095E+12	2/6/2020	BTCUSDT	9612.03	9862.57	9526.35	9772	64949.70659	631245079.8	682179
1.58086E+12	2/5/2020	BTCUSDT	9197.02	9744.45	9177.22	9612.04	64870.41562	613540574.8	661758
1.58077E+12	2/4/2020	BTCUSDT	9291.35	9350	9093.01	9197.02	53308.17527	491136137.2	528930
1.58069E+12	2/3/2020	BTCUSDT	9331.59	9618.79	9234	9292.24	50892.13345	476379993.5	492124
1.5806E+12	2/2/2020	BTCUSDT	9384.41	9477.03	9120	9331.51	45690.91254	428064088.7	446558
1.58052E+12	2/1/2020	BTCUSDT	9351.71	9464.53	9281	9384.61	28578.06735	268137740	334972
1.58043E+12	1/31/2020	BTCUSDT	9511.52	9530.22	9210.01	9352.89	45552.02235	425779010.4	428547
1.58034E+12	1/30/2020	BTCUSDT	9301.57	9578	9204.44	9513.21	60626.74426	569652869.8	529570
1.58026E+12	1/29/2020	BTCUSDT	9375.34	9449.24	9216	9301.53	53864.06512	503188568.8	492545
1.58017E+12	1/28/2020	BTCUSDT	8907.57	9400	8862.4	9374.21	74584.85377	676593159.5	616678
1.58008E+12	1/27/2020	BTCUSDT	8614.39	9000	8535	8907.57	53973.543	473194952.8	514196
1.58E+12	1/26/2020	BTCUSDT	8340.01	8618.13	8293.66	8615	31130.48516	263941925.3	332612
1.57991E+12	1/25/2020	BTCUSDT	8438.99	8451.26	8254.9	8340.58	25521.15793	212869245.6	283118
1.57982E+12	1/24/2020	BTCUSDT	8404.52	8528.02	8238	8439	41687.52953	349874174.8	407271
1.57974E+12	1/23/2020	BTCUSDT	8682.77	8691.81	8306.39	8404.52	48165.9446	407428808.7	464805
1.57965E+12	1/22/2020	BTCUSDT	8736.04	8818	8590	8682.36	29080.55714	252638888.2	317424
1.57956E+12	1/21/2020	BTCUSDT	8642.35	8789	8488	8736.03	36494.68766	316056705	365621
1.57948E+12	1/20/2020	BTCUSDT	8701.72	8746.99	8521.28	8642.35	38896.63975	336447837	385006
1.57939E+12	1/19/2020	BTCUSDT	8915.09	9198.98	8466	8701.7	70676.88926	623950864.3	615665
1.57931E+12	1/18/2020	BTCUSDT	8913.27	8988.88	8806.38	8915.96	38294.74655	340852837.9	458182
1.57922E+12	1/17/2020	BTCUSDT	8720.15	9041.65	8672.44	8913.28	70897.73738	629568740.7	676403
1.57913E+12	1/16/2020	BTCUSDT	8820.01	8859.81	8586	8720.01	51991.07428	451752380.3	543064
1.57905E+12	1/15/2020	BTCUSDT	8814.64	8916.48	8564	8821.41	84816.29761	743712237.3	764048
1.57896E+12	1/14/2020	BTCUSDT	8110.34	8880	8105.54	8810.01	120399.1267	1032735181	915328
1.57887E+12	1/13/2020	BTCUSDT	8184.97	8196	8055.89	8110.34	31159.75568	252656965.4	289144
1.57879E+12	1/12/2020	BTCUSDT	8020.01	8197	7960	8184.98	38131.49434	309351920.5	350662
1.5787E+12	1/11/2020	BTCUSDT	8198.86	8286.34	8003.16	8020.01	54810.03267	445034349.6	469131
1.57861E+12	1/10/2020	BTCUSDT	7817.74	8199	7672	8197.02	82406.77745	652774220.4	606101
1.57853E+12	1/9/2020	BTCUSDT	8054.72	8055.96	7750	7817.76	64239.51983	507258250.5	478800
1.57844E+12	1/8/2020	BTCUSDT	8145.92	8455	7870	8055.98	112622.6426	926410232.6	830375
1.57836E+12	1/7/2020	BTCUSDT	7758.9	8207.68	7723.71	8145.28	91171.68466	724202791.1	685315
1.57827E+12	1/6/2020	BTCUSDT	7357.64	7795.34	7346.76	7758	54635.69532	413330481.2	449937
1.57818E+12	1/5/2020	BTCUSDT	7354.19	7495	7318	7358.75	38331.0856	284848683.8	329209
1.5781E+12	1/4/2020	BTCUSDT	7345	7404	7272.21	7354.11	29987.97498	219874240.9	279370
1.57801E+12	1/3/2020	BTCUSDT	6965.49	7405	6871.04	7344.96	68428.50045	495098583	519854
1.57792E+12	1/2/2020	BTCUSDT	7200.77	7212.5	6924.74	6965.71	31951.48393	225982341.3	302667
1.57784E+12	1/1/2020	BTCUSDT	7195.24	7255	7175.15	7200.85	16792.38817	121214452.1	194010
1.57775E+12	12/31/2019	BTCUSDT	7246	7320	7145.01	7195.23	25954.45353	187518399.3	251976
1.57766E+12	12/30/2019	BTCUSDT	7388.43	7408.24	7220	7246	29605.91178	216508875.5	279033
1.57758E+12	12/29/2019	BTCUSDT	7315.36	7528.45	7288	7388.24	31387.10609	231731575.8	283213
1.57749E+12	12/28/2019	BTCUSDT	7254.77	7365.01	7238.67	7316.14	26848.9822	196322192.4	272607
1.5774E+12	12/27/2019	BTCUSDT	7202	7275.86	7076.42	7254.74	33642.70186	242214722.7	297262
1.57732E+12	12/26/2019	BTCUSDT	7205.01	7435	7157.12	7202	36259.76108	263289799	337695
1.57723E+12	12/25/2019	BTCUSDT	7255.77	7271.77	7128.86	7204.63	27492.04432	198273303.1	289924
1.57715E+12	12/24/2019	BTCUSDT	7317.3	7436.68	7157.04	7255.77	43629.49419	318428019	384678
1.57706E+12	12/23/2019	BTCUSDT	7500.71	7695.38	7265.84	7317.09	68051.9972	510710431.8	530669
1.57697E+12	12/22/2019	BTCUSDT	7131.59	7518.54	7122.47	7501.44	39137.45515	285577206.9	356612
1.57689E+12	12/21/2019	BTCUSDT	7188.01	7190.58	7105	7132.75	19467.17403	139069157.1	212162
1.5768E+12	12/20/2019	BTCUSDT	7151.31	7220	7079.5	7187.83	32132.06921	229842650.4	312766
1.57671E+12	12/19/2019	BTCUSDT	7277.83	7380	7038.31	7150.3	55509.04908	397407677.1	439761
1.57663E+12	12/18/2019	BTCUSDT	6623.84	7440	6435	7277.83	95636.65125	654057202.2	714073
1.57654E+12	12/17/2019	BTCUSDT	6891.44	6942.21	6560	6623.82	53865.06993	364087469.8	454097
1.57645E+12	12/16/2019	BTCUSDT	7119.6	7150	6836	6891.72	43863.99306	307508569.9	371202
1.57637E+12	12/15/2019	BTCUSDT	7064.14	7200.3	7008.35	7118.59	26395.77814	187402764.6	262651
1.57628E+12	12/14/2019	BTCUSDT	7257.37	7271.77	7012	7064.05	29561.98597	211004228	276819
1.5762E+12	12/13/2019	BTCUSDT	7197.76	7309.05	7190.76	7258.48	27609.8738	199836160.2	252135
1.57611E+12	12/12/2019	BTCUSDT	7210	7295	7080.3	7198.08	42288.60093	303657479.5	331414
1.57602E+12	12/11/2019	BTCUSDT	7224.15	7275.5	7125.66	7210	30093.09194	217095653.9	268269
1.57594E+12	12/10/2019	BTCUSDT	7338.64	7407.6	7157.1	7224.13	49723.76214	363127435.4	439637
1.57585E+12	12/9/2019	BTCUSDT	7510.11	7650	7273	7338.64	46621.88749	347471155.5	359648
1.57576E+12	12/8/2019	BTCUSDT	7487.31	7564	7374.86	7510.11	29856.89763	223314325.6	257514
1.57568E+12	12/7/2019	BTCUSDT	7527.8	7619.62	7470.16	7488.21	31498.68417	237000924.9	263592
1.57559E+12	12/6/2019	BTCUSDT	7389	7590.03	7305	7527.47	48189.08794	356905919	367854
1.5755E+12	12/5/2019	BTCUSDT	7194.59	7485	7150	7389	59306.67886	434738864.8	430359
1.57542E+12	12/4/2019	BTCUSDT	7292.71	7750	7067	7194.32	83147.14914	608623482.8	516158
1.57533E+12	12/3/2019	BTCUSDT	7294.42	7400	7241.35	7292.71	33149.47749	242379261.1	265391
1.57524E+12	12/2/2019	BTCUSDT	7391.5	7420.56	7151.1	7294.28	46330.25604	337889295.5	326881
1.57516E+12	12/1/2019	BTCUSDT	7540.63	7541.85	7210	7390.89	60769.34231	446524917.2	420573
1.57507E+12	11/30/2019	BTCUSDT	7740.99	7810	7441	7541.89	46989.43362	358749026.4	346506
1.57499E+12	11/29/2019	BTCUSDT	7418.52	7850	7362.3	7739.68	60745.30087	463006956.7	412929
1.5749E+12	11/28/2019	BTCUSDT	7507.9	7643	7360	7419.49	56933.98111	427572714.9	388953
1.57481E+12	11/27/2019	BTCUSDT	7154.75	7655	6840	7508.52	92452.87349	671646609.2	582055
1.57473E+12	11/26/2019	BTCUSDT	7109.99	7340	7017.48	7156.14	65722.39769	469602476.9	433933
1.57464E+12	11/25/2019	BTCUSDT	6900.23	7377.69	6515	7109.57	119645.7352	831628458.3	679721
1.57455E+12	11/24/2019	BTCUSDT	7311.1	7330.39	6861	6903.28	67890.20648	481922941.3	446014
1.57447E+12	11/23/2019	BTCUSDT	7268.23	7344.48	7080.01	7311.57	50449.89476	364446217.4	414045
1.57438E+12	11/22/2019	BTCUSDT	7627.79	7750	6790	7268.23	126603.1403	917881536.3	817604
1.57429E+12	11/21/2019	BTCUSDT	8098.56	8134.73	7500	7627.74	58418.78026	455166676.3	430062
1.57421E+12	11/20/2019	BTCUSDT	8133.83	8264.29	8038.4	8098.01	32466.23098	263387575.5	288843
1.57412E+12	11/19/2019	BTCUSDT	8186.5	8218.63	8003	8133.64	43556.06103	353463792	357382
1.57404E+12	11/18/2019	BTCUSDT	8502.87	8503.52	8060	8187.17	43017.69094	358706174.8	366263
1.57395E+12	11/17/2019	BTCUSDT	8490.74	8635	8350.68	8502.4	27009.03708	229995700.8	259594
1.57386E+12	11/16/2019	BTCUSDT	8471.62	8543	8400	8491.02	20902.29975	177222838.4	231473
1.57378E+12	11/15/2019	BTCUSDT	8646.38	8790	8400	8471.73	46087.41775	394708981.3	423919
1.57369E+12	11/14/2019	BTCUSDT	8777.54	8800	8582.6	8646.68	33468.46896	290104307	337019
1.5736E+12	11/13/2019	BTCUSDT	8821.91	8844.99	8702	8777.12	26810.11692	235060554.1	281593
1.57352E+12	11/12/2019	BTCUSDT	8733.36	8888	8567.6	8821.94	40366.62947	352675938.4	406765
1.57343E+12	11/11/2019	BTCUSDT	9040.16	9072.32	8618.68	8733.27	44888.05355	394585996.3	415982
1.57334E+12	11/10/2019	BTCUSDT	8809.18	9147.19	8750	9039.47	34422.0298	307316853.9	375946
1.57326E+12	11/9/2019	BTCUSDT	8773.74	8880	8724.88	8809.41	29469.48141	259733491.8	326730
1.57317E+12	11/8/2019	BTCUSDT	9214	9261	8696	8773.73	62107.28924	555589996	567331
1.57308E+12	11/7/2019	BTCUSDT	9339.16	9375	9101	9216.2	39117.47085	361217475.1	401984
1.573E+12	11/6/2019	BTCUSDT	9307.73	9440.91	9250.01	9339.05	37336.17037	348607499.8	402997
1.57291E+12	11/5/2019	BTCUSDT	9392.4	9454.95	9175.76	9308.66	45935.87367	428156963.1	492885
1.57283E+12	11/4/2019	BTCUSDT	9196.46	9513.68	9115.84	9393.35	45894.45628	426792003.2	453749
1.57274E+12	11/3/2019	BTCUSDT	9289.85	9362.57	9066.14	9194.71	27894.37828	256664259.7	326024
1.57265E+12	11/2/2019	BTCUSDT	9231.4	9373.74	9186.21	9289.52	28923.06083	268119579.7	325421
1.57257E+12	11/1/2019	BTCUSDT	9140.86	9279	9030	9231.61	43594.81412	398803069	478002
1.57248E+12	10/31/2019	BTCUSDT	9154.02	9405	8913	9140.85	54376.0249	498152743.7	490183
1.57239E+12	10/30/2019	BTCUSDT	9407.62	9409.84	9001.01	9154.72	55241.78643	506584830	524035
1.57231E+12	10/29/2019	BTCUSDT	9204.45	9550	9072	9407.62	64158.46245	600611324.6	559589
1.57222E+12	10/28/2019	BTCUSDT	9528.23	9902.1	9160	9205.14	80174.21732	759178942.9	681128
1.57213E+12	10/27/2019	BTCUSDT	9230	9794.98	9074.34	9529.93	93833.5416	887438297.7	799978
1.57205E+12	10/26/2019	BTCUSDT	8655.88	10370	8470.38	9230	162588.5854	1522244166	1185369
1.57196E+12	10/25/2019	BTCUSDT	7412.41	8799	7361	8655.02	90748.21817	737329544.9	775418
1.57188E+12	10/24/2019	BTCUSDT	7468.47	7503.68	7337.99	7412.41	32714.38327	243246414.9	403778
1.57179E+12	10/23/2019	BTCUSDT	8020.06	8047.59	7300	7466.62	63897.4571	488220760.6	610241
1.5717E+12	10/22/2019	BTCUSDT	8197.28	8297.99	8000	8020	34651.82866	283535483.4	384699
1.57162E+12	10/21/2019	BTCUSDT	8223.35	8333	8142.03	8197.27	30448.67954	250117281.6	367169
1.57153E+12	10/20/2019	BTCUSDT	7949.87	8297	7870	8223.35	34286.45265	275899861.7	396091
1.57144E+12	10/19/2019	BTCUSDT	7946.89	8098.1	7866.92	7948.01	26627.88939	211909734.1	349746
1.57136E+12	10/18/2019	BTCUSDT	8070.71	8115	7816.01	7947.01	31353.18142	248931322.1	399783
1.57127E+12	10/17/2019	BTCUSDT	7995.02	8124.92	7929.03	8070.58	29656.94916	238343204.5	356490
1.57118E+12	10/16/2019	BTCUSDT	8159.3	8181.16	7917	7991.74	34733.59397	279586845.5	421026
1.5711E+12	10/15/2019	BTCUSDT	8346.86	8403	8090	8159.29	32773.06248	270727559.8	399447
1.57101E+12	10/14/2019	BTCUSDT	8275.24	8388.85	8203	8348.2	29810.66325	247530733.2	345679
1.57092E+12	10/13/2019	BTCUSDT	8301.98	8451.37	8160	8275.01	27840.73995	232149438.4	320051
1.57084E+12	10/12/2019	BTCUSDT	8257.95	8400	8250	8300.09	21339.3341	177707852.6	280633
1.57075E+12	10/11/2019	BTCUSDT	8557.82	8779.51	8212.38	8258.5	50405.28442	424413201.5	471818
1.57067E+12	10/10/2019	BTCUSDT	8562.15	8644	8414.52	8558.03	39137.94617	333925412.3	406932
1.57058E+12	10/9/2019	BTCUSDT	8170.79	8670	8115	8560.74	55038.70438	462845251.8	537805
1.57049E+12	10/8/2019	BTCUSDT	8190.82	8325	8088.75	8168.39	35452.65742	290675248.1	395685
1.57041E+12	10/7/2019	BTCUSDT	7855.3	8299.92	7762	8190.09	52202.0723	420921679.8	482605
1.57032E+12	10/6/2019	BTCUSDT	8127.55	8153.87	7785	7854.25	34676.10405	275447898	325795
1.57023E+12	10/5/2019	BTCUSDT	8137.09	8183.41	8012.98	8126.19	21907.61556	177252877	237769
1.57015E+12	10/4/2019	BTCUSDT	8224.43	8232.41	8005	8137.13	26476.3304	215325611.7	259012
1.57006E+12	10/3/2019	BTCUSDT	8360	8393	8060	8223.96	30488.28406	250291751.3	281307
1.56997E+12	10/2/2019	BTCUSDT	8292.67	8373.91	8151.22	8359.94	26243.38664	216325351.9	261430
1.56989E+12	10/1/2019	BTCUSDT	8289.97	8500	8173.05	8292.44	43472.41809	362980689.9	387653
1.5698E+12	9/30/2019	BTCUSDT	8043.04	8337.26	7710	8289.34	55865.48726	449120676.8	455556
1.56972E+12	9/29/2019	BTCUSDT	8199.38	8229.13	7890	8043.82	31544.21139	253660600.3	322501
1.56963E+12	9/28/2019	BTCUSDT	8177.47	8315	8001.09	8198.81	34473.60517	280672404.7	319113
1.56954E+12	9/27/2019	BTCUSDT	8063.49	8265	7852.15	8177.91	43882.92463	352800745.2	369518
1.56946E+12	9/26/2019	BTCUSDT	8430.05	8465.99	7750	8063.73	67930.85375	552794530.9	522062
1.56937E+12	9/25/2019	BTCUSDT	8497.55	8730	8215.64	8430.05	60783.89226	512437200.4	544806
1.56928E+12	9/24/2019	BTCUSDT	9702.2	9794.99	7800	8493.14	94007.3452	838996309.2	748712
1.5692E+12	9/23/2019	BTCUSDT	10028.05	10049.99	9615.77	9702.25	31937.23236	314390584.6	332817
1.56911E+12	9/22/2019	BTCUSDT	9985.15	10089	9853.97	10028.87	22049.27526	220133631.6	253713
1.56902E+12	9/21/2019	BTCUSDT	10167.92	10176.7	9900	9986.39	20544.1752	206034034.5	245439
1.56894E+12	9/20/2019	BTCUSDT	10243.7	10281	10061.39	10168.59	25088.49107	255205290.2	267032
1.56885E+12	9/19/2019	BTCUSDT	10156.41	10325	9653	10244.29	44826.28258	447676493	429727
1.56876E+12	9/18/2019	BTCUSDT	10187.48	10258.02	10100	10156.99	24250.2493	247024351.6	299466
1.56868E+12	9/17/2019	BTCUSDT	10249.68	10275	10128.01	10187.82	22914.32456	233944812.6	287483
1.56859E+12	9/16/2019	BTCUSDT	10303.34	10355	10078	10251.31	28971.40166	296325130.2	274368
1.56851E+12	9/15/2019	BTCUSDT	10332.81	10360	10252.15	10302.01	18047.65401	185853330.4	194733
1.56842E+12	9/14/2019	BTCUSDT	10344.13	10419.99	10222.33	10335.02	23621.53352	244063007.1	253929
1.56833E+12	9/13/2019	BTCUSDT	10415.01	10439	10153	10342.06	30280.33978	311632094.3	304947
1.56825E+12	9/12/2019	BTCUSDT	10158.75	10448.81	10040	10415.01	34511.16276	353390091	317881
1.56816E+12	9/11/2019	BTCUSDT	10098.19	10293	9880	10158.33	31953.82456	321637085.5	309120
1.56807E+12	9/10/2019	BTCUSDT	10302.58	10384.99	9953	10098.15	28915.41223	294323839.5	286763
1.56799E+12	9/9/2019	BTCUSDT	10381.24	10480	10068.5	10303.12	39835.72761	409724831.9	330459
1.5679E+12	9/8/2019	BTCUSDT	10455.9	10592.5	10208	10381.18	23984.67202	249900964.4	237752
1.56781E+12	9/7/2019	BTCUSDT	10298.71	10558	10288.57	10455.88	27637.87739	287851131.2	272011
1.56773E+12	9/6/2019	BTCUSDT	10563.13	10905.87	10150	10298.73	58799.64096	623662984.4	455334
1.56764E+12	9/5/2019	BTCUSDT	10565.92	10900	10450	10564.49	33970.96064	358861340.8	309846
1.56756E+12	9/4/2019	BTCUSDT	10611.85	10799	10369.89	10567.02	43943.88903	463526509.3	383457
1.56747E+12	9/3/2019	BTCUSDT	10340	10773	10272	10615.28	47998.37678	505617667.4	416076
1.56738E+12	9/2/2019	BTCUSDT	9723.59	10450	9712.5	10340	44740.24809	448462178.6	354155
1.5673E+12	9/1/2019	BTCUSDT	9588.74	9830	9520	9724.98	19545.40484	188513289.1	191324
1.56721E+12	8/31/2019	BTCUSDT	9582.76	9684.51	9420.75	9587.47	17130.29007	164116756.5	199188
1.56712E+12	8/30/2019	BTCUSDT	9499.01	9696	9350.41	9584.54	26834.3181	255854874.5	259270
1.56704E+12	8/29/2019	BTCUSDT	9721	9724	9320	9498.44	35532.69491	337838761.6	343887
1.56695E+12	8/28/2019	BTCUSDT	10185.69	10299	9601.01	9721	42110.55538	420034883	381293
1.56686E+12	8/27/2019	BTCUSDT	10373.6	10391.08	10051.08	10185.05	28402.77538	289340681.1	292888
1.56678E+12	8/26/2019	BTCUSDT	10142.69	10604	10137.93	10372.25	41687.5116	432249835.5	405316
1.56669E+12	8/25/2019	BTCUSDT	10134.61	10333	9906.97	10142.69	26271.6574	265132761.3	289956
1.5666E+12	8/24/2019	BTCUSDT	10388.16	10419.42	9890	10134.35	27692.45684	279962133.6	313227
1.56652E+12	8/23/2019	BTCUSDT	10099.9	10445	10019.79	10389.55	27550.33617	282732431.8	326866
1.56643E+12	8/22/2019	BTCUSDT	10140.82	10242	9762	10099.88	34059.64274	341371442.9	401148
1.56635E+12	8/21/2019	BTCUSDT	10760.51	10804.13	9858	10142.57	47355.71928	482889274.5	458814
1.56626E+12	8/20/2019	BTCUSDT	10914.73	10949.96	10560	10760.51	32298.92168	346664453.1	305065
1.56617E+12	8/19/2019	BTCUSDT	10306.17	10930	10258.6	10915.54	37243.31922	396233441	337022
1.56609E+12	8/18/2019	BTCUSDT	10216.05	10500	10080	10306.78	24085.39517	248508872.5	265705
1.566E+12	8/17/2019	BTCUSDT	10331.15	10465.14	10000	10216.02	29000.5812	297776329	332795
1.56591E+12	8/16/2019	BTCUSDT	10296.77	10536.03	9750	10331.54	51758.14292	527258446.4	504740
1.56583E+12	8/15/2019	BTCUSDT	10055.16	10460	9911	10293.93	38174.45112	387705855.1	373368
1.56574E+12	8/14/2019	BTCUSDT	10893.36	10897.48	9928.1	10050.37	54451.8475	567724729.1	534507
1.56565E+12	8/13/2019	BTCUSDT	11398.35	11456.16	10788.45	10892.71	33234.72968	368994475.5	337834
1.56557E+12	8/12/2019	BTCUSDT	11539.08	11577.89	11235.32	11396.08	17568.22708	200325471.6	255966
1.56548E+12	8/11/2019	BTCUSDT	11309.24	11600	11112.11	11549.97	26772.90691	304862403.4	306234
1.5654E+12	8/10/2019	BTCUSDT	11879.98	11985	11270	11309.31	42633.08705	492217964.5	399237
1.56531E+12	8/9/2019	BTCUSDT	11994.17	12045.68	11700	11879.99	39427.15259	467011047.9	410902
1.56522E+12	8/8/2019	BTCUSDT	11975.04	12060	11521	11999.77	51207.25717	604389131.1	473584
1.56514E+12	8/7/2019	BTCUSDT	11481.69	12141.17	11382.84	11975.03	69173.39035	814597979.1	592916
1.56505E+12	8/6/2019	BTCUSDT	11830	12330.7	11226.7	11481.69	76705.38988	904119081.6	625827
1.56496E+12	8/5/2019	BTCUSDT	10929.99	11937.52	10927.8	11828.8	65153.67371	757976547.2	622610
1.56488E+12	8/4/2019	BTCUSDT	10816.86	11040	10552	10929.23	39924.74514	431793873.4	353721
1.56479E+12	8/3/2019	BTCUSDT	10523.75	10904.77	10497.93	10816.86	33802.31882	363852799.9	348893
1.5647E+12	8/2/2019	BTCUSDT	10375	10670	10281.35	10523.75	42990.44422	450323284.2	431322
1.56462E+12	8/1/2019	BTCUSDT	10080.53	10467.86	9863.46	10374.99	41727.63703	422156523.7	378062
1.56453E+12	7/31/2019	BTCUSDT	9575	10109.8	9555	10080.53	39515.35456	389690761.4	364212
1.56444E+12	7/30/2019	BTCUSDT	9509.07	9714.28	9402	9574.21	32536.36883	310867928.3	283961
1.56436E+12	7/29/2019	BTCUSDT	9541.54	9729	9395	9507.64	29021.93741	277497756.8	294468
1.56427E+12	7/28/2019	BTCUSDT	9478.92	9594.99	9165	9541.54	29401.02294	278537286.1	271327
1.56419E+12	7/27/2019	BTCUSDT	9824	10188.66	9333	9476.52	43809.7783	424932725	401418
1.5641E+12	7/26/2019	BTCUSDT	9882.15	9889.98	9637	9824	27167.46322	265108103.1	299935
1.56401E+12	7/25/2019	BTCUSDT	9763.4	10175	9720.03	9879.87	37873.35473	378938450.1	368176
1.56393E+12	7/24/2019	BTCUSDT	9864.78	9937	9525	9763.28	43475.38038	422534162.1	424762
1.56384E+12	7/23/2019	BTCUSDT	10343.08	10343.97	9822	9864.91	47624.37071	478441909.4	448147
1.56375E+12	7/22/2019	BTCUSDT	10590.15	10683.16	10100	10340.31	40467.95484	421016379.4	389565
1.56367E+12	7/21/2019	BTCUSDT	10740.27	10817.9	10288	10589.45	38834.28794	409661486	395452
1.56358E+12	7/20/2019	BTCUSDT	10505.78	11068.99	10350	10740.23	47331.89985	505569016.4	461660
1.56349E+12	7/19/2019	BTCUSDT	10628.64	10769.71	10121.84	10504.29	56546.93213	589931612.3	567735
1.56341E+12	7/18/2019	BTCUSDT	9668.86	10788	9252	10627.16	80283.31025	807822745.2	734821
1.56332E+12	7/17/2019	BTCUSDT	9430.17	9957	9060	9667.92	84942.67272	809555508.3	757742
1.56324E+12	7/16/2019	BTCUSDT	10833.78	11028	9350.01	9439.59	97219.44341	982462166.7	796646
1.56315E+12	7/15/2019	BTCUSDT	10174.18	11100	9860	10838.72	81922.42633	851028723.7	732206
1.56306E+12	7/14/2019	BTCUSDT	11355.78	11452	10103	10174.18	72517.57924	777646151.6	649043
1.56298E+12	7/13/2019	BTCUSDT	11757.22	11799.98	10830	11355.76	54245.59455	614050008	510305
1.56289E+12	7/12/2019	BTCUSDT	11342.88	11885	11073	11757.22	56321.85828	649824820.8	537561
1.5628E+12	7/11/2019	BTCUSDT	12108.11	12111.73	11000	11342.89	87506.46106	1007356802	760057
1.56272E+12	7/10/2019	BTCUSDT	12548.51	13147.08	11569	12108.37	109246.045	1369749940	899391
1.56263E+12	7/9/2019	BTCUSDT	12238.6	12794.73	12068	12543.41	78442.13034	975986802	660273
1.56254E+12	7/8/2019	BTCUSDT	11410	12338.03	11220	12238.6	52182.36722	618530684.4	507860
1.56246E+12	7/7/2019	BTCUSDT	11256.45	11538	11094.37	11406.24	38884.7956	439439052.9	366769
1.56237E+12	7/6/2019	BTCUSDT	10982.41	11665	10964.51	11256.49	51469.49633	585001376.2	470692
1.56228E+12	7/5/2019	BTCUSDT	11145.67	11406.83	10796.44	10970.73	63534.35058	705853649	564857
1.5622E+12	7/4/2019	BTCUSDT	11940	12000	11055	11145.67	66512.22189	775818897.4	643867
1.56211E+12	7/3/2019	BTCUSDT	10844.98	11991.89	10841.04	11940	96815.90029	1097804643	814754
1.56203E+12	7/2/2019	BTCUSDT	10624.9	10938.75	9727	10842.85	109561.0387	1128353805	870148
1.56194E+12	7/1/2019	BTCUSDT	10854.1	11282.28	10030	10624.93	90962.26827	972343281.9	757458
1.56185E+12	6/30/2019	BTCUSDT	11903.13	12180	10766.03	10854.1	84512.53044	971151050.9	711267
1.56177E+12	6/29/2019	BTCUSDT	12407.06	12441.54	11475.02	11903.13	69642.07416	829011822.2	732073
1.56168E+12	6/28/2019	BTCUSDT	11329.99	12480	10982.88	12400.63	95795.20396	1129888341	883116
1.56159E+12	6/27/2019	BTCUSDT	13098.38	13478.04	10525.1	11329.99	173894.8209	2058443849	1357233
1.56151E+12	6/26/2019	BTCUSDT	11821.28	13970	11741	13093.8	155930.1474	1996178375	1355074
1.56142E+12	6/25/2019	BTCUSDT	11056.59	11850	11026	11820.86	61276.68665	697773986.3	597798
1.56133E+12	6/24/2019	BTCUSDT	10905.95	11143.63	10620.8	11056.59	43101.04529	469746663.9	440335
1.56125E+12	6/23/2019	BTCUSDT	10729	11392.64	10555.18	10906.07	57445.32395	625330374.7	557935
1.56116E+12	6/22/2019	BTCUSDT	10159.86	11160	9921.72	10729.5	104169.448	1112069568	923334
1.56108E+12	6/21/2019	BTCUSDT	9518.06	10174.99	9518.06	10159.86	50484.41589	494783688	474344
1.56099E+12	6/20/2019	BTCUSDT	9253.76	9590	9175.2	9517.12	34556.05398	323621848.2	350662
1.5609E+12	6/19/2019	BTCUSDT	9081.97	9304	8960	9255.49	32147.7065	293748062.7	306202
1.56082E+12	6/18/2019	BTCUSDT	9312.13	9336.36	8950	9081.55	51554.5694	470271954.3	449730
1.56073E+12	6/17/2019	BTCUSDT	8953	9444	8950	9313.96	47895.48537	441567296.1	462160
1.56064E+12	6/16/2019	BTCUSDT	8810.77	9333	8760	8953.33	63289.25122	574211343	552319
1.56056E+12	6/15/2019	BTCUSDT	8650.88	8864.99	8567.63	8808.7	31791.63604	276420769.3	335840
1.56047E+12	6/14/2019	BTCUSDT	8216.44	8684.41	8144.32	8650	39835.24626	333475488.6	410072
1.56038E+12	6/13/2019	BTCUSDT	8127.64	8309.82	8010.03	8218.54	30467.76434	248418184.8	341246
1.5603E+12	6/12/2019	BTCUSDT	7884.9	8200	7788.99	8127.64	41597.08262	333291726.6	361980
1.56021E+12	6/11/2019	BTCUSDT	7981	8010	7692.23	7884.9	30334.99943	238031771.5	309059
1.56012E+12	6/10/2019	BTCUSDT	7627.57	8020	7511	7982.75	36756.07847	287125340	387179
1.56004E+12	6/9/2019	BTCUSDT	7895.28	7935	7506.66	7628.13	31568.46516	243970971	322175
1.55995E+12	6/8/2019	BTCUSDT	7978.94	8044.65	7751	7893.62	22657.32963	179047320	250864
1.55987E+12	6/7/2019	BTCUSDT	7787.57	8100	7737.49	7980.53	33942.22566	269125728.1	323096
1.55978E+12	6/6/2019	BTCUSDT	7778.08	7868.13	7444.58	7786.7	36624.11875	282156410.5	371485
1.55969E+12	6/5/2019	BTCUSDT	7687.04	7896.7	7572.78	7776.5	48679.65646	377635818	426120
1.55961E+12	6/4/2019	BTCUSDT	8115.66	8115.66	7481.02	7687.03	74143.94894	582173398.3	645913
1.55952E+12	6/3/2019	BTCUSDT	8726	8800.95	8080.8	8115.82	45692.9651	387155495	431252
1.55943E+12	6/2/2019	BTCUSDT	8545.1	8814.78	8524	8725.98	27835.13327	241414596.7	299353
1.55935E+12	6/1/2019	BTCUSDT	8555	8626	8442.36	8544.07	31868.23416	272098436.3	348375
1.55926E+12	5/31/2019	BTCUSDT	8267.1	8594	8108.5	8555	44727.49162	373629673.9	416525
1.55917E+12	5/30/2019	BTCUSDT	8646.5	9074.26	8005	8269.54	70379.99852	603312537.4	617341
1.55909E+12	5/29/2019	BTCUSDT	8716.87	8750	8406.6	8645.68	33880.86592	292094591	352317
1.559E+12	5/28/2019	BTCUSDT	8752.52	8798.49	8510.63	8715.64	31470.55153	273791910.6	349123
1.55892E+12	5/27/2019	BTCUSDT	8612.54	8908.32	8589	8756.32	51886.76879	452651204.9	478773
1.55883E+12	5/26/2019	BTCUSDT	8023	8740	7833.42	8614.43	49652.14457	409616322.4	377306
1.55874E+12	5/25/2019	BTCUSDT	7964.52	8091.8	7908.34	8025.41	28414.32882	227376280.6	264448
1.55866E+12	5/24/2019	BTCUSDT	7849.95	8130	7766	7964.87	46664.78533	371381043.7	428676
1.55857E+12	5/23/2019	BTCUSDT	7627.8	7940.98	7461	7851.51	49648.1847	381536239.5	449220
1.55848E+12	5/22/2019	BTCUSDT	7904.48	8016	7465	7628.43	49136.99459	384730220.7	461337
1.5584E+12	5/21/2019	BTCUSDT	7937.16	8042.32	7771	7904.87	52301.75225	413637782.4	554038
1.55831E+12	5/20/2019	BTCUSDT	8147.94	8156.03	7553	7938.15	65859.20856	517939277.9	610360
1.55822E+12	5/19/2019	BTCUSDT	7257.32	8275.09	7243.08	8148.48	65577.44206	517729474.4	583432
1.55814E+12	5/18/2019	BTCUSDT	7355.28	7458	7156.61	7257.45	37054.94478	271170511.1	379504
1.55805E+12	5/17/2019	BTCUSDT	7868.67	7925	6913	7355.26	88752.00816	645676487.4	803893
1.55796E+12	5/16/2019	BTCUSDT	8169.08	8320	7705	7866.59	69630.514	557126171.3	666538
1.55788E+12	5/15/2019	BTCUSDT	7945.26	8249	7850	8169.87	37884.32721	305196285.3	347533
1.55779E+12	5/14/2019	BTCUSDT	7795.62	8366	7599.56	7947.56	76583.7226	611103206	655426
1.55771E+12	5/13/2019	BTCUSDT	6968.24	8100	6870	7790.71	85804.73533	648012612.3	588497
1.55762E+12	5/12/2019	BTCUSDT	7076.24	7521.78	6750	6967.31	86948.97534	619939454.5	647345
1.55753E+12	5/11/2019	BTCUSDT	6375.16	7343.99	6372.85	7076.22	74022.42439	507216001.3	562540
1.55745E+12	5/10/2019	BTCUSDT	6209.95	6468.92	6172	6373.33	36623.61079	231801342.4	283074
1.55736E+12	5/9/2019	BTCUSDT	5986.66	6224.55	5983.71	6209.18	27453.01144	167489934.3	227841
1.55727E+12	5/8/2019	BTCUSDT	5846.34	6014.72	5772.2	5987.29	23074.05152	136245255.6	190966
1.55719E+12	5/7/2019	BTCUSDT	5749.92	6028.41	5747.74	5846.34	39905.06442	236176663.8	301388
1.5571E+12	5/6/2019	BTCUSDT	5773.18	5805	5619.14	5747.79	25256.59633	144358553.9	230431
1.55701E+12	5/5/2019	BTCUSDT	5829.83	5839.9	5696	5775.62	23822.54378	137653160.8	185365
1.55693E+12	5/4/2019	BTCUSDT	5770.62	5900	5587.45	5829.45	39682.40899	228942582.5	283145
1.55684E+12	5/3/2019	BTCUSDT	5494.81	5844	5477.57	5772.69	46297.17285	264435878.9	338298
1.55676E+12	5/2/2019	BTCUSDT	5383.2	5538	5370	5492.87	22795.78784	124498567.2	181896
1.55667E+12	5/1/2019	BTCUSDT	5321.94	5402	5316.2	5383.2	17217.47322	92194935.6	161488
1.55658E+12	4/30/2019	BTCUSDT	5238.14	5339.98	5192.15	5320.81	22238.06823	117309839.2	180989
1.5565E+12	4/29/2019	BTCUSDT	5309.81	5332	5178.8	5238.14	19918.13508	104822151.5	178472
1.55641E+12	4/28/2019	BTCUSDT	5295.69	5340	5259.48	5307.52	14371.43387	76277087.37	127730
1.55632E+12	4/27/2019	BTCUSDT	5315	5342.5	5257.67	5295.69	15422.89694	81749716.42	145733
1.55624E+12	4/26/2019	BTCUSDT	5220.47	5510	5161.62	5314.1	48912.29451	259659705.7	333183
1.55615E+12	4/25/2019	BTCUSDT	5415	5491.84	5102	5219.9	49636.08995	265091565.6	331089
1.55606E+12	4/24/2019	BTCUSDT	5490.91	5582.2	5333.35	5415	48224.15241	262493252.9	339599
1.55598E+12	4/23/2019	BTCUSDT	5357.14	5600	5332.41	5493.31	41262.10392	227154061.9	282563
1.55589E+12	4/22/2019	BTCUSDT	5257.41	5400	5208.35	5357.14	29563.85231	156632203	210361
1.5558E+12	4/21/2019	BTCUSDT	5292.91	5314.35	5165	5256.14	25549.57094	133929931.2	210494
1.55572E+12	4/20/2019	BTCUSDT	5258.68	5333.42	5230.1	5291.73	19168.90827	101343660.2	157080
1.55563E+12	4/19/2019	BTCUSDT	5258.44	5320	5175	5258.68	24611.23632	128937309.6	178148
1.55555E+12	4/18/2019	BTCUSDT	5202.41	5287	5198.8	5258.44	22619.239	118573129.9	167110
1.55546E+12	4/17/2019	BTCUSDT	5173.72	5230.4	5146.8	5202.82	23307.53613	120972345.5	179490
1.55537E+12	4/16/2019	BTCUSDT	5024.95	5197.72	5003.94	5173.72	24242.22949	123581651.7	168550
1.55529E+12	4/15/2019	BTCUSDT	5131.28	5167.38	4950	5024.95	29057.19158	147687551.9	204944
1.5552E+12	4/14/2019	BTCUSDT	5047.45	5152.99	5000	5131.3	18281.60774	92594930.43	131700
1.55511E+12	4/13/2019	BTCUSDT	5047	5099	5004	5045.22	17292.4568	87375984.44	138674
1.55503E+12	4/12/2019	BTCUSDT	5017.37	5080.58	4861.22	5048.01	33276.67861	166485761.1	226036
1.55494E+12	4/11/2019	BTCUSDT	5307.86	5332.67	4927	5017.37	54696.60069	277736905.9	369304
1.55485E+12	4/10/2019	BTCUSDT	5150	5422	5135	5308.25	40073.62047	210870034.5	260967
1.55477E+12	4/9/2019	BTCUSDT	5238.38	5238.4	5076.68	5150	34067.01231	175633627.3	253381
1.55468E+12	4/8/2019	BTCUSDT	5170.27	5305	5039	5236.9	50178.43078	260487077.8	350828
1.5546E+12	4/7/2019	BTCUSDT	5042.07	5234	5026	5170.27	37615.4868	192916750.6	274084
1.55451E+12	4/6/2019	BTCUSDT	5004.96	5205	4928.59	5043.89	41770.84231	210963411.6	281237
1.55442E+12	4/5/2019	BTCUSDT	4898.64	5028.22	4880.62	5004.95	39768.55281	197660830.7	292375
1.55434E+12	4/4/2019	BTCUSDT	4932.59	5039.08	4777	4898.66	61054.25417	301411332	419141
1.55425E+12	4/3/2019	BTCUSDT	4857.19	5275.01	4753.5	4932.6	109890.1257	548900970.9	692019
1.55416E+12	4/2/2019	BTCUSDT	4144.54	4897.99	4140.54	4857.29	105383.6393	489018726.8	609133
1.55408E+12	4/1/2019	BTCUSDT	4102.44	4158.7	4067	4144.56	25507.06764	105388238.1	184268
1.55399E+12	3/31/2019	BTCUSDT	4106.99	4116.12	4082.57	4103.95	13525.08743	55472147.13	124046
1.5539E+12	3/30/2019	BTCUSDT	4104.24	4140	4052	4106.97	19509.2926	79853835.58	162463
1.55382E+12	3/29/2019	BTCUSDT	4028.22	4123.71	4024.03	4103.25	30084.21744	122585822.6	203826
1.55373E+12	3/28/2019	BTCUSDT	4039.58	4039.7	4002	4027.81	20089.29388	80822230.58	157060
1.55364E+12	3/27/2019	BTCUSDT	3948.77	4048	3936.15	4038.05	32364.55585	129681258	224309
1.55356E+12	3/26/2019	BTCUSDT	3935.47	3958.98	3894	3948.55	29349.53763	115330071	192418
1.55347E+12	3/25/2019	BTCUSDT	3991.35	3999.3	3888.71	3936.12	33192.89022	131507366.4	227739
1.55339E+12	3/24/2019	BTCUSDT	4006.01	4006.02	3950	3992.18	17179.85065	68524082.75	131087
1.5533E+12	3/23/2019	BTCUSDT	3987.89	4018.83	3978.01	4006.01	17302.60432	69169819.86	143155
1.55321E+12	3/22/2019	BTCUSDT	3980.85	4008	3968.25	3986.93	20022.60632	79861943.81	153703
1.55313E+12	3/21/2019	BTCUSDT	4043.04	4069.32	3880.01	3980.64	35997.68212	144010401.5	236100
1.55304E+12	3/20/2019	BTCUSDT	4017.48	4050	3980.5	4043.04	23432.30026	94019734.23	175036
1.55295E+12	3/19/2019	BTCUSDT	3987.83	4031	3970	4015.53	19893.74182	79503748.36	147394
1.55287E+12	3/18/2019	BTCUSDT	3981.85	4037	3953.33	3987.81	22454.47801	89526258.39	157876
1.55278E+12	3/17/2019	BTCUSDT	4005.98	4012	3950.01	3981.14	18814.25558	74893913.06	146953
1.55269E+12	3/16/2019	BTCUSDT	3924.46	4056.98	3921.98	4005.98	28568.37612	114227606.4	216198
1.55261E+12	3/15/2019	BTCUSDT	3877.12	3939.22	3872.2	3923.76	21740.0615	84919900.72	163866
1.55252E+12	3/14/2019	BTCUSDT	3866	3920	3810.43	3877.12	27048.74853	104673038.8	196651
1.55244E+12	3/13/2019	BTCUSDT	3882.69	3893.56	3840	3866	24461.00876	94680049.46	186572
1.55235E+12	3/12/2019	BTCUSDT	3871.61	3905.2	3826.06	3882.73	26921.00862	104393849.4	182885
1.55226E+12	3/11/2019	BTCUSDT	3915.99	3936.98	3830	3871.61	38066.88571	147721971.1	209916
1.55218E+12	3/10/2019	BTCUSDT	3943.43	3943.43	3881.69	3916.82	23187.56141	90693949.72	167920
1.55209E+12	3/9/2019	BTCUSDT	3864.88	3971.75	3854.75	3943.04	30979.74765	121353607	206869
1.552E+12	3/8/2019	BTCUSDT	3873.63	3932	3800	3864.89	34730.36659	135000852	211534
1.55192E+12	3/7/2019	BTCUSDT	3861.84	3905.4	3840.4	3873.64	26455.25766	102585458.4	180520
1.55183E+12	3/6/2019	BTCUSDT	3857.58	3907	3813.09	3861.84	24775.11883	95417637.59	165101
1.55174E+12	3/5/2019	BTCUSDT	3716.1	3877.1	3703.55	3857.73	32962.53616	124945530.8	202444
1.55166E+12	3/4/2019	BTCUSDT	3807.32	3830	3670.69	3715.3	34742.84166	129739738.2	218615
1.55157E+12	3/3/2019	BTCUSDT	3819.97	3835	3781.32	3807.75	16718.16541	63791898.99	127681
1.55148E+12	3/2/2019	BTCUSDT	3822.17	3841.31	3772.25	3819.93	19445.83836	74175357.78	149854
1.5514E+12	3/1/2019	BTCUSDT	3814.26	3857	3813.01	3823	23174.57217	88851336.52	179860
1.55131E+12	2/28/2019	BTCUSDT	3818.04	3888	3763.87	3813.69	32561.96104	124703738.4	233849
1.55123E+12	2/27/2019	BTCUSDT	3809.31	3838.85	3677.17	3818.07	31500.99547	119564023.1	201626
1.55114E+12	2/26/2019	BTCUSDT	3828.44	3841.51	3777	3809.23	28838.74804	109932596.1	213897
1.55105E+12	2/25/2019	BTCUSDT	3743.56	3872.66	3740	3827.92	38102.96625	145285565.2	262716
1.55097E+12	2/24/2019	BTCUSDT	4118	4198	3712.66	3743.56	62224.18689	244146803.5	410578
1.55088E+12	2/23/2019	BTCUSDT	3962	4162.02	3933.15	4117.76	33657.94288	135782959.4	231563
1.55079E+12	2/22/2019	BTCUSDT	3937.31	3988	3926.65	3962	23943.16375	94739322.75	179588
1.55071E+12	2/21/2019	BTCUSDT	3969.74	4016.48	3901.03	3937.31	31103.88473	122714273.9	209571
1.55062E+12	2/20/2019	BTCUSDT	3907.35	3986.98	3870.66	3969.74	36205.14085	142571564.6	250176
1.55053E+12	2/19/2019	BTCUSDT	3897.35	3994.52	3856	3907.79	50207.17267	197091641	332281
1.55045E+12	2/18/2019	BTCUSDT	3667.62	3925	3655	3898.6	64042.73049	242898012.8	393515
1.55036E+12	2/17/2019	BTCUSDT	3617.22	3700.11	3604.4	3667.58	25690.22778	93426433.13	179511
1.55028E+12	2/16/2019	BTCUSDT	3602.49	3648.2	3597.91	3618.41	19565.99275	70894921.81	149393
1.55019E+12	2/15/2019	BTCUSDT	3590.57	3653.23	3573.45	3602.47	20777.8729	74938358.18	151256
1.5501E+12	2/14/2019	BTCUSDT	3608.34	3626.4	3568.11	3590.56	21753.50126	78367545.58	155215
1.55002E+12	2/13/2019	BTCUSDT	3631.51	3670	3591.75	3609.4	25773.99765	93350740.95	167690
1.54993E+12	2/12/2019	BTCUSDT	3631.05	3667.6	3582.34	3631.46	29479.59823	106766440	198996
1.54984E+12	2/11/2019	BTCUSDT	3679.75	3684.9	3615.53	3631.05	24954.61457	90731831.9	172626
1.54976E+12	2/10/2019	BTCUSDT	3665.18	3684.99	3609.76	3680.06	23250.60263	84696423.96	171099
1.54967E+12	2/9/2019	BTCUSDT	3660.27	3680.02	3625.13	3665.18	24759.83372	90488500.07	192209
1.54958E+12	2/8/2019	BTCUSDT	3398.4	3733.58	3373.1	3659.04	47968.05801	170118212.5	277242
1.5495E+12	2/7/2019	BTCUSDT	3407	3426.45	3390	3398.4	18665.53864	63611505.79	148209
1.54941E+12	2/6/2019	BTCUSDT	3471.57	3482.72	3380	3405.37	35310.24485	120500703	207024
1.54932E+12	2/5/2019	BTCUSDT	3463.22	3478.97	3448.43	3471.59	25264.41503	87491347.06	162066
1.54924E+12	2/4/2019	BTCUSDT	3458.11	3484.88	3433.31	3463.22	23131.98111	80024258.23	155686
1.54915E+12	2/3/2019	BTCUSDT	3504.06	3511.09	3426	3458.11	19867.33639	68801620.06	138592
1.54907E+12	2/2/2019	BTCUSDT	3462.2	3526.4	3440.29	3504.77	17920.802	62134037.98	153234
1.54898E+12	2/1/2019	BTCUSDT	3434.1	3488	3401.2	3462.07	25260.47616	87075914.23	167520
1.54889E+12	1/31/2019	BTCUSDT	3457.5	3489.2	3418.8	3434.1	29607.19025	101928347	198100
1.54881E+12	1/30/2019	BTCUSDT	3410.04	3478	3387.1	3458.18	23968.26024	82521122.86	180820
1.54872E+12	1/29/2019	BTCUSDT	3434	3443.45	3349.92	3411.04	29544.92898	100542807.5	189650
1.54863E+12	1/28/2019	BTCUSDT	3550.05	3557.75	3380.27	3434.15	40405.1114	139258708.8	260799
1.54855E+12	1/27/2019	BTCUSDT	3565.62	3579	3486	3550.84	22735.59816	80743416.85	163855
1.54846E+12	1/26/2019	BTCUSDT	3566.69	3662.94	3545	3565.25	19476.53234	69841766.65	135369
1.54837E+12	1/25/2019	BTCUSDT	3569.07	3587.15	3522.51	3565.29	17608.34667	62634926.46	153413
1.54829E+12	1/24/2019	BTCUSDT	3552.97	3589	3529.22	3569.62	20826.25118	74037052.87	162159
1.5482E+12	1/23/2019	BTCUSDT	3570.41	3607.98	3514.5	3552.82	24938.8427	88816396.35	192892
1.54812E+12	1/22/2019	BTCUSDT	3526.88	3608.5	3434.85	3570.93	29336.44297	103804480.1	195484
1.54803E+12	1/21/2019	BTCUSDT	3539.26	3559.51	3475.5	3526.9	19644.43684	69316548.77	160825
1.54794E+12	1/20/2019	BTCUSDT	3665.75	3693.73	3475	3539.28	27901.9386	99767239.95	204941
1.54786E+12	1/19/2019	BTCUSDT	3594.87	3720	3594.23	3665.3	22171.57812	81354185.9	175054
1.54777E+12	1/18/2019	BTCUSDT	3613.32	3620	3565.75	3594.87	22713.44676	81699723.54	177567
1.54768E+12	1/17/2019	BTCUSDT	3591.84	3634.7	3530.39	3616.21	29755.44084	106709137	217797
1.5476E+12	1/16/2019	BTCUSDT	3553.06	3645	3543.51	3591.84	27480.17998	98504455.21	205159
1.54751E+12	1/15/2019	BTCUSDT	3626.08	3648.42	3516.62	3553.06	34137.99746	122785440.2	231684
1.54742E+12	1/14/2019	BTCUSDT	3477.56	3671.87	3467.02	3626.09	35235.21122	125631820.1	229452
1.54734E+12	1/13/2019	BTCUSDT	3584.1	3611.1	3441.3	3476.81	26385.75745	92882249.47	183113
1.54725E+12	1/12/2019	BTCUSDT	3601.31	3618.19	3530	3583.13	21999.92835	78908770.68	175679
1.54716E+12	1/11/2019	BTCUSDT	3585.88	3658	3465	3601.31	38338.65473	137560743.6	264996
1.54708E+12	1/10/2019	BTCUSDT	3966.06	3996.01	3540	3585.88	59402.22851	221789348	374760
1.54699E+12	1/9/2019	BTCUSDT	3955.45	4006.81	3930.04	3966.65	28989.43951	115218950.3	209240
1.54691E+12	1/8/2019	BTCUSDT	3976.76	4069.8	3903	3955.13	38901.42312	154778846.5	242898
1.54682E+12	1/7/2019	BTCUSDT	3987.62	4017.9	3921.53	3975.45	31869.84626	126830380.5	221219
1.54673E+12	1/6/2019	BTCUSDT	3771.12	4027.71	3740	3987.6	36553.80671	142198812.2	240496
1.54665E+12	1/5/2019	BTCUSDT	3790.09	3840.99	3751	3770.96	30490.66775	115893501.3	203673
1.54656E+12	1/4/2019	BTCUSDT	3767.2	3823.64	3703.57	3792.01	29519.55467	111034550.6	192232
1.54647E+12	1/3/2019	BTCUSDT	3857.57	3862.74	3730	3766.78	29406.94836	111657372.7	199812
1.54639E+12	1/2/2019	BTCUSDT	3796.45	3882.14	3750.45	3858.56	35156.46337	133876627.2	218538
1.5463E+12	1/1/2019	BTCUSDT	3701.23	3810.16	3642	3797.14	23741.68703	88149249.09	154227
1.54621E+12	12/31/2018	BTCUSDT	3803.12	3810	3630.33	3702.9	29991.77835	111847216.1	190308
1.54613E+12	12/30/2018	BTCUSDT	3696.71	3903.5	3657.9	3801.91	33222.36926	124966229.5	218929
1.54604E+12	12/29/2018	BTCUSDT	3839	3892	3670	3695.32	38874.3739	148205200.1	244844
1.54596E+12	12/28/2018	BTCUSDT	3567.89	3887.25	3540.04	3839.26	45964.30499	170638519.2	251040
1.54587E+12	12/27/2018	BTCUSDT	3777.74	3813.98	3535	3567.91	44097.39291	161915849.9	262733
1.54578E+12	12/26/2018	BTCUSDT	3745.56	3837.15	3656.74	3777.74	42629.37582	159705204.5	267746
1.5457E+12	12/25/2018	BTCUSDT	4010.11	4020	3646.41	3745.79	62725.62943	235584303	356377
1.54561E+12	12/24/2018	BTCUSDT	3929.71	4198	3924.83	4008.01	64647.80913	264628967.1	400403
1.54552E+12	12/23/2018	BTCUSDT	3948.91	4021.53	3870	3929.71	40117.53153	158756356.8	258417
1.54544E+12	12/22/2018	BTCUSDT	3840.25	3979	3785	3948.91	42822.35087	165085567.6	249148
1.54535E+12	12/21/2018	BTCUSDT	4051.86	4139.99	3764	3838.66	82343.85011	325803280	436187
1.54526E+12	12/20/2018	BTCUSDT	3660.01	4120	3635	4049.62	101543.836	399967057.8	500506
[truncated: 490 more rows]
