# Supplementary material for: Development of a cryptocurrency price prediction model: leveraging GRU and LSTM for Bitcoin, Litecoin and Ethereum
Source: PeerJ Comput Sci. 2025 Mar 17;11:e2675. doi: 10.7717/peerj-cs.2675 (PMC11935774; doi:10.7717/peerj-cs.2675)
Supplement: Supplemental Information 3 [file peerj-cs-11-2675-s003.csv]

Unix	Date	Symbol	Open	High	Low	Close	Volume ETH	Volume USDT	tradecount
1.71789E+12	6/9/2024	ETHUSDT	3681.58	3721.52	3666.36	3706.4	103451.102	381854485	287960
1.7178E+12	6/8/2024	ETHUSDT	3678.31	3709.5	3660.08	3681.57	140550.8394	518118534	364485
1.71772E+12	6/7/2024	ETHUSDT	3813.47	3841.39	3600	3678.32	362223.3594	1352307567	894006
1.71763E+12	6/6/2024	ETHUSDT	3866	3878.6	3760	3813.46	237504.1905	910751773.2	525050
1.71755E+12	6/5/2024	ETHUSDT	3810.23	3887.47	3777.33	3865.99	273738.6035	1046373693	645836
1.71746E+12	6/4/2024	ETHUSDT	3767.07	3831.65	3730	3810.23	232063.7468	878533930.6	568514
1.71737E+12	6/3/2024	ETHUSDT	3780.92	3849.99	3758.43	3767.06	248848.702	946239636.3	648868
1.71729E+12	6/2/2024	ETHUSDT	3815.82	3838.59	3752.62	3780.91	210295.4407	798100737.7	579563
1.7172E+12	6/1/2024	ETHUSDT	3762.29	3833.3	3752.67	3815.82	132687.2006	503500622.8	399377
1.71711E+12	5/31/2024	ETHUSDT	3747.9	3849.94	3723.75	3762.29	273406.766	1032174005	680329
1.71703E+12	5/30/2024	ETHUSDT	3767.44	3825.35	3702.58	3747.91	277034.2894	1042146006	765716
1.71694E+12	5/29/2024	ETHUSDT	3844.69	3888.55	3742.59	3767.43	334759.6348	1274087642	883401
1.71685E+12	5/28/2024	ETHUSDT	3894.21	3931.09	3773.9	3844.69	416249.8344	1605074794	941338
1.71677E+12	5/27/2024	ETHUSDT	3826.47	3977	3823.37	3894.22	363717.6473	1424169372	971964
1.71668E+12	5/26/2024	ETHUSDT	3749.25	3884.2	3731.17	3826.47	292208.2937	1115661431	697286
1.7166E+12	5/25/2024	ETHUSDT	3728.28	3779.43	3709.03	3749.26	158711.8992	594438275.8	503711
1.71651E+12	5/24/2024	ETHUSDT	3783.6	3829.61	3626.1	3728.28	479418.4318	1782983862	1159074
1.71642E+12	5/23/2024	ETHUSDT	3737.72	3949.29	3498	3783.61	1127866.076	4283549690	2682768
1.71634E+12	5/22/2024	ETHUSDT	3789.59	3813.69	3653.15	3737.73	574938.3099	2151256432	1339940
1.71625E+12	5/21/2024	ETHUSDT	3661.79	3841.54	3624.28	3789.6	952437.2694	3557244460	2204702
1.71616E+12	5/20/2024	ETHUSDT	3071.2	3694	3047.67	3661.78	847107.8828	2853349714	2226153
1.71608E+12	5/19/2024	ETHUSDT	3122.94	3136.64	3053.38	3071.19	166145.0102	513790068.7	470419
1.71599E+12	5/18/2024	ETHUSDT	3092	3146.98	3083.61	3122.94	199976.5456	622730956.3	527531
1.7159E+12	5/17/2024	ETHUSDT	2944.7	3120	2933.06	3092.01	357724.7731	1088374623	754274
1.71582E+12	5/16/2024	ETHUSDT	3032.55	3041.24	2922.8	2944.7	293874.1513	876706595.7	575271
1.71573E+12	5/15/2024	ETHUSDT	2881.93	3041.36	2863.75	3032.55	350254.3188	1036063009	760817
1.71564E+12	5/14/2024	ETHUSDT	2950.99	2960.6	2862	2881.93	269675.3037	783471918.3	617845
1.71556E+12	5/13/2024	ETHUSDT	2929.3	2996.4	2864.76	2950.99	368664.7648	1083553489	925017
1.71547E+12	5/12/2024	ETHUSDT	2912.45	2955.2	2901.17	2929.29	107670.6323	315212004.6	367990
1.71539E+12	5/11/2024	ETHUSDT	2909.98	2945.67	2886.46	2912.45	138163.1087	402989065.6	466357
1.7153E+12	5/10/2024	ETHUSDT	3036.24	3053.89	2878.03	2909.99	327855.8758	972264869.5	891040
1.71521E+12	5/9/2024	ETHUSDT	2974.2	3059	2950.77	3036.23	238561.7462	715090822.1	686147
1.71513E+12	5/8/2024	ETHUSDT	3005.69	3038.15	2936.48	2974.21	266934.8125	800460076.6	830635
1.71504E+12	5/7/2024	ETHUSDT	3062.59	3129.85	2998	3005.69	298796.6829	917252045.7	815246
1.71495E+12	5/6/2024	ETHUSDT	3136.4	3221.4	3046.35	3062.6	355135.3027	1111315632	873200
1.71487E+12	5/5/2024	ETHUSDT	3117.24	3171.93	3072.99	3136.41	218760.2662	684143592.8	600693
1.71478E+12	5/4/2024	ETHUSDT	3102.61	3168	3092.85	3117.23	196263.9488	613297368.1	575026
1.71469E+12	5/3/2024	ETHUSDT	2986.19	3126.99	2958.32	3102.61	355825.8391	1081409861	859542
1.71461E+12	5/2/2024	ETHUSDT	2972.46	3016.72	2893.26	2986.19	365939.7191	1084862888	880167
1.71452E+12	5/1/2024	ETHUSDT	3014.04	3023.24	2817	2972.46	624963.7773	1827523437	1365039
1.71444E+12	4/30/2024	ETHUSDT	3216.74	3250.95	2921	3014.05	561717.4866	1710124473	1292873
1.71435E+12	4/29/2024	ETHUSDT	3263.44	3286.95	3115.13	3216.73	421831.2912	1345237183	943719
1.71426E+12	4/28/2024	ETHUSDT	3255.55	3357.4	3250.45	3263.45	304766.009	1006628332	753239
1.71418E+12	4/27/2024	ETHUSDT	3131.3	3285	3066.74	3255.56	323811.1919	1027413859	734026
1.71409E+12	4/26/2024	ETHUSDT	3155.81	3167.7	3102	3131.3	252522.655	792255507.9	628635
1.714E+12	4/25/2024	ETHUSDT	3140.79	3191.64	3072.2	3155.8	352288.5502	1104939534	861077
1.71392E+12	4/24/2024	ETHUSDT	3219.46	3293.56	3104.9	3140.8	393314.3414	1261617675	1130370
1.71383E+12	4/23/2024	ETHUSDT	3200.19	3263.61	3152	3219.46	253914.2263	813798516.3	844893
1.71374E+12	4/22/2024	ETHUSDT	3147.66	3235	3129.15	3200.2	290879.9569	928957385.4	993579
1.71366E+12	4/21/2024	ETHUSDT	3155.79	3197.18	3116.49	3147.67	219970.5072	694988777.2	767260
1.71357E+12	4/20/2024	ETHUSDT	3056.45	3171.88	3018.75	3155.79	242577.6371	749727918.4	812118
1.71348E+12	4/19/2024	ETHUSDT	3064.4	3128.89	2865.18	3056.46	607850.4019	1843119283	1465901
1.7134E+12	4/18/2024	ETHUSDT	2985.41	3094.4	2950.98	3064.4	389060.7133	1177977125	1168254
1.71331E+12	4/17/2024	ETHUSDT	3084.21	3123.75	2914.47	2985.41	491897.5661	1483253378	1348404
1.71323E+12	4/16/2024	ETHUSDT	3102	3128.01	2986	3084.22	526113.855	1610290812	1461779
1.71314E+12	4/15/2024	ETHUSDT	3155.11	3277.85	3023.19	3101.99	605430.8863	1911310147	1540774
1.71305E+12	4/14/2024	ETHUSDT	3007.01	3174.23	2906.73	3155.11	737580.4666	2244354713	1680666
1.71297E+12	4/13/2024	ETHUSDT	3237.42	3301.9	2852	3007.01	994971.2354	3066250203	2037632
1.71288E+12	4/12/2024	ETHUSDT	3502.52	3552.4	3100	3237.43	697327.1174	2328197177	1423600
1.71279E+12	4/11/2024	ETHUSDT	3545.64	3618.3	3474.52	3502.52	338139.5534	1197654094	890107
1.71271E+12	4/10/2024	ETHUSDT	3506.4	3562.95	3411.82	3545.64	389404.9055	1361401195	915957
1.71262E+12	4/9/2024	ETHUSDT	3694.61	3727.34	3450.46	3506.39	457592.252	1643610852	1046479
1.71253E+12	4/8/2024	ETHUSDT	3454.2	3730.71	3406.36	3694.61	496841.3532	1787240601	1333378
1.71245E+12	4/7/2024	ETHUSDT	3351.59	3459.94	3344.08	3454.2	210459.0752	715174110.6	748530
1.71236E+12	4/6/2024	ETHUSDT	3317.85	3398.42	3306.68	3351.59	183312.2125	612681489.1	549985
1.71228E+12	4/5/2024	ETHUSDT	3327.39	3350	3210	3317.85	344556.7983	1132252496	854139
1.71219E+12	4/4/2024	ETHUSDT	3310.83	3443.93	3250.92	3327.4	356338.5716	1187792289	965695
1.7121E+12	4/3/2024	ETHUSDT	3278.96	3367.4	3202.79	3310.83	410484.1933	1358993605	1113644
1.71202E+12	4/2/2024	ETHUSDT	3503.8	3505.6	3212	3278.96	623264.6476	2068004456	1581408
1.71193E+12	4/1/2024	ETHUSDT	3645.29	3645.95	3413.71	3503.8	408854.1225	1437691729	1115133
1.71184E+12	3/31/2024	ETHUSDT	3505.65	3655.32	3505.09	3645.29	243464.9877	878141654.3	722927
1.71176E+12	3/30/2024	ETHUSDT	3509.74	3565.81	3485	3505.64	216025.2634	759625521.5	750249
1.71167E+12	3/29/2024	ETHUSDT	3560.49	3584.37	3445.91	3509.74	323086.179	1138548291	951744
1.71158E+12	3/28/2024	ETHUSDT	3501.2	3611.78	3465	3560.49	404654.0311	1436630525	1158353
1.7115E+12	3/27/2024	ETHUSDT	3587.32	3665.84	3460.02	3501.19	443195.3297	1576098628	1436593
1.71141E+12	3/26/2024	ETHUSDT	3590.43	3678.86	3542.62	3587.33	499013.8384	1800812036	1373691
1.71132E+12	3/25/2024	ETHUSDT	3454.99	3666	3420.12	3590.42	548577.6942	1945377749	1610130
1.71124E+12	3/24/2024	ETHUSDT	3329.53	3471.22	3298.76	3454.98	260824.1408	879033073	1090982
1.71115E+12	3/23/2024	ETHUSDT	3336.35	3435.48	3270.08	3329.53	323675.9448	1089778380	1129683
1.71107E+12	3/22/2024	ETHUSDT	3492.84	3542.52	3250	3336.35	558848.888	1891771641	1747756
1.71098E+12	3/21/2024	ETHUSDT	3516.53	3587.32	3412	3492.85	602755.2072	2114084858	1791989
1.71089E+12	3/20/2024	ETHUSDT	3158.65	3535.24	3056.56	3516.53	1207322.82	3957251429	2987953
1.71081E+12	3/19/2024	ETHUSDT	3520.47	3548.09	3150.88	3158.64	1049629.694	3474307712	2647385
1.71072E+12	3/18/2024	ETHUSDT	3644.7	3645.02	3454.09	3520.46	570901.2851	2029690614	1906387
1.71063E+12	3/17/2024	ETHUSDT	3523.09	3678.68	3412	3644.71	517790.9936	1843487765	1721355
1.71055E+12	3/16/2024	ETHUSDT	3742.19	3781.12	3468.8	3523.09	548288.1569	1999176881	1798939
1.71046E+12	3/15/2024	ETHUSDT	3881.69	3934.02	3570	3742.19	947537.4071	3513477459	2487337
1.71037E+12	3/14/2024	ETHUSDT	4004.79	4010.98	3723	3881.7	648237.5245	2520007952	1919963
1.71029E+12	3/13/2024	ETHUSDT	3979.97	4083	3932.23	4004.79	482305.7766	1933909390	1536498
1.7102E+12	3/12/2024	ETHUSDT	4064.8	4093.92	3828.98	3979.96	632787.3941	2522475873	1878541
1.71012E+12	3/11/2024	ETHUSDT	3878.47	4086.23	3722.95	4064.8	721554.5139	2874119154	1894504
1.71003E+12	3/10/2024	ETHUSDT	3905.2	3964.67	3791.26	3878.47	356664.68	1393415654	1195480
1.70994E+12	3/9/2024	ETHUSDT	3883.37	3942	3870.01	3905.21	254839.1386	995823688.3	819335
1.70986E+12	3/8/2024	ETHUSDT	3868.76	3993.75	3820	3883.36	646399.2589	2534209920	1657141
1.70977E+12	3/7/2024	ETHUSDT	3818.58	3933.81	3735	3868.76	540780.675	2067607917	1636716
1.70968E+12	3/6/2024	ETHUSDT	3553.66	3900	3499.4	3818.59	969494.71	3652250924	2555462
1.7096E+12	3/5/2024	ETHUSDT	3627.75	3822.04	3200	3553.65	1392904.864	5043847680	3265582
1.70951E+12	3/4/2024	ETHUSDT	3487.8	3640.94	3423.78	3627.76	715360.6361	2526905042	1953764
1.70942E+12	3/3/2024	ETHUSDT	3421.39	3491.8	3360	3487.81	341631.531	1172272661	1116823
1.70934E+12	3/2/2024	ETHUSDT	3433.42	3460.04	3390.01	3421.4	283984.9448	971756920.5	926113
1.70925E+12	3/1/2024	ETHUSDT	3340.1	3450	3338.54	3433.43	412788.5773	1405295835	1263130
1.70916E+12	2/29/2024	ETHUSDT	3383.11	3522.81	3300	3340.09	759698.1123	2608623102	2112875
1.70908E+12	2/28/2024	ETHUSDT	3242.35	3488	3176.16	3383.1	947538.766	3153201035	2442603
1.70899E+12	2/27/2024	ETHUSDT	3175.95	3288.14	3160.02	3242.36	625939.1221	2025805517	1676466
1.70891E+12	2/26/2024	ETHUSDT	3112.6	3196	3036.59	3175.94	546722.7747	1703165045	1391934
1.70882E+12	2/25/2024	ETHUSDT	2992.62	3122	2983.61	3112.59	412306.2237	1257766107	1085332
1.70873E+12	2/24/2024	ETHUSDT	2922.25	3007.48	2906.4	2992.62	243854.0783	721993808.6	718718
1.70865E+12	2/23/2024	ETHUSDT	2971.4	2993.8	2906.05	2922.24	428826.5787	1261137726	1003464
1.70856E+12	2/22/2024	ETHUSDT	2967.91	3036.02	2906.51	2971.4	563525.9936	1676206889	1205856
1.70847E+12	2/21/2024	ETHUSDT	3014.81	3017.15	2868	2967.9	595955.0033	1746960180	1256455
1.70839E+12	2/20/2024	ETHUSDT	2944.8	3033.09	2874.56	3014.81	634681.7471	1868745482	1517960
1.7083E+12	2/19/2024	ETHUSDT	2881.2	2984.52	2856.93	2944.8	446451.0401	1302430726	1539410
1.70821E+12	2/18/2024	ETHUSDT	2785.92	2895	2764.25	2881.2	367987.8833	1037802343	1311570
1.70813E+12	2/17/2024	ETHUSDT	2801.81	2804.21	2719.01	2785.93	243302.8759	673711593.3	969157
1.70804E+12	2/16/2024	ETHUSDT	2822.58	2857.4	2740	2801.8	378070.8037	1062271564	1123447
1.70796E+12	2/15/2024	ETHUSDT	2774.8	2867.65	2759.25	2822.59	481689.1874	1353587493	1347619
1.70787E+12	2/14/2024	ETHUSDT	2639.99	2786	2618.4	2774.81	461670.6944	1258639955	1090412
1.70778E+12	2/13/2024	ETHUSDT	2659.99	2686.12	2590	2639.99	502447.745	1328138933	1044885
1.7077E+12	2/12/2024	ETHUSDT	2507.22	2665.58	2472	2659.99	449501.776	1152087242	1019390
1.70761E+12	2/11/2024	ETHUSDT	2500.24	2539.63	2493.45	2507.21	219975.1471	553430378.3	711081
1.70752E+12	2/10/2024	ETHUSDT	2486.56	2516.45	2471.57	2500.24	185099.59	461966177.4	622723
1.70744E+12	2/9/2024	ETHUSDT	2419.56	2525	2419.16	2486.56	492384.385	1222635532	1134276
1.70735E+12	2/8/2024	ETHUSDT	2425.09	2463.15	2411.01	2419.55	338040.0539	821961943.7	894102
1.70726E+12	2/7/2024	ETHUSDT	2372.63	2444.44	2354	2425.1	342791.7013	820475884.3	860357
1.70718E+12	2/6/2024	ETHUSDT	2301.84	2392.4	2299	2372.64	368942.7498	864113645.8	861796
1.70709E+12	2/5/2024	ETHUSDT	2289.79	2338.41	2269.11	2301.83	236610.412	545576620	730863
1.707E+12	2/4/2024	ETHUSDT	2296.5	2311	2266	2289.79	171232.0444	393039532.5	506684
1.70692E+12	2/3/2024	ETHUSDT	2309.07	2329.98	2292.75	2296.49	133232.845	307866239.2	397464
1.70683E+12	2/2/2024	ETHUSDT	2304.28	2324.74	2281.94	2309.06	238230.511	549302201.7	574621
1.70675E+12	2/1/2024	ETHUSDT	2283.15	2311.72	2240	2304.28	310997.4538	708868445	779472
1.70666E+12	1/31/2024	ETHUSDT	2343	2351.6	2263.57	2283.14	397116.1859	920131584.3	922884
1.70657E+12	1/30/2024	ETHUSDT	2317.61	2391.98	2297	2343.01	372879.5791	871148737.2	770660
1.70649E+12	1/29/2024	ETHUSDT	2256.9	2322.34	2233.8	2317.6	305528.0776	696374288.6	681798
1.7064E+12	1/28/2024	ETHUSDT	2267.94	2308.24	2239.89	2256.9	209326.9087	476534769.2	566626
1.70631E+12	1/27/2024	ETHUSDT	2267.67	2282.94	2251.4	2267.94	145109.3836	329102144.5	416970
1.70623E+12	1/26/2024	ETHUSDT	2218.64	2282.36	2195.84	2267.68	363566.4255	815753832.2	823603
1.70614E+12	1/25/2024	ETHUSDT	2235.02	2242.89	2171.3	2218.64	330426.6061	731016014.4	756164
1.70605E+12	1/24/2024	ETHUSDT	2242.6	2264.6	2196.12	2235.02	359851.1496	802477123.1	801012
1.70597E+12	1/23/2024	ETHUSDT	2314.19	2352.23	2168.07	2242.6	700105.3314	1568448812	1204183
1.70588E+12	1/22/2024	ETHUSDT	2457.06	2466.1	2303.59	2314.2	526337.6492	1252505758	933793
1.7058E+12	1/21/2024	ETHUSDT	2472.02	2482.18	2452.13	2457.05	122572.1687	303022758.7	360446
1.70571E+12	1/20/2024	ETHUSDT	2491.99	2492	2454.2	2472.01	136620.9577	337794603.1	418938
1.70562E+12	1/19/2024	ETHUSDT	2470.81	2504.2	2415.2	2492	424209.0029	1047352972	855044
1.70554E+12	1/18/2024	ETHUSDT	2530.2	2550	2428.56	2470.81	452090.1074	1129803153	894355
1.70545E+12	1/17/2024	ETHUSDT	2587.41	2592.97	2506.75	2530.19	366281.3477	933809190.3	1140624
1.70536E+12	1/16/2024	ETHUSDT	2511.79	2614.43	2500.05	2587.4	381077.6247	972060398.8	1140088
1.70528E+12	1/15/2024	ETHUSDT	2472.87	2553.82	2470.92	2511.78	315247.8819	793871974.9	789378
1.70519E+12	1/14/2024	ETHUSDT	2578.18	2578.69	2470	2472.87	306207.7463	774962904.8	732294
1.7051E+12	1/13/2024	ETHUSDT	2522.55	2590	2497.5	2578.19	422061.232	1075466482	898845
1.70502E+12	1/12/2024	ETHUSDT	2618.01	2717.32	2458	2522.54	887457.7627	2318179618	1860636
1.70493E+12	1/11/2024	ETHUSDT	2584.37	2689.39	2566.01	2618.01	838712.2577	2194916359	1693755
1.70484E+12	1/10/2024	ETHUSDT	2344.3	2643.1	2339.59	2584.38	1038388.666	2536320982	2010707
1.70476E+12	1/9/2024	ETHUSDT	2330.43	2371.72	2226.78	2344.29	551454.9931	1267764133	1196445
1.70467E+12	1/8/2024	ETHUSDT	2221.42	2358.2	2166.38	2330.44	539407.5547	1221527410	1069027
1.70459E+12	1/7/2024	ETHUSDT	2240.77	2258.01	2203.46	2221.42	207138.6927	463525159.3	516569
1.7045E+12	1/6/2024	ETHUSDT	2268.78	2270	2216.4	2240.78	194067.8656	434867516	450441
1.70441E+12	1/5/2024	ETHUSDT	2267.11	2277.21	2206.17	2268.78	405568.0006	910367621.2	758963
1.70433E+12	1/4/2024	ETHUSDT	2209.72	2294.69	2201.91	2267.11	448844.055	1009072619	780771
1.70424E+12	1/3/2024	ETHUSDT	2355.35	2385.45	2100	2209.72	798729.4869	1797597895	1351067
1.70415E+12	1/2/2024	ETHUSDT	2352.05	2431.3	2341	2355.34	458041.6642	1090922198	1028335
1.70407E+12	1/1/2024	ETHUSDT	2281.87	2352.37	2265.24	2352.04	216702.6914	500451219.6	536670
1.70398E+12	12/31/2023	ETHUSDT	2291.68	2321.34	2258.88	2281.87	222175.8779	510046689.2	548848
1.70389E+12	12/30/2023	ETHUSDT	2299.2	2322.84	2268	2291.68	210539.1327	483369913.5	555932
1.70381E+12	12/29/2023	ETHUSDT	2344.15	2385.41	2255.34	2299.2	450201.2069	1049566350	990308
1.70372E+12	12/28/2023	ETHUSDT	2378.35	2445.8	2335	2344.15	580459.982	1385456486	1241094
1.70364E+12	12/27/2023	ETHUSDT	2230.88	2392.44	2211.88	2378.35	541537.3574	1250873720	978666
1.70355E+12	12/26/2023	ETHUSDT	2271.36	2274.99	2178.45	2230.88	410413.1591	916097827.5	701701
1.70346E+12	12/25/2023	ETHUSDT	2264.04	2304.8	2253.1	2271.35	286277.1616	652158658.3	613108
1.70338E+12	12/24/2023	ETHUSDT	2308.2	2326.19	2245	2264.05	307951.076	705420988.8	711200
1.70329E+12	12/23/2023	ETHUSDT	2324.54	2330.65	2265	2308.2	255626.9352	586078143.2	588229
1.7032E+12	12/22/2023	ETHUSDT	2239.6	2343.15	2230.59	2324.54	591357.488	1358322907	1124820
1.70312E+12	12/21/2023	ETHUSDT	2202.17	2279.31	2182.98	2239.61	453069.7252	1010354340	848508
1.70303E+12	12/20/2023	ETHUSDT	2177.9	2266	2156	2202.17	416841.6272	922794580.7	867198
1.70294E+12	12/19/2023	ETHUSDT	2219.44	2255	2135.55	2177.91	383551.4049	847060839.7	786067
1.70286E+12	12/18/2023	ETHUSDT	2196.53	2224	2116.6	2219.43	364103.1181	789100505	769310
1.70277E+12	12/17/2023	ETHUSDT	2228.96	2248.68	2191.5	2196.52	225925.7675	501306718.2	531241
1.70268E+12	12/16/2023	ETHUSDT	2220.51	2263.4	2210	2228.96	199285.923	446980227.1	528692
1.7026E+12	12/15/2023	ETHUSDT	2315.32	2317.81	2200	2220.5	333552.6328	754022987.2	714102
1.70251E+12	12/14/2023	ETHUSDT	2260.16	2332.11	2228.2	2315.32	409508.0931	934716057.7	918965
1.70243E+12	12/13/2023	ETHUSDT	2203.47	2284.02	2144.32	2260.16	418916.6154	922420273.9	897019
1.70234E+12	12/12/2023	ETHUSDT	2225.11	2244.12	2166	2203.46	361588.9087	799015127.4	804062
1.70225E+12	12/11/2023	ETHUSDT	2352.39	2355	2156.62	2225.12	640414.9166	1426910965	1153316
1.70217E+12	12/10/2023	ETHUSDT	2340.48	2377.47	2320	2352.39	200037.2102	469860963.9	464455
1.70208E+12	12/9/2023	ETHUSDT	2358.71	2403	2328.01	2340.49	287771.0664	679437458.9	648813
1.70199E+12	12/8/2023	ETHUSDT	2355.74	2392	2336.34	2358.72	378569.8126	893841920.8	713431
1.70191E+12	12/7/2023	ETHUSDT	2232.7	2382.8	2222	2355.73	485190.0609	1115389523	921917
1.70182E+12	12/6/2023	ETHUSDT	2293.33	2312.23	2220	2232.7	408338.9056	925926168.1	842212
1.70173E+12	12/5/2023	ETHUSDT	2243.36	2309.72	2188.33	2293.33	529829.7214	1190597719	1018557
1.70165E+12	12/4/2023	ETHUSDT	2192.96	2274.28	2191	2243.37	565307.7134	1263069834	980117
1.70156E+12	12/3/2023	ETHUSDT	2164.75	2217.27	2149	2192.95	257879.1136	560343820	556948
1.70148E+12	12/2/2023	ETHUSDT	2087.24	2186.6	2086.25	2164.74	320979.9768	684434398.7	618401
1.70139E+12	12/1/2023	ETHUSDT	2051.95	2110.87	2045.04	2087.24	372645.586	778670941	598646
1.7013E+12	11/30/2023	ETHUSDT	2028.8	2054.75	2020.85	2051.96	243680.0921	496360388.7	458227
1.70122E+12	11/29/2023	ETHUSDT	2048.14	2075.7	2019.31	2028.81	254843.7319	521225853.3	503614
1.70113E+12	11/28/2023	ETHUSDT	2027.5	2075	1995.15	2048.14	283775.9279	578404414	606358
1.70104E+12	11/27/2023	ETHUSDT	2062.34	2071.24	1985.78	2027.5	326073.2298	660673302.7	622522
1.70096E+12	11/26/2023	ETHUSDT	2083.1	2094.99	2036.42	2062.33	241262.9136	499314260.8	510922
1.70087E+12	11/25/2023	ETHUSDT	2080.84	2090.54	2065.3	2083.09	138847.393	288887834	350920
1.70078E+12	11/24/2023	ETHUSDT	2062.21	2133.02	2059.37	2080.84	426932.5402	894370772.5	672044
1.7007E+12	11/23/2023	ETHUSDT	2063.22	2088.94	2040.35	2062.2	250960.6958	517482313.5	527877
1.70061E+12	11/22/2023	ETHUSDT	1933.01	2092.46	1928.41	2063.21	466120.5109	943776525.7	796700
1.70052E+12	11/21/2023	ETHUSDT	2021.41	2034.6	1931.43	1933.01	490163.9863	974304142.4	888864
1.70044E+12	11/20/2023	ETHUSDT	2011.47	2066.4	1990	2021.4	421717.679	854002757.5	751621
1.70035E+12	11/19/2023	ETHUSDT	1962.59	2015.75	1942.89	2011.47	251132.6192	494600634.9	506631
1.70027E+12	11/18/2023	ETHUSDT	1960.82	1971.22	1916	1962.6	279368.2208	543924395.7	535494
1.70018E+12	11/17/2023	ETHUSDT	1961.77	1991.5	1904	1960.82	401100.5069	783561858	788071
1.70009E+12	11/16/2023	ETHUSDT	2058.49	2090.4	1939.1	1961.77	545286.1297	1101174547	991673
1.70001E+12	11/15/2023	ETHUSDT	1979.4	2062.4	1967.01	2058.48	421870.8032	847945999.7	731745
1.69992E+12	11/14/2023	ETHUSDT	2053.65	2064.96	1936.6	1979.39	481909.733	972032428.3	884487
1.69983E+12	11/13/2023	ETHUSDT	2044.69	2118	2028.49	2053.65	529143.5815	1093862454	1025249
1.69975E+12	11/12/2023	ETHUSDT	2053.16	2066.5	2012.1	2044.68	281907.559	577153459.5	556231
1.69966E+12	11/11/2023	ETHUSDT	2077.72	2089.6	2030.3	2053.17	370966.0372	763796737.4	675522
1.69957E+12	11/10/2023	ETHUSDT	2121.33	2136.99	2064.61	2077.72	555573.6495	1167220521	880646
1.69949E+12	11/9/2023	ETHUSDT	1888.11	2132	1882.07	2121.32	1100330.324	2200484379	1657379
1.6994E+12	11/8/2023	ETHUSDT	1885.26	1904.69	1872.51	1888.12	247881.0997	468144576.7	514836
1.69932E+12	11/7/2023	ETHUSDT	1900.95	1906.99	1850.32	1885.27	332419.4406	625566317.4	760921
1.69923E+12	11/6/2023	ETHUSDT	1891.71	1914.23	1868.48	1900.95	328746.2394	622198937.2	717293
1.69914E+12	11/5/2023	ETHUSDT	1855.54	1912.67	1846.11	1891.71	383106.7628	721508408.9	780672
1.69906E+12	11/4/2023	ETHUSDT	1832.7	1869.9	1824.03	1855.54	171538.0364	315560482.7	463794
1.69897E+12	11/3/2023	ETHUSDT	1800.79	1834.58	1777.11	1832.71	315000.2678	568244477.5	713592
1.69888E+12	11/2/2023	ETHUSDT	1846.99	1875	1785.01	1800.8	368738.2193	674522153.8	790110
1.6988E+12	11/1/2023	ETHUSDT	1814.67	1857.66	1783.19	1846.99	471921.6184	858744655.3	862416
1.69871E+12	10/31/2023	ETHUSDT	1809.03	1819.41	1780.99	1814.67	258074.5796	464695559	577888
1.69862E+12	10/30/2023	ETHUSDT	1795.14	1829.84	1777.77	1809.04	277686.192	501228029.3	560359
1.69854E+12	10/29/2023	ETHUSDT	1776.21	1811.3	1762.66	1795.14	144110.6508	258015412.9	371024
1.69845E+12	10/28/2023	ETHUSDT	1779.41	1803.23	1770	1776.2	122919.7382	219588597.6	333711
1.69836E+12	10/27/2023	ETHUSDT	1803.39	1803.91	1744.66	1779.4	274532.6921	488398895.2	594592
1.69828E+12	10/26/2023	ETHUSDT	1787.15	1865.54	1762.21	1803.38	431169.0453	781481905	901019
1.69819E+12	10/25/2023	ETHUSDT	1784.98	1817.69	1760	1787.15	354410.8294	634289515.6	774777
1.69811E+12	10/24/2023	ETHUSDT	1765.47	1854.38	1756.21	1784.98	674055.1375	1216867824	1308532
1.69802E+12	10/23/2023	ETHUSDT	1663.69	1800	1657.07	1765.46	610931.9663	1044121568	1167834
1.69793E+12	10/22/2023	ETHUSDT	1628.94	1667.8	1621.1	1663.7	228650.9225	374841495.3	580843
1.69785E+12	10/21/2023	ETHUSDT	1603.88	1644.53	1592.36	1628.94	176419.4092	285546594.6	463033
1.69776E+12	10/20/2023	ETHUSDT	1566.57	1630.4	1561.19	1603.89	315995.792	506065183	651738
1.69767E+12	10/19/2023	ETHUSDT	1563.45	1574.45	1541.61	1566.57	216217.6675	336684246	469598
1.69759E+12	10/18/2023	ETHUSDT	1565.01	1585.42	1555.88	1563.44	177750.2253	279357949.5	440577
1.6975E+12	10/17/2023	ETHUSDT	1599.41	1600.53	1551.08	1565.01	234817.0699	370032208.2	475213
1.69741E+12	10/16/2023	ETHUSDT	1557.78	1639.43	1555.06	1599.42	418510.8644	665124956.3	729569
1.69733E+12	10/15/2023	ETHUSDT	1554.94	1567.62	1547.44	1557.77	120311.2738	187266232.1	316951
1.69724E+12	10/14/2023	ETHUSDT	1552.16	1561.72	1544.55	1554.94	100314.6754	155648012.9	281561
1.69716E+12	10/13/2023	ETHUSDT	1539.61	1575.36	1537.76	1552.16	192205.8736	297929349.2	520123
1.69707E+12	10/12/2023	ETHUSDT	1566.86	1568.56	1521	1539.61	237221.4977	366335747	510960
1.69698E+12	10/11/2023	ETHUSDT	1567.62	1578.43	1544.26	1566.87	260253.9671	406667649.1	605321
1.6969E+12	10/10/2023	ETHUSDT	1580.13	1594.9	1550.55	1567.63	240659.3287	378967575.3	613660
1.69681E+12	10/9/2023	ETHUSDT	1632.85	1636	1546	1580.13	340141.0988	540588837.5	646240
1.69672E+12	10/8/2023	ETHUSDT	1633.56	1641.4	1616.17	1632.84	149424.6635	243516204.4	372636
1.69664E+12	10/7/2023	ETHUSDT	1645.03	1647.71	1630.03	1633.57	101241.5732	165907550.8	288695
1.69655E+12	10/6/2023	ETHUSDT	1611.79	1662	1611.68	1645.03	220507.9286	360565723.6	539488
1.69646E+12	10/5/2023	ETHUSDT	1646.58	1655.47	1606.73	1611.79	237378.7449	386770321.8	545845
1.69638E+12	10/4/2023	ETHUSDT	1656.88	1657.66	1625	1646.58	222861.7167	365919693.1	553269
1.69629E+12	10/3/2023	ETHUSDT	1662.41	1670.65	1643	1656.88	198287.1164	328606758.4	530016
1.6962E+12	10/2/2023	ETHUSDT	1733.8	1744	1636.79	1662.4	378575.6898	643680600.1	773990
1.69612E+12	10/1/2023	ETHUSDT	1670.89	1751	1668	1733.79	225611.5868	383793846.2	495195
1.69603E+12	9/30/2023	ETHUSDT	1667.45	1694.32	1666.19	1670.89	136924.9141	229630339.5	342315
1.69595E+12	9/29/2023	ETHUSDT	1653	1688	1648.37	1667.45	251975.6728	420335662.1	494615
1.69586E+12	9/28/2023	ETHUSDT	1598.63	1668.21	1598.14	1652.99	331409.7015	541873730.3	567825
1.69577E+12	9/27/2023	ETHUSDT	1594.02	1634.1	1583.5	1598.64	274404.4328	440883557	478489
1.69569E+12	9/26/2023	ETHUSDT	1588.34	1599.78	1580.05	1594.01	125583.0161	199551097.3	317309
1.6956E+12	9/25/2023	ETHUSDT	1580.71	1597.5	1563.01	1588.33	176706.9277	279294486.7	405042
1.69551E+12	9/24/2023	ETHUSDT	1593.85	1601.12	1570.01	1580.71	137517.8533	218549216	307377
1.69543E+12	9/23/2023	ETHUSDT	1593.07	1598.24	1587.45	1593.86	64537.1341	102806906.1	217950
1.69534E+12	9/22/2023	ETHUSDT	1583.94	1602.68	1576.58	1593.08	124886.091	198987470.1	267398
1.69525E+12	9/21/2023	ETHUSDT	1622.27	1625.3	1567.77	1583.94	240627.544	384503484.7	368163
1.69517E+12	9/20/2023	ETHUSDT	1643.13	1649.34	1604.51	1622.26	232844.2347	379255955	382581
1.69508E+12	9/19/2023	ETHUSDT	1636.66	1661.04	1626.32	1643.12	184282.4258	302910996.6	350549
1.695E+12	9/18/2023	ETHUSDT	1622.48	1669.5	1603.88	1636.66	279041.6978	458235380.2	453410
1.69491E+12	9/17/2023	ETHUSDT	1634.4	1635	1612	1622.48	120227.4117	195464805.9	264713
1.69482E+12	9/16/2023	ETHUSDT	1641.3	1653.17	1631.31	1634.4	99555.4671	163144495.7	245713
1.69474E+12	9/15/2023	ETHUSDT	1626.48	1654.08	1611.42	1641.29	181340.024	295616593.1	313776
1.69465E+12	9/14/2023	ETHUSDT	1607.61	1644.29	1607.05	1626.47	275301.1505	447913522.8	414952
1.69456E+12	9/13/2023	ETHUSDT	1592.97	1619.3	1581.88	1607.62	223409.2889	357304191.7	349327
1.69448E+12	9/12/2023	ETHUSDT	1551.84	1626	1549.67	1592.97	329739.9685	525392019.7	444268
1.69439E+12	9/11/2023	ETHUSDT	1617.42	1619	1531.01	1551.85	417424.8189	657137141.3	470056
1.6943E+12	9/10/2023	ETHUSDT	1635.53	1635.7	1600	1617.42	207957.8428	336517904.4	292581
1.69422E+12	9/9/2023	ETHUSDT	1636.43	1637.52	1629.74	1635.54	58519.6229	95627623.42	156305
1.69413E+12	9/8/2023	ETHUSDT	1648.11	1658.93	1616.21	1636.44	221570.0458	362938822.8	312966
1.69404E+12	9/7/2023	ETHUSDT	1633.15	1660	1623.4	1648.11	228558.2782	374542954.2	319517
1.69396E+12	9/6/2023	ETHUSDT	1634.46	1670	1609.2	1633.15	219541.0193	358419121.5	331227
1.69387E+12	9/5/2023	ETHUSDT	1630.52	1648.02	1609.69	1634.45	204365.4907	333010634	299045
1.69379E+12	9/4/2023	ETHUSDT	1635.84	1644.82	1616.32	1630.51	168010.9056	274049115.4	275381
1.6937E+12	9/3/2023	ETHUSDT	1637.02	1647.5	1625.14	1635.84	116767.2862	190979647.4	216339
1.69361E+12	9/2/2023	ETHUSDT	1629.13	1645	1628.03	1637.03	102145.9476	166937240.9	208209
1.69353E+12	9/1/2023	ETHUSDT	1645.77	1654.53	1602.33	1629.12	302406.1686	493457144.9	368740
1.69344E+12	8/31/2023	ETHUSDT	1705.23	1729	1630	1645.76	330518.2668	554219312.1	396774
1.69335E+12	8/30/2023	ETHUSDT	1729.41	1730.93	1694.34	1705.23	202841.4402	347291135.3	308391
1.69327E+12	8/29/2023	ETHUSDT	1653.08	1745.84	1640	1729.42	494371.0823	842464924.5	504683
1.69318E+12	8/28/2023	ETHUSDT	1658.33	1664.34	1621.75	1653.08	214351.0143	352868062.8	274580
1.69309E+12	8/27/2023	ETHUSDT	1647.03	1660.24	1646.32	1658.33	87789.9196	145109143.7	163046
1.69301E+12	8/26/2023	ETHUSDT	1653.79	1655.59	1644	1647.04	79175.425	130634757.6	157980
1.69292E+12	8/25/2023	ETHUSDT	1661.16	1677.22	1635.51	1653.8	236261.6898	390502520.6	307211
1.69284E+12	8/24/2023	ETHUSDT	1679.61	1683.37	1635.28	1661.16	231539.7805	383948287.5	287178
1.69275E+12	8/23/2023	ETHUSDT	1635	1702.11	1629.05	1679.61	374761.1088	622717740.8	472134
1.69266E+12	8/22/2023	ETHUSDT	1667.56	1669.38	1580	1634.99	402012.045	657589420.9	484314
1.69258E+12	8/21/2023	ETHUSDT	1685.23	1688.59	1649.4	1667.55	250835.1518	418860905.1	297843
1.69249E+12	8/20/2023	ETHUSDT	1669.68	1694.75	1662.03	1685.24	195623.5263	327342264.9	275035
1.6924E+12	8/19/2023	ETHUSDT	1661.6	1696.72	1654.31	1669.67	231919.0485	387407573.4	312174
1.69232E+12	8/18/2023	ETHUSDT	1681.49	1699.4	1641.02	1661.59	538083.1018	901117750.7	597838
1.69223E+12	8/17/2023	ETHUSDT	1807.81	1809.99	1550	1681.49	812138.2159	1390504308	906515
1.69214E+12	8/16/2023	ETHUSDT	1828.98	1831.52	1798.17	1807.81	205430.7368	373631455.9	311372
1.69206E+12	8/15/2023	ETHUSDT	1845.5	1847.36	1814	1828.98	186081.6989	341622742	264314
1.69197E+12	8/14/2023	ETHUSDT	1840.73	1856.5	1835	1845.5	150196.1203	277387603.7	244296
1.69188E+12	8/13/2023	ETHUSDT	1849.94	1862	1834.51	1840.73	120674.1364	222956657.3	211874
1.6918E+12	8/12/2023	ETHUSDT	1848.84	1854.01	1846.08	1849.93	63292.6476	117106742.6	154110
1.69171E+12	8/11/2023	ETHUSDT	1852.47	1857.26	1838.05	1848.84	113209.3103	209237745.6	197546
1.69163E+12	8/10/2023	ETHUSDT	1855.36	1865.95	1845.38	1852.47	127321.4553	236043286.7	208017
1.69154E+12	8/9/2023	ETHUSDT	1856.3	1871.99	1846.28	1855.35	191926.8343	356559464.9	266834
1.69145E+12	8/8/2023	ETHUSDT	1829.1	1876.51	1826.33	1856.3	236336.03	436891258.6	322607
1.69137E+12	8/7/2023	ETHUSDT	1830.28	1847	1802	1829.1	224092.9059	409166592.9	289161
1.69128E+12	8/6/2023	ETHUSDT	1836.48	1838.58	1825.86	1830.28	90403.9915	165701947	169928
1.69119E+12	8/5/2023	ETHUSDT	1830.24	1839	1827.5	1836.48	93657.3255	171683574	174254
1.69111E+12	8/4/2023	ETHUSDT	1835.81	1851.31	1815.74	1830.23	187699.4552	344687096.6	256002
1.69102E+12	8/3/2023	ETHUSDT	1839.9	1859.12	1826	1835.81	171148.052	315081750.4	254918
1.69093E+12	8/2/2023	ETHUSDT	1873.48	1879.74	1821.21	1839.9	254213.0553	470466371.3	331270
1.69085E+12	8/1/2023	ETHUSDT	1856.13	1875.62	1813.8	1873.47	358476.0966	659100582.1	411508
1.69076E+12	7/31/2023	ETHUSDT	1861.79	1877.4	1851.02	1856.14	168204.4534	313517086.2	246487
1.69068E+12	7/30/2023	ETHUSDT	1880.45	1885.3	1848.17	1861.79	158657.5902	296504225.2	247858
1.69059E+12	7/29/2023	ETHUSDT	1874.2	1886.58	1869.54	1880.46	72867.0269	136676328.7	166385
1.6905E+12	7/28/2023	ETHUSDT	1861.29	1883.39	1856.52	1874.19	138695.7147	259228467.5	219389
1.69042E+12	7/27/2023	ETHUSDT	1871.99	1886.11	1854.84	1861.28	163766.4259	306463587.4	252294
1.69033E+12	7/26/2023	ETHUSDT	1857.66	1888	1848.35	1872	272090.5333	507049348.7	319851
1.69024E+12	7/25/2023	ETHUSDT	1850	1868.71	1845.45	1857.66	152251.21	282696600.9	248856
1.69016E+12	7/24/2023	ETHUSDT	1888.74	1890.86	1833.19	1850	276504.5547	512402907.5	336366
1.69007E+12	7/23/2023	ETHUSDT	1866.52	1905.25	1857.82	1888.73	153501.0178	288736391.9	254227
1.68998E+12	7/22/2023	ETHUSDT	1891.73	1897.35	1851.18	1866.52	131901.6487	247820592.8	240897
1.6899E+12	7/21/2023	ETHUSDT	1891.59	1905.74	1884.64	1891.73	165554.0428	313414135.9	260385
1.68981E+12	7/20/2023	ETHUSDT	1888.64	1929.05	1878	1891.59	292907.5164	556981450.5	353180
1.68972E+12	7/19/2023	ETHUSDT	1897.21	1922.04	1882.17	1888.63	218045.0005	415268112.5	266831
1.68964E+12	7/18/2023	ETHUSDT	1911.21	1917.19	1875.73	1897.21	215780.5006	409583830.9	315100
1.68955E+12	7/17/2023	ETHUSDT	1922.12	1936.18	1873.26	1911.2	277159.0349	528662412.3	391391
1.68947E+12	7/16/2023	ETHUSDT	1931.41	1943.55	1914	1922.11	148667.1051	286787440.5	253770
1.68938E+12	7/15/2023	ETHUSDT	1937.82	1946.37	1926.23	1931.41	135181.7663	261553961.2	242818
1.68929E+12	7/14/2023	ETHUSDT	2004.49	2029.11	1898.39	1937.83	498724.0359	982369872	604687
1.68921E+12	7/13/2023	ETHUSDT	1871.82	2012.63	1862.59	2004.49	548861.4207	1069502144	618276
1.68912E+12	7/12/2023	ETHUSDT	1878.31	1902	1864.37	1871.82	264406.8673	498567734.6	338468
1.68903E+12	7/11/2023	ETHUSDT	1880.41	1891.99	1862.38	1878.3	177771.6117	333339876.9	256360
1.68895E+12	7/10/2023	ETHUSDT	1862.81	1905.5	1846.63	1880.4	247868.1494	464186441.2	338462
1.68886E+12	7/9/2023	ETHUSDT	1865.24	1879.36	1856.15	1862.8	135046.3743	252189550.1	234925
1.68877E+12	7/8/2023	ETHUSDT	1870.92	1876	1842.8	1865.24	125819.8273	234001180.8	228589
1.68869E+12	7/7/2023	ETHUSDT	1846.17	1878	1826	1870.91	232944.3466	432733381.1	355260
1.6886E+12	7/6/2023	ETHUSDT	1910.35	1958	1846	1846.17	456362.741	868009586.2	519031
1.68852E+12	7/5/2023	ETHUSDT	1936.19	1942.5	1894.51	1910.36	267633.4783	512774138.2	362985
1.68843E+12	7/4/2023	ETHUSDT	1955.55	1967.08	1931.58	1936.2	205525.0984	401186997.2	307691
1.68834E+12	7/3/2023	ETHUSDT	1937.49	1976.16	1933.55	1955.54	322102.4295	631158998.8	404084
1.68826E+12	7/2/2023	ETHUSDT	1924.5	1959.2	1885.75	1937.48	255852.7832	491981843	381133
1.68817E+12	7/1/2023	ETHUSDT	1933.8	1944.56	1909.44	1924.5	178373.3688	343093755.6	307019
1.68808E+12	6/30/2023	ETHUSDT	1851.99	1948.6	1825.01	1933.79	716538.1035	1353630453	824889
1.688E+12	6/29/2023	ETHUSDT	1828.03	1880	1827.84	1851.99	241844.8281	448678322.2	350823
1.68791E+12	6/28/2023	ETHUSDT	1889.58	1890.19	1816.56	1828.02	337836.5792	626358502.6	437585
1.68782E+12	6/27/2023	ETHUSDT	1858.97	1912.53	1855.19	1889.58	366634.5707	690855987	437184
1.68774E+12	6/26/2023	ETHUSDT	1898.8	1909.1	1837.18	1858.97	458743.861	859537162.4	518009
1.68765E+12	6/25/2023	ETHUSDT	1874.95	1930	1868.83	1898.8	338757.6158	644415530	482753
1.68756E+12	6/24/2023	ETHUSDT	1892.63	1906	1864.77	1874.96	226910.2941	427721477.8	356654
1.68748E+12	6/23/2023	ETHUSDT	1872	1936.42	1861.01	1892.63	401147.9324	760352485.3	531784
1.68739E+12	6/22/2023	ETHUSDT	1889.1	1933.17	1865.98	1872.01	416714.5719	791056016.1	536410
1.68731E+12	6/21/2023	ETHUSDT	1791.99	1901	1787.38	1889.11	613755.8869	1132377905	699689
1.68722E+12	6/20/2023	ETHUSDT	1737.1	1796.99	1714.72	1791.99	328855.6846	577529266.8	459724
1.68713E+12	6/19/2023	ETHUSDT	1720.95	1752.19	1698	1737.11	245162.7589	422827205.8	366143
1.68705E+12	6/18/2023	ETHUSDT	1727.75	1747.84	1712	1720.95	156535.0128	270948973.4	273858
1.68696E+12	6/17/2023	ETHUSDT	1717.91	1770	1714.26	1727.76	210914.9216	366944179.3	359758
1.68687E+12	6/16/2023	ETHUSDT	1666.96	1729.5	1649.86	1717.92	311734.5904	525393265	408176
1.68679E+12	6/15/2023	ETHUSDT	1650.95	1680.91	1626.01	1666.96	370774.7696	611499814.5	458568
1.6867E+12	6/14/2023	ETHUSDT	1740.12	1750.03	1630.43	1650.95	415847.327	705586390.2	572996
1.68661E+12	6/13/2023	ETHUSDT	1742.57	1770.13	1724.22	1740.12	284268.0018	495907901.7	498880
1.68653E+12	6/12/2023	ETHUSDT	1752.77	1759.33	1720	1742.57	302132.4819	525467514.6	467392
1.68644E+12	6/11/2023	ETHUSDT	1751.52	1778.25	1738.72	1752.76	219956.2434	385656546	378921
1.68636E+12	6/10/2023	ETHUSDT	1840.37	1844.99	1715.03	1751.53	652324.6695	1148312157	877410
1.68627E+12	6/9/2023	ETHUSDT	1845.65	1855	1827	1840.37	198324.3252	365037779.7	354623
1.68618E+12	6/8/2023	ETHUSDT	1832.12	1861.28	1828.31	1845.64	189270.4853	349160385.1	347990
1.6861E+12	6/7/2023	ETHUSDT	1884.65	1897.8	1821.18	1832.13	429196.7064	796856688.9	594071
1.68601E+12	6/6/2023	ETHUSDT	1810.49	1898.29	1797.18	1884.64	491407.2174	907660359.4	616201
1.68592E+12	6/5/2023	ETHUSDT	1890	1890.63	1778	1810.5	555361.2683	1017689609	688879
1.68584E+12	6/4/2023	ETHUSDT	1892.05	1914.63	1884.22	1890.01	172683.0119	328166899.1	289973
1.68575E+12	6/3/2023	ETHUSDT	1906.69	1907.92	1881.6	1892.06	148818.2427	282550389.9	292512
1.68566E+12	6/2/2023	ETHUSDT	1861.78	1910	1847.51	1906.68	313004.0658	591169483.1	456788
1.68558E+12	6/1/2023	ETHUSDT	1873.63	1889.2	1840	1861.78	270496.6097	504448237.3	422899
1.68549E+12	5/31/2023	ETHUSDT	1900.58	1907.13	1846.95	1873.63	319255.5681	597360395.5	451133
1.6854E+12	5/30/2023	ETHUSDT	1892.6	1917	1881.19	1900.59	272665.8402	519059196.2	422249
1.68532E+12	5/29/2023	ETHUSDT	1908.64	1927.62	1873.65	1892.6	313593.4942	596236148.9	445895
1.68523E+12	5/28/2023	ETHUSDT	1829.89	1918.65	1823.6	1908.64	378392.4371	705699886.2	549727
1.68515E+12	5/27/2023	ETHUSDT	1827.8	1836.12	1812.18	1829.89	138824.9406	253710138.3	276383
1.68506E+12	5/26/2023	ETHUSDT	1805.61	1838.2	1796.99	1827.79	275690.6854	501773973.9	375854
1.68497E+12	5/25/2023	ETHUSDT	1799.89	1818.81	1761.41	1805.6	350633.0089	628769352.4	482899
1.68489E+12	5/24/2023	ETHUSDT	1854.06	1854.09	1777.6	1799.89	420846.1445	761360360.6	554307
1.6848E+12	5/23/2023	ETHUSDT	1817.36	1872.5	1815.24	1854.05	396869.6097	734581474.7	548587
1.68471E+12	5/22/2023	ETHUSDT	1804.91	1828.27	1792.01	1817.35	237498.9423	430673377.9	411867
1.68463E+12	5/21/2023	ETHUSDT	1819.42	1828.98	1797.21	1804.91	161517.8053	292535613.9	308391
1.68454E+12	5/20/2023	ETHUSDT	1812.31	1828.87	1807.06	1819.42	127754.4349	232010582.3	272744
1.68445E+12	5/19/2023	ETHUSDT	1800.56	1829.54	1796.81	1812.32	243116.4676	440291732.4	390917
1.68437E+12	5/18/2023	ETHUSDT	1822.12	1831.92	1771.12	1800.56	293755.311	531357170.8	480171
1.68428E+12	5/17/2023	ETHUSDT	1824.21	1837.5	1783.68	1822.12	352097.9913	637776970.8	524718
1.6842E+12	5/16/2023	ETHUSDT	1816.21	1832.64	1796.2	1824.21	311238.6786	565367254.1	466058
1.68411E+12	5/15/2023	ETHUSDT	1799.2	1846.7	1785.05	1816.2	388171.9261	708011632.2	503728
1.68402E+12	5/14/2023	ETHUSDT	1795.12	1824	1789.82	1799.21	218101.0977	393557662.8	348092
1.68394E+12	5/13/2023	ETHUSDT	1807.45	1817.03	1785.23	1795.11	212895.4373	383397322.7	342566
1.68385E+12	5/12/2023	ETHUSDT	1794.31	1818.63	1740	1807.45	565539.8309	1002104363	696930
1.68376E+12	5/11/2023	ETHUSDT	1840.83	1842.02	1772.68	1794.3	522096.0725	944525427	679625
1.68368E+12	5/10/2023	ETHUSDT	1846.53	1887.47	1790.51	1840.84	639933.3855	1182254717	802140
1.68359E+12	5/9/2023	ETHUSDT	1847.55	1861.88	1830.99	1846.52	304396.186	561440259.8	517737
1.6835E+12	5/8/2023	ETHUSDT	1870.41	1883.97	1810.73	1847.56	625316.6168	1157603210	885693
1.68342E+12	5/7/2023	ETHUSDT	1896.33	1933.33	1867.59	1870.4	413268.8357	787566158.2	625667
1.68333E+12	5/6/2023	ETHUSDT	1993.3	2019	1860	1896.33	608106.9915	1169939393	868626
1.68324E+12	5/5/2023	ETHUSDT	1877.07	1998.36	1875.65	1993.3	546608.875	1061183389	803612
1.68316E+12	5/4/2023	ETHUSDT	1905.12	1918.26	1866.71	1877.07	354528.6144	670584503.7	525802
1.68307E+12	5/3/2023	ETHUSDT	1870.09	1916.52	1842.64	1905.12	465185.2501	871222154	751579
1.68299E+12	5/2/2023	ETHUSDT	1830.73	1881.87	1822.94	1870.08	373753.2027	690907892.1	563768
1.6829E+12	5/1/2023	ETHUSDT	1870.08	1886.49	1806.12	1830.73	445519.1779	818821593.7	647788
1.68281E+12	4/30/2023	ETHUSDT	1907.79	1939	1866.16	1870.09	355336.4888	677913240.8	552933
1.68273E+12	4/29/2023	ETHUSDT	1890.93	1918	1883.05	1907.8	182046.1406	346028241.3	335962
1.68264E+12	4/28/2023	ETHUSDT	1908.68	1923.88	1873.94	1890.94	387630.7791	736203306.6	574483
1.68255E+12	4/27/2023	ETHUSDT	1866.01	1940.96	1861.19	1908.68	727472.9466	1383094121	959609
1.68247E+12	4/26/2023	ETHUSDT	1866.1	1964.72	1785	1866.01	897709.7298	1695903569	1182620
1.68238E+12	4/25/2023	ETHUSDT	1841.84	1877.86	1801.66	1866.1	457870.6047	839226421.4	631766
1.68229E+12	4/24/2023	ETHUSDT	1862.01	1890	1806	1841.84	447864.0517	826968889.2	682824
1.68221E+12	4/23/2023	ETHUSDT	1874.17	1882.01	1836.37	1862	344514.3444	641362428.7	463928
1.68212E+12	4/22/2023	ETHUSDT	1848.77	1887.31	1841.64	1874.16	331007.5879	616579601.3	451499
1.68204E+12	4/21/2023	ETHUSDT	1942.98	1957.27	1825	1848.78	688876.6186	1306179482	868887
1.68195E+12	4/20/2023	ETHUSDT	1933.74	1982.99	1914.43	1942.98	625336.2495	1218184973	869619
1.68186E+12	4/19/2023	ETHUSDT	2103.51	2104.6	1923.03	1933.73	775389.0602	1547934188	1116849
1.68178E+12	4/18/2023	ETHUSDT	2073.99	2125	2051	2103.5	414244.6135	867291463.6	636801
1.68169E+12	4/17/2023	ETHUSDT	2118.66	2120.51	2056.25	2074	426972.7071	889433328.8	674817
1.6816E+12	4/16/2023	ETHUSDT	2090.61	2141.54	2072.72	2118.67	319880.4393	673034613.4	529231
1.68152E+12	4/15/2023	ETHUSDT	2099.99	2111.85	2071.13	2090.6	321823.7851	674260851.5	505299
1.68143E+12	4/14/2023	ETHUSDT	2012	2128.76	2009.22	2099.99	896307.3934	1877719501	1182309
1.68134E+12	4/13/2023	ETHUSDT	1917.4	2023	1899.55	2012.01	676164.5188	1333377092	911569
1.68126E+12	4/12/2023	ETHUSDT	1889.86	1933	1852.65	1917.39	630844.4186	1195663632	801456
1.68117E+12	4/11/2023	ETHUSDT	1910.21	1937.37	1881.11	1889.86	405203.4892	774389695.8	590527
1.68108E+12	4/10/2023	ETHUSDT	1858.91	1918.79	1846.4	1910.2	434739.7984	816212712.9	586284
1.681E+12	4/9/2023	ETHUSDT	1848.82	1873.99	1824.01	1858.92	287131.3079	529878494.8	953458
1.68091E+12	4/8/2023	ETHUSDT	1863.73	1879.38	1847	1848.82	197905.5407	368792680.9	902787
1.68083E+12	4/7/2023	ETHUSDT	1872.41	1882.61	1841.46	1863.72	284256.4873	528718750.4	829061
1.68074E+12	4/6/2023	ETHUSDT	1908.68	1909.91	1853.7	1872.41	396241.4352	743618300	916688
1.68065E+12	4/5/2023	ETHUSDT	1870.38	1942.98	1864.58	1908.69	548595.5155	1045846832	1077031
1.68057E+12	4/4/2023	ETHUSDT	1810.51	1891.91	1802.01	1870.37	622208.6411	1151551699	1087425
1.68048E+12	4/3/2023	ETHUSDT	1794.51	1839.99	1762.77	1810.51	628503.6619	1131436800	1098681
1.68039E+12	4/2/2023	ETHUSDT	1820.8	1824.81	1771.7	1794.51	322122.9385	580909276.2	637705
1.68031E+12	4/1/2023	ETHUSDT	1821.52	1842.83	1807.81	1820.79	272904.9674	497460628.1	579259
1.68022E+12	3/31/2023	ETHUSDT	1793.6	1847.28	1777.91	1821.52	554525.4762	1006896937	902956
1.68013E+12	3/30/2023	ETHUSDT	1793.06	1829.69	1763	1793.61	579690.0394	1039397384	876484
1.68005E+12	3/29/2023	ETHUSDT	1773	1827.99	1772.48	1793.07	536865.5972	967342311.1	810500
1.67996E+12	3/28/2023	ETHUSDT	1715.21	1795.73	1701.13	1772.99	536511.3973	935507384.1	766887
1.67988E+12	3/27/2023	ETHUSDT	1773.88	1780.48	1686.13	1715.22	570563.5023	987197970.2	810253
1.67979E+12	3/26/2023	ETHUSDT	1741.88	1801	1739.31	1773.88	354933.2372	627660488.3	592618
1.6797E+12	3/25/2023	ETHUSDT	1749.57	1763.23	1713.09	1741.88	355679.3743	620341997.2	620651
1.67962E+12	3/24/2023	ETHUSDT	1813.78	1818.99	1726.4	1749.57	564770.1417	1001546185	855600
1.67953E+12	3/23/2023	ETHUSDT	1734.34	1857.16	1729.35	1813.79	732061.103	1312199316	1074713
1.67944E+12	3/22/2023	ETHUSDT	1801.23	1819.98	1710.12	1734.33	891287.6009	1581074700	1286030
1.67936E+12	3/21/2023	ETHUSDT	1732.77	1835	1717.01	1801.23	742348.4999	1324018564	1166036
1.67927E+12	3/20/2023	ETHUSDT	1780.67	1803.05	1722	1732.78	682848.1248	1205036447	1083767
1.67918E+12	3/19/2023	ETHUSDT	1758.84	1841.36	1757.92	1780.68	541131.8908	972006261.6	919093
1.6791E+12	3/18/2023	ETHUSDT	1789.26	1841	1747.47	1758.84	711614.731	1280189359	1115890
1.67901E+12	3/17/2023	ETHUSDT	1673.73	1800	1662.65	1789.27	907528.2825	1569265196	1293055
1.67892E+12	3/16/2023	ETHUSDT	1649.95	1691.42	1632.18	1673.73	627985.6119	1040043241	1004406
1.67884E+12	3/15/2023	ETHUSDT	1699.41	1716.9	1611	1649.96	963142.4833	1602460706	1388384
1.67875E+12	3/14/2023	ETHUSDT	1673.44	1780.02	1655.24	1699.4	1283321.236	2195733828	1750035
1.67867E+12	3/13/2023	ETHUSDT	1580.33	1693.49	1565	1673.45	1228063.605	1992277885	1671283
1.67858E+12	3/12/2023	ETHUSDT	1471.93	1594.19	1448.3	1580.33	1002355.093	1506839740	1253899
1.67849E+12	3/11/2023	ETHUSDT	1426.43	1478.07	1408.4	1471.97	1374859.62	1987926852	1467256
1.67841E+12	3/10/2023	ETHUSDT	1437.32	1439.43	1368.39	1426.44	960262.4509	1353741389	1155209
1.67832E+12	3/9/2023	ETHUSDT	1532.38	1546.45	1408	1437.32	718485.1364	1072396878	914935
1.67823E+12	3/8/2023	ETHUSDT	1561.95	1570.89	1523.61	1532.38	460101.7658	714552396	647197
1.67815E+12	3/7/2023	ETHUSDT	1565.84	1584.49	1536.14	1561.96	437947.9032	682865640.7	601157
1.67806E+12	3/6/2023	ETHUSDT	1564.57	1583.49	1554.44	1565.84	307709.3011	482146764	495130
1.67797E+12	3/5/2023	ETHUSDT	1566.74	1588.77	1553.05	1564.58	299240.7415	469729098.5	505034
1.67789E+12	3/4/2023	ETHUSDT	1569.45	1577.53	1549.12	1566.73	237640.2606	371865636.8	442158
1.6778E+12	3/3/2023	ETHUSDT	1647.86	1649.25	1544.39	1569.45	742816.5976	1166573997	1008133
1.67772E+12	3/2/2023	ETHUSDT	1665.23	1677.86	1619.18	1647.86	423023.8082	694364877.5	644400
1.67763E+12	3/1/2023	ETHUSDT	1605.24	1669.72	1595	1665.22	474456.8235	780632253.6	725546
1.67754E+12	2/28/2023	ETHUSDT	1633.45	1647.52	1596.66	1605.23	393523.1647	640150766.3	626287
1.67746E+12	2/27/2023	ETHUSDT	1641.37	1665.22	1608	1633.45	431861.4129	707841123.1	679771
1.67737E+12	2/26/2023	ETHUSDT	1594.58	1651.26	1587.76	1641.36	308607.9941	499002379.5	544008
1.67728E+12	2/25/2023	ETHUSDT	1607.8	1608.98	1557.33	1594.58	290188.0391	462128193.1	532834
1.6772E+12	2/24/2023	ETHUSDT	1650.52	1664.66	1575.64	1607.8	512515.4982	831164574.1	829249
1.67711E+12	2/23/2023	ETHUSDT	1643.15	1679	1628.75	1650.53	501305.9717	829754759.6	849095
1.67702E+12	2/22/2023	ETHUSDT	1659.77	1666.95	1595.07	1643.14	528875.4809	861982489	887617
1.67694E+12	2/21/2023	ETHUSDT	1703.27	1716.66	1636.3	1659.76	520354.4688	874136698.3	837901
1.67685E+12	2/20/2023	ETHUSDT	1679.74	1719.89	1650.56	1703.27	451314.8335	765198952	752116
1.67676E+12	2/19/2023	ETHUSDT	1691.62	1726.59	1666.14	1679.75	401023.0477	680092027.3	634114
1.67668E+12	2/18/2023	ETHUSDT	1693.81	1713.13	1679.77	1691.62	267305.7813	452969773.6	457982
1.67659E+12	2/17/2023	ETHUSDT	1637.83	1722	1630.51	1693.87	579934.663	970891863.1	940022
1.67651E+12	2/16/2023	ETHUSDT	1674.92	1742.97	1633.72	1637.84	832723.6731	1408096157	1220762
1.67642E+12	2/15/2023	ETHUSDT	1555.7	1680	1542.55	1674.92	581207.8586	928452953.9	852734
1.67633E+12	2/14/2023	ETHUSDT	1505.25	1569	1482.66	1555.71	668964.3768	1021642935	861338
1.67625E+12	2/13/2023	ETHUSDT	1514.82	1526.1	1461.93	1505.24	643152.3904	959644223.3	788402
1.67616E+12	2/12/2023	ETHUSDT	1538.5	1548.02	1493.08	1514.83	286758.374	438014692.3	490609
1.67607E+12	2/11/2023	ETHUSDT	1513.05	1543	1505	1538.51	289691.5708	440657107.7	440506
1.67599E+12	2/10/2023	ETHUSDT	1545.35	1555.01	1490	1513.06	484654.2199	743164643.5	682215
1.6759E+12	2/9/2023	ETHUSDT	1650.42	1656.17	1524.4	1545.35	658011.6964	1054014373	973879
1.67581E+12	2/8/2023	ETHUSDT	1671.03	1697.91	1630.47	1650.43	417966.2539	695793337.6	671033
1.67573E+12	2/7/2023	ETHUSDT	1614.28	1678.37	1613.14	1671.03	451922.4	743635216.7	746572
1.67564E+12	2/6/2023	ETHUSDT	1629.01	1658.56	1605.01	1614.29	384119.4197	626831152.7	636588
1.67556E+12	2/5/2023	ETHUSDT	1666.39	1673.81	1609.3	1629.02	413579.6748	680127291.9	680427
1.67547E+12	2/4/2023	ETHUSDT	1663.52	1695.29	1645.43	1666.38	308227.1295	514857996	559308
1.67538E+12	2/3/2023	ETHUSDT	1643.12	1676	1625.93	1663.52	464815.032	766949169.4	714675
1.6753E+12	2/2/2023	ETHUSDT	1641.67	1714.68	1626.85	1643.12	629188.8874	1052104527	939545
1.67521E+12	2/1/2023	ETHUSDT	1585.32	1647.77	1555.18	1641.68	474617.1709	757974339.9	795274
1.67512E+12	1/31/2023	ETHUSDT	1566.21	1605.18	1561.63	1585.33	348856.6751	550862274.1	565125
1.67504E+12	1/30/2023	ETHUSDT	1644.73	1647.53	1535	1566.2	595055.3281	945663093.9	783703
1.67495E+12	1/29/2023	ETHUSDT	1572.1	1660	1566.33	1644.72	551767.9134	892135111	747055
1.67486E+12	1/28/2023	ETHUSDT	1597.61	1606.83	1555.99	1572.1	313675.6574	496009423.6	461988
1.67478E+12	1/27/2023	ETHUSDT	1601.08	1621	1552.54	1597.62	512093.3875	810894459.6	721339
1.67469E+12	1/26/2023	ETHUSDT	1611.95	1632.84	1577.43	1601.09	532777.8466	856294452.5	661710
1.6746E+12	1/25/2023	ETHUSDT	1555.97	1641	1518	1611.94	646474.9166	1010958309	832576
1.67452E+12	1/24/2023	ETHUSDT	1626.28	1641.46	1535	1555.97	462275.3243	742483248.8	664260
1.67443E+12	1/23/2023	ETHUSDT	1627.43	1648.09	1585.29	1626.29	407267.1156	662442276	602844
1.67435E+12	1/22/2023	ETHUSDT	1626.65	1663.89	1604	1627.44	431729.6909	703883818.6	550009
1.67426E+12	1/21/2023	ETHUSDT	1658.53	1679.26	1616.21	1626.66	494248.6009	815990095.3	648695
1.67417E+12	1/20/2023	ETHUSDT	1551.09	1669.9	1542.02	1658.52	440570.9974	702227917.9	710633
1.67409E+12	1/19/2023	ETHUSDT	1511.44	1564.43	1509.15	1551.09	308679.4645	473220810.9	477203
1.674E+12	1/18/2023	ETHUSDT	1565.56	1610	1501.39	1511.43	752534.8857	1172243168	913587
1.67391E+12	1/17/2023	ETHUSDT	1576.94	1609	1541.15	1565.57	506771.7219	797552620.2	703325
1.67383E+12	1/16/2023	ETHUSDT	1552.52	1604.5	1521.31	1576.94	574622.8953	897953752.9	802443
1.67374E+12	1/15/2023	ETHUSDT	1549.91	1566.66	1516.03	1552.52	387832.7138	596626752.3	590180
1.67365E+12	1/14/2023	ETHUSDT	1451.21	1599.98	1449.14	1549.9	940691.7774	1444283818	1187799
1.67357E+12	1/13/2023	ETHUSDT	1415.91	1464	1401.03	1451.2	499377.8649	709963291.5	670535
1.67348E+12	1/12/2023	ETHUSDT	1389.4	1438	1361.92	1415.92	877712.4492	1231660848	873540
1.6734E+12	1/11/2023	ETHUSDT	1335.63	1398	1321.04	1389.39	472465.9556	635118946.4	534745
1.67331E+12	1/10/2023	ETHUSDT	1320.4	1347.69	1316.8	1335.62	459660.2307	611680590.7	467419
1.67322E+12	1/9/2023	ETHUSDT	1290.15	1344.91	1285.44	1320.39	581727.6968	766640085.9	667559
1.67314E+12	1/8/2023	ETHUSDT	1264.06	1296	1257.77	1290.16	213636.7848	271373377.5	341498
1.67305E+12	1/7/2023	ETHUSDT	1269.13	1271.09	1261.3	1264.07	129474.2884	163760550	242794
1.67296E+12	1/6/2023	ETHUSDT	1251.25	1276.7	1236	1269.14	342344.2023	429648347.1	444840
1.67288E+12	1/5/2023	ETHUSDT	1256.91	1259.95	1242.81	1251.24	272805.33	341379819.3	339445
1.67279E+12	1/4/2023	ETHUSDT	1214.56	1272.6	1212.71	1256.9	457799.6648	571805761.2	526420
1.6727E+12	1/3/2023	ETHUSDT	1213.99	1219.89	1204.93	1214.55	205519.4944	249325343.3	296709
1.67262E+12	1/2/2023	ETHUSDT	1200.33	1224.29	1193	1214	252794.14	306657437.5	330000
1.67253E+12	1/1/2023	ETHUSDT	1196.13	1204.67	1190.57	1200.34	117762.0685	141014996.7	233151
1.67244E+12	12/31/2022	ETHUSDT	1199.98	1208.46	1191.66	1196.13	139379.2811	167161720.8	261569
1.67236E+12	12/30/2022	ETHUSDT	1200.48	1202.15	1181.08	1199.99	266014.2115	317524824.6	364383
1.67227E+12	12/29/2022	ETHUSDT	1190.15	1206.57	1186.77	1200.49	249130.4869	298245107.2	377201
1.67219E+12	12/28/2022	ETHUSDT	1211.55	1215.78	1181.06	1190.15	367828.8914	439875907	474792
1.6721E+12	12/27/2022	ETHUSDT	1228.12	1233.73	1200.58	1211.55	262437.6398	319100139.5	372190
1.67201E+12	12/26/2022	ETHUSDT	1218.52	1231.09	1211.67	1228.11	162723.0857	198389481.2	308520
1.67193E+12	12/25/2022	ETHUSDT	1220.42	1225	1193.18	1218.51	231652.0612	280833354.7	379422
1.67184E+12	12/24/2022	ETHUSDT	1219.98	1227.99	1214.69	1220.41	123701.5301	150864338.7	296993
1.67175E+12	12/23/2022	ETHUSDT	1217.72	1231.99	1210	1219.99	278604.2882	340146608.7	439410
1.67167E+12	12/22/2022	ETHUSDT	1213.78	1237.99	1182.54	1217.71	336761.6598	406520096.8	488758
1.67158E+12	12/21/2022	ETHUSDT	1216.95	1223.39	1203.02	1213.78	245723.8377	297776619.1	413931
1.67149E+12	12/20/2022	ETHUSDT	1167.82	1230.47	1163.12	1216.94	465184.1943	561079146.7	624202
1.67141E+12	12/19/2022	ETHUSDT	1183.06	1195	1150.51	1167.82	296832.7228	349312990.4	443756
1.67132E+12	12/18/2022	ETHUSDT	1187.16	1199.54	1170.32	1183.06	252260.144	298608427.4	385205
1.67124E+12	12/17/2022	ETHUSDT	1166.82	1190.03	1161.92	1187.16	328881.6281	387145994.4	443309
1.67115E+12	12/16/2022	ETHUSDT	1266.53	1280.06	1155.32	1166.83	751422.2779	907833696.3	883071
1.67106E+12	12/15/2022	ETHUSDT	1307.45	1311.14	1259.27	1266.54	390051.2447	499233720	445162
1.67098E+12	12/14/2022	ETHUSDT	1320.69	1352.72	1301	1307.44	554465.5717	734778541	548806
1.67089E+12	12/13/2022	ETHUSDT	1275.41	1349	1255.1	1320.69	659393.8825	859595295.4	813791
1.6708E+12	12/12/2022	ETHUSDT	1263	1278.9	1240.03	1275.4	363750.5481	456347758.3	489887
1.67072E+12	12/11/2022	ETHUSDT	1266.35	1284.75	1255.85	1263.01	180494.902	229443304.7	314531
1.67063E+12	12/10/2022	ETHUSDT	1263.11	1283.61	1259.6	1266.35	182278.6396	231301933.6	322453
1.67054E+12	12/9/2022	ETHUSDT	1280.18	1296.64	1250	1263.1	406008.0032	518804946.8	540078
1.67046E+12	12/8/2022	ETHUSDT	1231.18	1292.58	1222.01	1280.18	406653.5447	509776313.4	559884
1.67037E+12	12/7/2022	ETHUSDT	1271.31	1278.69	1218.01	1231.18	398559.5166	492706380.5	530298
1.67028E+12	12/6/2022	ETHUSDT	1259.41	1274.76	1241.56	1271.32	301631.839	379095106.4	471097
1.6702E+12	12/5/2022	ETHUSDT	1279.4	1305.11	1246.61	1259.41	391628.5166	501560285.7	612914
1.67011E+12	12/4/2022	ETHUSDT	1240.5	1287.19	1240.1	1279.41	324129.5466	409404653	498321
1.67003E+12	12/3/2022	ETHUSDT	1295.58	1309	1236.26	1240.51	347148.2588	441457418.3	594082
1.66994E+12	12/2/2022	ETHUSDT	1276.4	1297.18	1265.24	1295.59	371559.585	475691291.5	547512
1.66985E+12	12/1/2022	ETHUSDT	1294.46	1299.9	1262.77	1276.41	430018.7391	550769676	587711
1.66977E+12	11/30/2022	ETHUSDT	1216.49	1309.77	1212.5	1294.46	815679.2717	1038748743	985173
1.66968E+12	11/29/2022	ETHUSDT	1167.77	1228.37	1158.27	1216.49	512143.5861	617963786.6	789552
1.66959E+12	11/28/2022	ETHUSDT	1193.88	1199.25	1151.02	1167.77	478795.6093	560568777.6	708380
1.66951E+12	11/27/2022	ETHUSDT	1205.61	1223.33	1188.65	1193.88	286386.7986	347218857.9	458378
1.66942E+12	11/26/2022	ETHUSDT	1199.29	1235.66	1196.2	1205.6	379840.8116	461938380	566155
1.66933E+12	11/25/2022	ETHUSDT	1203.72	1207.77	1171.2	1199.3	391430.1658	465159072.8	581961
1.66925E+12	11/24/2022	ETHUSDT	1184.52	1217.71	1180.6	1203.73	486080.6123	583303022.4	616769
1.66916E+12	11/23/2022	ETHUSDT	1139.59	1190	1127.75	1184.52	636927.1594	741271142.4	767861
1.66908E+12	11/22/2022	ETHUSDT	1107.34	1146.13	1075	1139.6	748884.5791	831782462.7	899796
1.66899E+12	11/21/2022	ETHUSDT	1142.21	1146.99	1079.76	1107.34	922647.9454	1031424505	1063296
1.6689E+12	11/20/2022	ETHUSDT	1217.67	1227.07	1132.65	1142.21	531108.7607	625008081.8	693003
1.66882E+12	11/19/2022	ETHUSDT	1212.58	1235	1197.67	1217.67	209789.5888	254211466.2	330573
1.66873E+12	11/18/2022	ETHUSDT	1200.42	1234	1199.18	1212.58	360218.5337	437658373.7	493436
1.66864E+12	11/17/2022	ETHUSDT	1216.16	1228.22	1181.05	1200.43	530537.3488	638342419.9	719509
1.66856E+12	11/16/2022	ETHUSDT	1253.22	1268.67	1187.06	1216.17	673339.7215	826025937.8	969295
1.66847E+12	11/15/2022	ETHUSDT	1243.29	1291	1234.01	1253.23	632825.568	798023541.2	961779
1.66838E+12	11/14/2022	ETHUSDT	1221.5	1291.2	1171.13	1243.28	934742.0059	1152982946	1471485
1.6683E+12	11/13/2022	ETHUSDT	1257.25	1274.23	1200.66	1221.49	547410.5304	676891239.2	896665
1.66821E+12	11/12/2022	ETHUSDT	1289.35	1292.16	1238.7	1257.25	547772.9172	693031301.6	933438
1.66812E+12	11/11/2022	ETHUSDT	1299.28	1310	1201.26	1289.28	1308087.15	1652414529	2118330
1.66804E+12	11/10/2022	ETHUSDT	1102.73	1350	1085.93	1299.28	1975955.677	2443394253	2800795
1.66795E+12	11/9/2022	ETHUSDT	1334.78	1337.16	1073.53	1102.73	2494797.936	3021176147	3172468
1.66787E+12	11/8/2022	ETHUSDT	1568.09	1579.98	1233	1334.77	2339916.509	3356475002	2874276
1.66778E+12	11/7/2022	ETHUSDT	1568.25	1608.04	1545.03	1568.1	642409.4494	1013046544	851962
1.66769E+12	11/6/2022	ETHUSDT	1626.98	1639.02	1564.39	1568.29	414863.9525	668569491.6	545053
1.66761E+12	11/5/2022	ETHUSDT	1644.78	1666.97	1621.42	1626.98	351385.5362	577061606.7	480888
1.66752E+12	11/4/2022	ETHUSDT	1531.01	1680	1528.4	1644.78	935531.4781	1503427053	1072186
1.66743E+12	11/3/2022	ETHUSDT	1518.33	1559.01	1515.17	1531.01	560202.8813	863253444.8	678608
1.66735E+12	11/2/2022	ETHUSDT	1578.47	1621.68	1502.32	1518.34	981395.3648	1534786415	1171091
1.66726E+12	11/1/2022	ETHUSDT	1572.69	1612.92	1563.69	1578.48	527539.2965	836251567.4	702747
1.66717E+12	10/31/2022	ETHUSDT	1590.45	1635.8	1545.43	1572.69	810334.2414	1283098005	1024808
1.66709E+12	10/30/2022	ETHUSDT	1619.55	1640.06	1576.56	1590.44	476036.4243	762732547.1	705583
1.667E+12	10/29/2022	ETHUSDT	1554.4	1663.06	1547.66	1619.55	914161.0846	1477815831	1094332
1.66692E+12	10/28/2022	ETHUSDT	1514.04	1574.9	1479.82	1554.41	858954.4425	1309517416	999855
1.66683E+12	10/27/2022	ETHUSDT	1566.11	1578.58	1503.2	1514.05	869454.4851	1345399838	1122874
1.66674E+12	10/26/2022	ETHUSDT	1459.74	1594.99	1457.44	1566.1	1236044.702	1896388070	1357864
1.66666E+12	10/25/2022	ETHUSDT	1343.61	1525.16	1334.94	1459.74	1127932.901	1612140846	1205998
1.66657E+12	10/24/2022	ETHUSDT	1364.19	1370.6	1324.17	1343.61	611830.797	822740466.7	698241
1.66648E+12	10/23/2022	ETHUSDT	1313.62	1371.55	1299.44	1364.2	432269.46	576212623.6	496386
1.6664E+12	10/22/2022	ETHUSDT	1299.76	1320.2	1294.32	1313.61	221776.7007	290111447.6	323066
1.66631E+12	10/21/2022	ETHUSDT	1282.57	1306.97	1252.65	1299.75	468076.7986	600999941.1	572819
1.66622E+12	10/20/2022	ETHUSDT	1285.09	1310.87	1270.36	1282.57	428531.6103	552593958.2	558080
1.66614E+12	10/19/2022	ETHUSDT	1310.71	1313.5	1280.31	1285.09	368637.5105	478516630.2	472022
1.66605E+12	10/18/2022	ETHUSDT	1331.39	1341.73	1286.72	1310.71	572728.9189	755297911.3	603600
1.66596E+12	10/17/2022	ETHUSDT	1305.96	1338.57	1295.64	1331.4	459848.4941	606979972.1	553275
1.66588E+12	10/16/2022	ETHUSDT	1274.93	1315.35	1274.67	1305.95	293321.3632	379290237.6	397092
1.66579E+12	10/15/2022	ETHUSDT	1296.26	1301.69	1263.64	1274.92	287100.9529	368914560.7	396464
1.66571E+12	10/14/2022	ETHUSDT	1287.08	1343.12	1283.39	1296.27	669742.8093	883059208.7	788710
1.66562E+12	10/13/2022	ETHUSDT	1294.44	1301.58	1190	1287.08	945618.3163	1183462908	1135833
1.66553E+12	10/12/2022	ETHUSDT	1280.11	1306.87	1275.25	1294.44	369712.5759	478797824.5	477911
1.66545E+12	10/11/2022	ETHUSDT	1290.03	1298	1267.01	1280.11	429430.3941	550448836.8	583107
1.66536E+12	10/10/2022	ETHUSDT	1323.13	1338	1288	1290.03	393663.0114	515800751.3	587314
1.66527E+12	10/9/2022	ETHUSDT	1315.48	1329	1307.26	1323.13	186201.9185	245547831.3	328378
1.66519E+12	10/8/2022	ETHUSDT	1331.1	1337.35	1303.51	1315.48	203391.6612	269448439.3	383251
1.6651E+12	10/7/2022	ETHUSDT	1352.07	1361.75	1317.26	1331.1	491999.8776	659508723.4	679464
1.66501E+12	10/6/2022	ETHUSDT	1352.2	1383.99	1345.01	1352.06	573975.324	783638743.2	789673
1.66493E+12	10/5/2022	ETHUSDT	1361.5	1364.77	1316.29	1352.2	483508.7782	649745323.4	695638
1.66484E+12	10/4/2022	ETHUSDT	1323.1	1369.55	1318.66	1361.49	476207.6702	641511283.4	771766
1.66476E+12	10/3/2022	ETHUSDT	1276.72	1329.9	1263.04	1323.09	483775.2435	631178676.5	598748
1.66467E+12	10/2/2022	ETHUSDT	1311.79	1317.93	1270	1276.72	371740.0407	482595051.3	462476
1.66458E+12	10/1/2022	ETHUSDT	1328.71	1333.69	1302.68	1311.79	252081.9056	332930112	347396
1.6645E+12	9/30/2022	ETHUSDT	1335.69	1373.19	1313.35	1328.72	740753.611	991505362.3	926935
1.66441E+12	9/29/2022	ETHUSDT	1337.2	1352.02	1288.52	1335.7	770591.6895	1022673511	950476
1.66432E+12	9/28/2022	ETHUSDT	1328.01	1355.7	1253.2	1337.2	919314.9131	1199743172	1075441
1.66424E+12	9/27/2022	ETHUSDT	1336.17	1400	1303.75	1328.02	860584.8944	1170630641	1055212
1.66415E+12	9/26/2022	ETHUSDT	1294.62	1340.42	1277.85	1336.17	799166.4333	1048795559	934159
1.66406E+12	9/25/2022	ETHUSDT	1317.13	1337	1269.27	1294.63	515533.8409	674560079.2	640687
1.66398E+12	9/24/2022	ETHUSDT	1327.24	1349.33	1306.52	1317.13	517557.3497	687931980	616390
1.66389E+12	9/23/2022	ETHUSDT	1326.47	1360	1262.15	1327.25	974052.3644	1273403020	1233506
1.6638E+12	9/22/2022	ETHUSDT	1245.79	1350.08	1237.32	1326.46	904282.2725	1165151399	1094636
1.66372E+12	9/21/2022	ETHUSDT	1322.94	1408.9	1220	1245.78	1192266.738	1582450800	1445950
1.66363E+12	9/20/2022	ETHUSDT	1375.98	1384.78	1312.71	1322.93	658027.1465	889324871.2	981235
1.66355E+12	9/19/2022	ETHUSDT	1334.51	1393.35	1280	1375.98	974855.198	1293086591	1235360
1.66346E+12	9/18/2022	ETHUSDT	1468.82	1469.63	1325.55	1334.51	804113.468	1118416541	990605
1.66337E+12	9/17/2022	ETHUSDT	1433.9	1476.13	1409.12	1468.83	421391.3743	608805593.7	694945
1.66329E+12	9/16/2022	ETHUSDT	1472.76	1483.35	1405.52	1433.9	693597.2425	1006033555	1111984
1.6632E+12	9/15/2022	ETHUSDT	1638.4	1655.2	1458	1472.75	1335499.805	2095367507	1748683
1.66311E+12	9/14/2022	ETHUSDT	1574.4	1647.01	1552.38	1638.39	764562.5393	1222499363	1088561
1.66303E+12	9/13/2022	ETHUSDT	1716.37	1760.51	1560.54	1574.4	1134549.726	1871967440	1337439
1.66294E+12	9/12/2022	ETHUSDT	1766.12	1783	1693	1716.37	630774.6032	1093457780	979874
1.66285E+12	9/11/2022	ETHUSDT	1774.12	1789	1720.1	1766.11	409287.7263	720937621	645729
1.66277E+12	9/10/2022	ETHUSDT	1718.24	1789	1706.03	1774.12	411046.2466	713890164.2	687951
1.66268E+12	9/9/2022	ETHUSDT	1635.37	1746.13	1630.51	1718.23	837458.2126	1425281242	1066278
1.6626E+12	9/8/2022	ETHUSDT	1630	1663.56	1595.06	1635.37	645124.0085	1050551822	1015658
1.66251E+12	9/7/2022	ETHUSDT	1559.01	1657.5	1490.66	1630	850991.4243	1326011622	1132986
1.66242E+12	9/6/2022	ETHUSDT	1617.8	1687.4	1555	1559.01	1010722.858	1650513285	1294086
1.66234E+12	9/5/2022	ETHUSDT	1579.29	1631.99	1556.56	1617.8	503492.937	797702531.4	718867
1.66225E+12	9/4/2022	ETHUSDT	1557.45	1583.66	1540.66	1579.28	296591.1166	463177013.9	520856
1.66216E+12	9/3/2022	ETHUSDT	1575.35	1582.71	1534.28	1557.46	321397.2189	500057144.5	562893
1.66208E+12	9/2/2022	ETHUSDT	1586.17	1650	1546.41	1575.35	919009.6598	1471855448	1160858
1.66199E+12	9/1/2022	ETHUSDT	1554.11	1599	1512.77	1586.16	728710.482	1133222116	1195229
1.6619E+12	8/31/2022	ETHUSDT	1524.59	1619.78	1524.59	1554.1	949227.6775	1497596316	1471691
1.66182E+12	8/30/2022	ETHUSDT	1551.79	1606.13	1473.61	1524.59	1003075.017	1551625839	1292499
1.66173E+12	8/29/2022	ETHUSDT	1426.76	1559.99	1422.08	1551.8	826252.0831	1230281045	1099487
1.66164E+12	8/28/2022	ETHUSDT	1491.06	1511	1424	1426.76	544846.4486	805616000.7	756843
1.66156E+12	8/27/2022	ETHUSDT	1508.18	1518.42	1447.52	1491.06	756136.6768	1125859038	1015752
1.66147E+12	8/26/2022	ETHUSDT	1695.11	1706.45	1486.85	1508.18	1149912.829	1862598061	1488212
1.66139E+12	8/25/2022	ETHUSDT	1656.56	1722	1653.68	1695.11	603090.713	1023691864	869479
1.6613E+12	8/24/2022	ETHUSDT	1665.4	1694.13	1604.92	1656.56	744667.6078	1228169660	993324
1.66121E+12	8/23/2022	ETHUSDT	1624.65	1676.07	1563.76	1665.41	940246.932	1528222433	1195279
1.66113E+12	8/22/2022	ETHUSDT	1618.13	1629.72	1529.92	1624.66	941192.8954	1483442567	1193059
1.66104E+12	8/21/2022	ETHUSDT	1576.03	1646.52	1562.34	1618.13	780662.6062	1255041865	1000876
1.66095E+12	8/20/2022	ETHUSDT	1609	1657.08	1523.67	1576.04	914615.9226	1468671141	1130991
1.66087E+12	8/19/2022	ETHUSDT	1846.39	1848	1602.37	1609.01	1419826.952	2447147973	1681256
1.66078E+12	8/18/2022	ETHUSDT	1834.24	1882.37	1821.25	1846.39	606254.024	1126844900	848806
1.66069E+12	8/17/2022	ETHUSDT	1876.67	1959.43	1818.74	1834.25	951824.8975	1781033503	1179058
1.66061E+12	8/16/2022	ETHUSDT	1899.05	1915	1853	1876.67	622729.1499	1173013843	908578
1.66052E+12	8/15/2022	ETHUSDT	1935.32	2012.47	1872.31	1899.06	949162.3305	1824203092	1295615
1.66044E+12	8/14/2022	ETHUSDT	1983.55	2030	1906	1935.31	569583.4852	1122186881	856767
1.66035E+12	8/13/2022	ETHUSDT	1958.28	2020	1946.5	1983.55	695876.0293	1382235354	940869
1.66026E+12	8/12/2022	ETHUSDT	1880.19	1964.71	1853.06	1958.28	717628.1015	1363895151	1027178
1.66018E+12	8/11/2022	ETHUSDT	1853.58	1942	1850.32	1880.19	1105261.901	2093718965	1324999
1.66009E+12	8/10/2022	ETHUSDT	1702.76	1885	1656.78	1853.57	1317767.513	2346974815	1590681
1.66E+12	8/9/2022	ETHUSDT	1777.05	1790.83	1667.93	1702.76	818171.1019	1406671817	1062267
1.65992E+12	8/8/2022	ETHUSDT	1700.2	1818	1693.87	1777.05	781620.5443	1379905146	987727
1.65983E+12	8/7/2022	ETHUSDT	1690.6	1729.79	1668	1700.19	439904.764	745750151.4	692491
1.65974E+12	8/6/2022	ETHUSDT	1736.81	1749.93	1685.26	1690.6	523314.6444	899479881	752873
1.65966E+12	8/5/2022	ETHUSDT	1607.97	1742.07	1605.64	1736.81	1005846.471	1688798692	1404516
1.65957E+12	8/4/2022	ETHUSDT	1618.16	1662.79	1580.39	1607.96	735552.181	1190650505	1051634
1.65948E+12	8/3/2022	ETHUSDT	1630.91	1685.03	1589.71	1618.16	777724.7413	1276328467	1112406
1.6594E+12	8/2/2022	ETHUSDT	1630.28	1678	1559.28	1630.91	1081964.51	1745550411	1458878
1.65931E+12	8/1/2022	ETHUSDT	1678.12	1704.68	1606.12	1630.28	801566.5648	1328136209	1029570
1.65923E+12	7/31/2022	ETHUSDT	1697	1754.69	1666	1678.12	696326.8079	1186613538	886708
1.65914E+12	7/30/2022	ETHUSDT	1721.68	1744.85	1673.01	1697	735132.5286	1257726969	1028313
1.65905E+12	7/29/2022	ETHUSDT	1724.52	1765.99	1655.02	1721.68	1205266.57	2061258807	1439533
1.65897E+12	7/28/2022	ETHUSDT	1635.74	1784.79	1593.27	1724.52	1578145.076	2644280824	1719118
1.65888E+12	7/27/2022	ETHUSDT	1449.12	1644.44	1420.83	1635.74	1513426.041	2305847818	1547390
1.65879E+12	7/26/2022	ETHUSDT	1440.79	1454.11	1356.17	1449.12	1199643.741	1684928509	1175787
1.65871E+12	7/25/2022	ETHUSDT	1597.7	1609.55	1435.58	1440.79	1418390.981	2151224739	1407648
1.65862E+12	7/24/2022	ETHUSDT	1548.66	1664.34	1545.67	1597.7	1009935.9	1616289078	1238522
1.65853E+12	7/23/2022	ETHUSDT	1535.27	1596.51	1488	1548.67	851284.7339	1310964570	950665
1.65845E+12	7/22/2022	ETHUSDT	1575.45	1650.05	1516.11	1535.27	1170723.087	1865036182	1295899
1.65836E+12	7/21/2022	ETHUSDT	1521.63	1605.98	1463.56	1575.45	1247327.496	1897833301	1282430
1.65828E+12	7/20/2022	ETHUSDT	1542.33	1620.4	1484.23	1521.58	1351177.425	2109332407	1506300
1.65819E+12	7/19/2022	ETHUSDT	1581.03	1631	1493.11	1542.32	1846048.682	2856463587	1818358
1.6581E+12	7/18/2022	ETHUSDT	1338.65	1597.47	1336.07	1581.04	2029918.765	2980357375	1750043
1.65802E+12	7/17/2022	ETHUSDT	1355.84	1387	1319.04	1338.65	1246202.88	1687064378	1163593
1.65793E+12	7/16/2022	ETHUSDT	1231.25	1422.91	1191.23	1355.85	1493809.923	1936527899	1678529
1.65784E+12	7/15/2022	ETHUSDT	1193.42	1287.82	1181.05	1231.25	1466037.258	1794058729	1170632
1.65776E+12	7/14/2022	ETHUSDT	1115.01	1214.65	1072.11	1193.42	1605101.926	1816929083	1611421
1.65767E+12	7/13/2022	ETHUSDT	1038.58	1119.18	1006.32	1115	2035605.83	2158672348	1423956
1.65758E+12	7/12/2022	ETHUSDT	1096.37	1098.26	1033.46	1038.58	1261349.632	1347752238	1142194
1.6575E+12	7/11/2022	ETHUSDT	1168.37	1171.29	1091.71	1096.4	1201652.305	1370709631	1165044
1.65741E+12	7/10/2022	ETHUSDT	1217.02	1219.95	1153	1168.36	1018038.651	1200593502	680105
1.65732E+12	7/9/2022	ETHUSDT	1214.03	1235.4	1204.67	1217.02	576337.1809	702039918.5	716361
1.65724E+12	7/8/2022	ETHUSDT	1237.49	1276.46	1193.15	1214.04	1189518.363	1466331924	1233964
1.65715E+12	7/7/2022	ETHUSDT	1186.57	1254.29	1163.18	1237.49	1001316.079	1208160386	877397
1.65707E+12	7/6/2022	ETHUSDT	1132.51	1205	1111.44	1186.57	1211768.076	1388074910	1040498
1.65698E+12	7/5/2022	ETHUSDT	1151.01	1174.9	1076.34	1132.5	1398961.45	1578654374	1130646
1.65689E+12	7/4/2022	ETHUSDT	1074.26	1160.9	1045.37	1151	1150108.986	1266934953	842895
1.65681E+12	7/3/2022	ETHUSDT	1067.01	1088.34	1040.78	1074.26	644746.3337	686056543.2	562962
1.65672E+12	7/2/2022	ETHUSDT	1059.73	1078.88	1028.29	1067.01	714812.0804	752813687	608900
1.65663E+12	7/1/2022	ETHUSDT	1071.02	1117	1033.44	1059.73	1562255.144	1669000121	1218279
1.65655E+12	6/30/2022	ETHUSDT	1100.21	1106.62	998	1071.01	1420670.366	1481000139	1180758
1.65646E+12	6/29/2022	ETHUSDT	1144.05	1156.8	1087.42	1100.21	1295517.796	1449586743	1145867
1.65637E+12	6/28/2022	ETHUSDT	1192.51	1237.99	1136.32	1144.05	1104065.221	1314982778	952584
1.65629E+12	6/27/2022	ETHUSDT	1197.79	1238.93	1172.49	1192.51	868734.2061	1047407118	794157
1.6562E+12	6/26/2022	ETHUSDT	1242.31	1280	1194.6	1197.79	884184.273	1094067725	812743
1.65612E+12	6/25/2022	ETHUSDT	1225.02	1256.77	1180	1242.36	861986.6177	1048516642	824872
1.65603E+12	6/24/2022	ETHUSDT	1144.71	1245.43	1132	1225.02	1337137.483	1589113478	1232149
1.65594E+12	6/23/2022	ETHUSDT	1050.19	1155	1045.3	1144.72	1278257.09	1415452039	1031001
1.65586E+12	6/22/2022	ETHUSDT	1125.86	1127.33	1043.65	1050.19	1306959.859	1420433702	1132300
1.65577E+12	6/21/2022	ETHUSDT	1128.24	1194	1109.23	1125.85	1306095.376	1500605190	1295971
1.65568E+12	6/20/2022	ETHUSDT	1128.53	1170	1053	1128.24	1721772.913	1910020863	1585055
1.6556E+12	6/19/2022	ETHUSDT	995.12	1158.62	936.15	1128.53	2018599.45	2092850318	1796154
1.65551E+12	6/18/2022	ETHUSDT	1086.93	1097.58	881.56	995.13	2308983.519	2263399397	1911260
1.65542E+12	6/17/2022	ETHUSDT	1068.5	1118	1051.11	1086.94	1220677.949	1329091115	1118997
1.65534E+12	6/16/2022	ETHUSDT	1237.53	1257.85	1051.55	1068.5	1447386.83	1649596820	1443117
1.65525E+12	6/15/2022	ETHUSDT	1208.9	1250	1014.4	1237.52	3114823.136	3493040697	2868796
1.65516E+12	6/14/2022	ETHUSDT	1209.35	1268.45	1075.8	1208.9	2716493.801	3217818700	2225812
1.65508E+12	6/13/2022	ETHUSDT	1434.84	1455	1165.45	1209.82	3626351.665	4611744121	3047112
1.65499E+12	6/12/2022	ETHUSDT	1532.89	1547	1423	1434.84	1563225.37	2311178755	1192382
1.65491E+12	6/11/2022	ETHUSDT	1662.91	1682.21	1496.74	1532.89	1220325.254	1914818054	1030360
1.65482E+12	6/10/2022	ETHUSDT	1788.8	1804.32	1655.93	1662.91	955035.7924	1648304410	990969
1.65473E+12	6/9/2022	ETHUSDT	1791.88	1833	1777.33	1788.81	535310.9618	963245550.8	528098
1.65465E+12	6/8/2022	ETHUSDT	1813.33	1838.77	1765.28	1791.88	941510.1373	1696874614	820627
1.65456E+12	6/7/2022	ETHUSDT	1859.84	1874.98	1725.13	1813.33	1397598.229	2491786695	1225296
1.65447E+12	6/6/2022	ETHUSDT	1806.22	1920	1804.35	1859.84	804250.3567	1509754496	817039
1.65439E+12	6/5/2022	ETHUSDT	1804.58	1830.17	1773.05	1806.23	371974.5061	670583717	403935
1.6543E+12	6/4/2022	ETHUSDT	1775.13	1816	1748.43	1804.58	388279.4579	689062743	402734
1.65421E+12	6/3/2022	ETHUSDT	1834.09	1843.91	1737	1775.12	741282.5346	1319239612	807046
1.65413E+12	6/2/2022	ETHUSDT	1817.96	1853.05	1782.42	1834.08	788784.4017	1434781730	793304
1.65404E+12	6/1/2022	ETHUSDT	1941.9	1972.58	1763.75	1817.95	1037841.271	1954005475	973159
1.65396E+12	5/31/2022	ETHUSDT	1998.78	2016.45	1925	1941.9	751103.4226	1477853074	791367
1.65387E+12	5/30/2022	ETHUSDT	1813.64	2013	1803.18	1998.78	814922.8359	1557925971	848129
1.65378E+12	5/29/2022	ETHUSDT	1792.21	1827.4	1759.96	1813.64	432430.611	776046677.1	447003
1.6537E+12	5/28/2022	ETHUSDT	1727.26	1808.98	1722.26	1792.22	558271.1818	988074924.6	645423
1.65361E+12	5/27/2022	ETHUSDT	1792.24	1822.26	1703	1727.27	1296693.285	2284866824	1226454
1.65352E+12	5/26/2022	ETHUSDT	1942.64	1966.01	1735	1792.23	1168740.575	2157585474	1124028
1.65344E+12	5/25/2022	ETHUSDT	1979.4	2022.34	1934.61	1942.63	524786.3091	1034922798	600224
1.65335E+12	5/24/2022	ETHUSDT	1973.33	1993.83	1913.02	1979.41	534096.972	1047864200	598082
1.65326E+12	5/23/2022	ETHUSDT	2043.19	2088.5	1957.12	1973.32	636085.0224	1296599784	809254
1.65318E+12	5/22/2022	ETHUSDT	1975.06	2056.41	1966.33	2043.19	355735.1927	715445185.6	540257
1.65309E+12	5/21/2022	ETHUSDT	1959.08	1990.86	1937.36	1975.07	238869.7632	470714672.6	417873
1.653E+12	5/20/2022	ETHUSDT	2019.55	2064	1923	1959.08	576981.5371	1151839845	840589
1.65292E+12	5/19/2022	ETHUSDT	1915.11	2040.39	1903.18	2019.55	741476.9794	1461787984	946509
1.65283E+12	5/18/2022	ETHUSDT	2090.72	2110.72	1908	1915.11	631577.2341	1262292139	803676
1.65275E+12	5/17/2022	ETHUSDT	2023.66	2122.42	2008	2090.72	568249.0448	1175068276	820184
1.65266E+12	5/16/2022	ETHUSDT	2145.29	2145.29	1979.12	2023.66	822070.8531	1672324752	1046115
1.65257E+12	5/15/2022	ETHUSDT	2056.47	2167	2000.68	2145.29	514398.2587	1067795596	677163
1.65249E+12	5/14/2022	ETHUSDT	2009.69	2070.06	1951.21	2056.48	563788.3078	1136170836	794510
1.6524E+12	5/13/2022	ETHUSDT	1960.22	2147.54	1940.23	2009.69	1134042.339	2355144482	1380079
1.65231E+12	5/12/2022	ETHUSDT	2084.99	2195	1800	1960.22	2305192.908	4485518776	2958830
1.65223E+12	5/11/2022	ETHUSDT	2342.04	2451.37	2005	2084.99	2022864.838	4605757120	2825340
1.65214E+12	5/10/2022	ETHUSDT	2229	2457.34	2200	2342.05	1550626.139	3650912006	1851225
1.65205E+12	5/9/2022	ETHUSDT	2519.71	2530.78	2225	2228.55	1574924.979	3725676633	1758980
1.65197E+12	5/8/2022	ETHUSDT	2635.35	2642	2484	2519.71	757615.3415	1930282595	867730
1.65188E+12	5/7/2022	ETHUSDT	2692.86	2704.36	2584.75	2635.34	371271.4532	987464053.4	505005
1.6518E+12	5/6/2022	ETHUSDT	2747.96	2758.18	2632.95	2692.85	711449.3234	1918267933	813458
1.65171E+12	5/5/2022	ETHUSDT	2940.65	2954.65	2683	2747.97	734845.3194	2055752498	935371
1.65162E+12	5/4/2022	ETHUSDT	2781.7	2965.85	2771.74	2940.64	548738.0668	1572901182	742950
1.65154E+12	5/3/2022	ETHUSDT	2856.54	2861.47	2755.19	2781.7	371331.1796	1046307601	490176
1.65145E+12	5/2/2022	ETHUSDT	2824.81	2894.22	2778.78	2856.54	521706.8567	1476062750	625431
1.65136E+12	5/1/2022	ETHUSDT	2726.67	2849.9	2716.13	2824.81	442544.8792	1230927404	539462
1.65128E+12	4/30/2022	ETHUSDT	2817.13	2841.63	2709.26	2726.66	367757.2469	1028113962	577285
1.65119E+12	4/29/2022	ETHUSDT	2936.92	2946.46	2776.63	2817.13	525978.147	1503869186	678273
1.6511E+12	4/28/2022	ETHUSDT	2888.95	2980	2853.83	2936.93	537392.9978	1567476628	736818
1.65102E+12	4/27/2022	ETHUSDT	2809.68	2919.87	2794.46	2888.96	488951.2416	1401317316	669916
1.65093E+12	4/26/2022	ETHUSDT	3006.63	3039.54	2767	2809.67	531184.3504	1544470478	775652
1.65084E+12	4/25/2022	ETHUSDT	2920.99	3025.65	2797.01	3006.62	619198.3616	1789151246	804935
1.65076E+12	4/24/2022	ETHUSDT	2933.04	2967.06	2912.09	2921	218957.0222	643702920.9	354013
1.65067E+12	4/23/2022	ETHUSDT	2962.39	2978.03	2913.89	2933.03	187576.7324	554261385.9	348435
1.65059E+12	4/22/2022	ETHUSDT	2983.57	3034.32	2930.35	2962.39	452433.082	1350044345	604084
1.6505E+12	4/21/2022	ETHUSDT	3076.03	3180	2942.31	2983.58	562699.697	1736496193	719659
1.65041E+12	4/20/2022	ETHUSDT	3101.74	3166.5	3036.45	3076.04	415000.0685	1285353922	571292
1.65033E+12	4/19/2022	ETHUSDT	3055.56	3131	3030.34	3101.77	359375.0038	1106468538	521060
1.65024E+12	4/18/2022	ETHUSDT	2988.07	3069.6	2883.22	3055.56	510251.6536	1508168473	703622
1.65015E+12	4/17/2022	ETHUSDT	3059.3	3083	2981.7	2988.06	243772.074	742151590.6	389959
1.65007E+12	4/16/2022	ETHUSDT	3040.57	3086.1	3010.03	3059.3	176352.4165	536234354.3	298000
1.64998E+12	4/15/2022	ETHUSDT	3021.98	3060.92	2993.13	3040.56	249626.2981	755644733.7	388136
1.64989E+12	4/14/2022	ETHUSDT	3118.28	3145	2976.3	3021.98	408382.5572	1249759777	540399
1.64981E+12	4/13/2022	ETHUSDT	3027.65	3128.97	2996.86	3118.28	419101.494	1285303925	623328
1.64972E+12	4/12/2022	ETHUSDT	2979.75	3085	2950	3027.66	579522.9505	1750871210	742214
1.64964E+12	4/11/2022	ETHUSDT	3203.04	3213.63	2950	2979.74	693394.2912	2127486126	969832
1.64955E+12	4/10/2022	ETHUSDT	3258.57	3307.22	3193	3203.04	232303.2326	756032282.6	439811
1.64946E+12	4/9/2022	ETHUSDT	3192.39	3268.4	3181.28	3258.57	212444.2566	683630508.2	386154
1.64938E+12	4/8/2022	ETHUSDT	3227.2	3314.02	3173.52	3192.39	502422.5048	1634901496	810752
1.64929E+12	4/7/2022	ETHUSDT	3168.52	3268.98	3143.15	3227.19	458179.3272	1470465125	706382
1.6492E+12	4/6/2022	ETHUSDT	3407	3407.5	3162.39	3168.51	736273.1047	2411228210	1098773
1.64912E+12	4/5/2022	ETHUSDT	3519.5	3555	3400	3406.99	397782.7437	1383264216	674184
1.64903E+12	4/4/2022	ETHUSDT	3521.9	3547	3405.97	3519.5	449984.1586	1564866360	810677
1.64894E+12	4/3/2022	ETHUSDT	3443.77	3580.34	3412.11	3521.91	381581.7683	1334671717	619758
1.64886E+12	4/2/2022	ETHUSDT	3455.2	3532.2	3433.14	3443.77	499893.29	1740311568	763785
1.64877E+12	4/1/2022	ETHUSDT	3281.51	3481.29	3210.68	3455.21	532169.2392	1780259683	883079
1.64868E+12	3/31/2022	ETHUSDT	3385.8	3444.83	3261.35	3281.51	455091.2395	1526047564	770564
1.6486E+12	3/30/2022	ETHUSDT	3400.51	3446.9	3331.84	3385.79	356082.5231	1206555999	675015
1.64851E+12	3/29/2022	ETHUSDT	3332.91	3481.87	3329.68	3400.51	465899.8226	1590016971	884317
1.64843E+12	3/28/2022	ETHUSDT	3295.65	3431.15	3275.01	3332.92	527237.1133	1766636914	964079
1.64834E+12	3/27/2022	ETHUSDT	3145.01	3299.37	3126.02	3295.65	335467.4145	1072163952	645675
1.64825E+12	3/26/2022	ETHUSDT	3102.13	3153.2	3084.9	3145	207134.847	646551585.7	403089
1.64817E+12	3/25/2022	ETHUSDT	3110.75	3193.28	3076	3102.14	489099.5572	1532535178	745999
1.64808E+12	3/24/2022	ETHUSDT	3035.99	3129.11	2999.11	3110.76	577171.5239	1768485489	853822
1.64799E+12	3/23/2022	ETHUSDT	2969.64	3045.2	2920.65	3036	453962.7298	1350911495	813052
1.64791E+12	3/22/2022	ETHUSDT	2890.03	3052.85	2886.43	2969.64	564868.9839	1692559175	920670
1.64782E+12	3/21/2022	ETHUSDT	2861.39	2960.57	2829.81	2890.03	450223.9073	1305282354	690648
1.64773E+12	3/20/2022	ETHUSDT	2950.85	2964.17	2817.21	2861.38	377608.8214	1089196046	651827
1.64765E+12	3/19/2022	ETHUSDT	2938.84	2987.7	2890.86	2950.84	325971.5398	961244629.5	556406
1.64756E+12	3/18/2022	ETHUSDT	2811.91	2984	2765.59	2938.92	556535.7966	1590887966	794774
1.64748E+12	3/17/2022	ETHUSDT	2773.8	2836	2746.42	2811.92	379312.541	1058301299	597885
1.64739E+12	3/16/2022	ETHUSDT	2617.74	2788	2603.38	2773.81	666224.7217	1792497068	1055171
1.6473E+12	3/15/2022	ETHUSDT	2589.42	2669	2507	2617.73	461202.3014	1189436495	686797
1.64722E+12	3/14/2022	ETHUSDT	2515.66	2609.6	2498.67	2589.41	386630.1912	991479973.1	609122
1.64713E+12	3/13/2022	ETHUSDT	2568.8	2603.32	2493	2515.65	316942.1601	811775081.6	444352
1.64704E+12	3/12/2022	ETHUSDT	2556.86	2616.79	2553.39	2568.8	219236.5711	567134036.9	327122
1.64696E+12	3/11/2022	ETHUSDT	2606.69	2676.78	2522.57	2556.86	494583.6568	1281060914	684407
1.64687E+12	3/10/2022	ETHUSDT	2726.98	2733.25	2550.27	2606.7	559029.9377	1460470256	740676
1.64678E+12	3/9/2022	ETHUSDT	2575.98	2775.85	2567.7	2726.98	562771.7403	1524779168	840331
1.6467E+12	3/8/2022	ETHUSDT	2491.12	2624	2480.15	2575.97	561659.7421	1438848034	812094
1.64661E+12	3/7/2022	ETHUSDT	2551.3	2649	2445	2491.12	620171.6787	1575658962	870430
1.64652E+12	3/6/2022	ETHUSDT	2665.16	2676.29	2535	2551.29	336487.9099	881200532.3	528787
1.64644E+12	3/5/2022	ETHUSDT	2622.11	2685.12	2589.38	2665.15	268730.3036	709708518.9	531829
1.64635E+12	3/4/2022	ETHUSDT	2834	2836.17	2573	2622.1	556178.7588	1499282207	934846
1.64627E+12	3/3/2022	ETHUSDT	2947.31	2970.97	2785	2833.99	446192.2353	1282099960	770738
1.64618E+12	3/2/2022	ETHUSDT	2976.33	3043.91	2914.21	2947.3	614623.7461	1828572588	1050193
1.64609E+12	3/1/2022	ETHUSDT	2920.83	3037.94	2854.09	2976.33	673901.6976	1983738648	1237486
1.64601E+12	2/28/2022	ETHUSDT	2616.79	2951.6	2568.62	2920.95	733794.4488	2004492153	1203874
1.64592E+12	2/27/2022	ETHUSDT	2779.47	2836.33	2557.98	2616.79	650198.7785	1757950721	1149184
1.64583E+12	2/26/2022	ETHUSDT	2768.05	2878	2727.5	2779.47	418485.2529	1169315478	781683
1.64575E+12	2/25/2022	ETHUSDT	2596.26	2834.97	2571.72	2768.49	679394.1762	1818778015	1102014
1.64566E+12	2/24/2022	ETHUSDT	2579.7	2740	2300	2596.2	1395732.775	3417715584	1774038
1.64557E+12	2/23/2022	ETHUSDT	2636.28	2753.55	2575.83	2579.71	504470.1412	1347740672	839481
1.64549E+12	2/22/2022	ETHUSDT	2568.03	2665.74	2500	2636.29	692639.4942	1787436158	1047915
1.6454E+12	2/21/2022	ETHUSDT	2621.99	2759.51	2558	2568.02	761838.9858	2030019705	1116485
1.64532E+12	2/20/2022	ETHUSDT	2763.63	2764.64	2576	2621.99	386384.904	1023095362	615990
1.64523E+12	2/19/2022	ETHUSDT	2779.3	2830.96	2694.45	2763.63	293838.0025	812399991.6	474447
1.64514E+12	2/18/2022	ETHUSDT	2891.88	2943.97	2750	2779.48	502977.4069	1428246803	742459
1.64506E+12	2/17/2022	ETHUSDT	3122.31	3160	2851.55	2891.87	488693.2624	1467352493	840552
1.64497E+12	2/16/2022	ETHUSDT	3183.53	3186.77	3044.03	3122.3	319997.6244	999219896.2	633447
1.64488E+12	2/15/2022	ETHUSDT	2929.75	3196.19	2912.06	3183.52	448971.754	1381094746	795924
1.6448E+12	2/14/2022	ETHUSDT	2871.14	2964.97	2829.01	2929.75	381778.238	1107566193	607853
1.64471E+12	2/13/2022	ETHUSDT	2918.58	2954.4	2836.7	2871.13	242751.3547	705260941.5	444540
1.64462E+12	2/12/2022	ETHUSDT	2927.54	2985.98	2858.3	2918.88	336250.3131	981432045.7	608416
1.64454E+12	2/11/2022	ETHUSDT	3072.36	3138.62	2879	2927.54	462025.8751	1404238409	912879
1.64445E+12	2/10/2022	ETHUSDT	3243.6	3283.66	3056.74	3072.49	578212.8383	1839815886	1039160
1.64436E+12	2/9/2022	ETHUSDT	3116.69	3269.7	3055	3243.94	370267.8913	1171445664	738015
1.64428E+12	2/8/2022	ETHUSDT	3139.77	3232.87	3025.21	3116.69	514773.5837	1602652877	910882
1.64419E+12	2/7/2022	ETHUSDT	3055	3186	2991.8	3139.77	455070.2529	1410603198	898923
1.64411E+12	2/6/2022	ETHUSDT	3012.64	3074.56	2950.21	3054.99	249394.5966	749957615	522276
1.64402E+12	2/5/2022	ETHUSDT	2994.99	3060.47	2958.01	3012.65	356803.3071	1073972573	730502
1.64393E+12	2/4/2022	ETHUSDT	2695.21	2995	2671.4	2994.99	664002.9328	1889746044	1235215
1.64385E+12	2/3/2022	ETHUSDT	2680.25	2726.64	2576.05	2695.46	405043.3931	1068724166	726013
1.64376E+12	2/2/2022	ETHUSDT	2787.48	2810.88	2612.72	2680.67	447852.1228	1215958780	819863
1.64367E+12	2/1/2022	ETHUSDT	2686.94	2813	2673.52	2787.23	390034.2736	1075341491	790343
1.64359E+12	1/31/2022	ETHUSDT	2601.67	2706.77	2476.07	2686.94	444584.851	1154488528	814997
1.6435E+12	1/30/2022	ETHUSDT	2601.43	2640	2542.5	2601.68	290770.0859	755039834.6	564478
1.64341E+12	1/29/2022	ETHUSDT	2544.99	2636.66	2520.01	2601.43	376666.8246	966725225.8	656017
1.64333E+12	1/28/2022	ETHUSDT	2424.02	2558.98	2357.88	2544.99	485149.8065	1183543182	884305
1.64324E+12	1/27/2022	ETHUSDT	2463	2521	2316.43	2424.25	599481.7159	1448742950	1029204
1.64316E+12	1/26/2022	ETHUSDT	2459.04	2722	2402.03	2462.99	806441.6229	2058599145	1384921
1.64307E+12	1/25/2022	ETHUSDT	2439.56	2506.55	2348.96	2458.83	510152.954	1237051148	946366
1.64298E+12	1/24/2022	ETHUSDT	2539	2539.75	2159	2439.29	1123134.704	2592832133	1848889
1.6429E+12	1/23/2022	ETHUSDT	2412.18	2556.78	2370.8	2539.01	580497.7613	1431696376	1053655
1.64281E+12	1/22/2022	ETHUSDT	2567.47	2626	2300	2412.18	1081357.549	2652383042	1994513
1.64272E+12	1/21/2022	ETHUSDT	3001.48	3034.12	2403	2568.15	1022021.7	2828122723	1723216
1.64264E+12	1/20/2022	ETHUSDT	3084.02	3273.37	2987.15	3001.48	357596.7062	1124982398	718946
1.64255E+12	1/19/2022	ETHUSDT	3159.85	3174.87	3000	3084.02	332996.5703	1035249881	647383
1.64246E+12	1/18/2022	ETHUSDT	3209.68	3243.87	3082	3159.85	299134.2728	943140782.4	579484
1.64238E+12	1/17/2022	ETHUSDT	3346.89	3357.57	3141.1	3209.67	284063.6548	922568646.9	646419
1.64229E+12	1/16/2022	ETHUSDT	3326.51	3393.6	3269.62	3346.88	210782.2277	701885138.8	495317
1.6422E+12	1/15/2022	ETHUSDT	3307.42	3371.64	3261	3326.04	203100.3778	675484534.7	444485
1.64212E+12	1/14/2022	ETHUSDT	3240.61	3342.79	3188	3307.42	285326.3505	931347172.8	572125
1.64203E+12	1/13/2022	ETHUSDT	3371.6	3410	3233.43	3240.61	336234.8799	1116293608	666486
1.64195E+12	1/12/2022	ETHUSDT	3239.73	3411.43	3206.2	3371.26	370465.8015	1226038697	737196
1.64186E+12	1/11/2022	ETHUSDT	3082.87	3263.54	3051.8	3239.72	362446.7087	1145852584	668961
1.64177E+12	1/10/2022	ETHUSDT	3151.97	3185	2928.83	3082.68	529818.3866	1616550523	935157
1.64169E+12	1/9/2022	ETHUSDT	3080.98	3211.72	3057.35	3151.97	275874.1643	864505480.9	591523
1.6416E+12	1/8/2022	ETHUSDT	3198.68	3250	3000	3080.95	400692.1061	1252795163	814600
1.64151E+12	1/7/2022	ETHUSDT	3406.81	3416.76	3064.42	3199.24	669631.7262	2149562773	1307591
1.64143E+12	1/6/2022	ETHUSDT	3539.82	3550.43	3300	3406.81	496745.7413	1698727637	1006279
1.64134E+12	1/5/2022	ETHUSDT	3785.1	3848	3415	3540.63	397942.0363	1464819255	962670
1.64125E+12	1/4/2022	ETHUSDT	3765.89	3900.73	3713.11	3785.11	288258.5549	1098182608	676651
1.64117E+12	1/3/2022	ETHUSDT	3828.11	3853.09	3680	3765.89	236245.8586	892944105.6	594541
1.64108E+12	1/2/2022	ETHUSDT	3765.54	3857.44	3717.3	3828.27	154791.4263	585374957.7	450610
1.641E+12	1/1/2022	ETHUSDT	3676.22	3776.45	3673.46	3765.54	154143.8968	574718328.5	408666
1.64091E+12	12/31/2021	ETHUSDT	3709.27	3815	3622.29	3676.23	268014.2942	1001765030	617370
1.64082E+12	12/30/2021	ETHUSDT	3630.18	3769.1	3585	3709.27	249263.7305	921537785.4	583361
1.64074E+12	12/29/2021	ETHUSDT	3792.75	3827.78	3604.2	3630.19	302753.6375	1136202240	719559
1.64065E+12	12/28/2021	ETHUSDT	4037.22	4037.23	3759.36	3792.75	358064.7163	1393962042	846780
1.64056E+12	12/27/2021	ETHUSDT	4063.57	4127.46	4031	4037.23	222202.1383	905588409.9	557284
1.64048E+12	12/26/2021	ETHUSDT	4094.36	4105	4000	4063.56	189309.255	767315615.3	496076
1.64039E+12	12/25/2021	ETHUSDT	4046.35	4137.91	4018.62	4094.83	208126.8805	846912042.1	515115
1.6403E+12	12/24/2021	ETHUSDT	4111.41	4134.84	4017.17	4046.36	230741.8072	943327277.4	593257
1.64022E+12	12/23/2021	ETHUSDT	3979.51	4150	3893.23	4111.41	380207.8166	1525274497	911905
1.64013E+12	12/22/2021	ETHUSDT	4014.41	4074.87	3933.4	3979.51	303191.8076	1215914917	675826
1.64004E+12	12/21/2021	ETHUSDT	3944.72	4063	3913.21	4014.15	340826.3553	1364232642	799127
1.63996E+12	12/20/2021	ETHUSDT	3924.14	3983.37	3753	3944.73	366916.4771	1416566981	844070
1.63987E+12	12/19/2021	ETHUSDT	3959.93	4032.43	3884	3924.14	306006.323	1208752534	688078
1.63979E+12	12/18/2021	ETHUSDT	3875.43	3996.93	3767.01	3959.93	339593.2543	1326617546	740899
1.6397E+12	12/17/2021	ETHUSDT	3959.11	3994.1	3700	3875.42	463370.9225	1789265513	1052871
1.63961E+12	12/16/2021	ETHUSDT	4019.54	4113.43	3942.11	3958.11	368780.031	1489983162	848885
1.63953E+12	12/15/2021	ETHUSDT	3858.99	4092.22	3643.73	4019.08	542068.0573	2102151850	1238234
1.63944E+12	12/14/2021	ETHUSDT	3781.92	3882.74	3685	3858.99	395145.7462	1499985095	915721
1.63935E+12	12/13/2021	ETHUSDT	4130	4142.75	3671.45	3781.93	533467.2307	2068534030	1144882
1.63927E+12	12/12/2021	ETHUSDT	4089.68	4173.63	3986.25	4130	260535.5157	1061361793	591319
1.63918E+12	12/11/2021	ETHUSDT	3898.31	4097.08	3828.22	4089.37	427853.4343	1711893272	831899
1.63909E+12	12/10/2021	ETHUSDT	4105.64	4231.08	3887.37	3897.94	563236.5671	2287155262	1098758
1.63901E+12	12/9/2021	ETHUSDT	4436.91	4488	4076.16	4105.64	462173.711	1970732613	1038790
1.63892E+12	12/8/2021	ETHUSDT	4306.4	4450.49	4222.95	4436.91	429403.9351	1868281438	991178
1.63884E+12	12/7/2021	ETHUSDT	4347.57	4425	4255.92	4306.4	420749.751	1830621575	986492
1.63875E+12	12/6/2021	ETHUSDT	4196.44	4376.15	3921	4347.59	726742.9638	2991267299	1447061
1.63866E+12	12/5/2021	ETHUSDT	4117.25	4248.19	4031.39	4196.44	536325.4413	2224220852	1088546
1.63858E+12	12/4/2021	ETHUSDT	4215.01	4238.59	3503.68	4117.25	1111773.145	4370074805	2264288
1.63849E+12	12/3/2021	ETHUSDT	4511.35	4654.88	4032.5	4215.73	677974.8659	2972156868	1516700
1.6384E+12	12/2/2021	ETHUSDT	4582.95	4634.83	4433	4511.21	451861.9545	2047468327	1062149
1.63832E+12	12/1/2021	ETHUSDT	4630.25	4778.75	4523.99	4582.95	508198.3105	2382156067	1367302
1.63823E+12	11/30/2021	ETHUSDT	4444.54	4753	4346.36	4630.26	743024.4662	3391424543	1808789
1.63814E+12	11/29/2021	ETHUSDT	4294.77	4458.92	4276.89	4444.53	406881.2284	1772611136	947503
1.63806E+12	11/28/2021	ETHUSDT	4095.29	4298.51	3964	4294.78	346471.3551	1421536000	842343
1.63797E+12	11/27/2021	ETHUSDT	4041.2	4183.66	4028.34	4095.29	275326.5202	1133169071	723831
1.63788E+12	11/26/2021	ETHUSDT	4524.48	4551	3913	4041.2	720245.1612	2994490664	1654553
1.6378E+12	11/25/2021	ETHUSDT	4270.1	4550	4248.27	4524.85	445868.2434	1962939107	1123629
1.63771E+12	11/24/2021	ETHUSDT	4339.45	4373.94	4167.65	4269.36	448727.0306	1913428105	990018
1.63763E+12	11/23/2021	ETHUSDT	4086.28	4385.59	4059.62	4339.44	502811.7902	2125825553	1098270
1.63754E+12	11/22/2021	ETHUSDT	4259.7	4320	4022.74	4085.97	518501.3338	2167112892	1162581
1.63745E+12	11/21/2021	ETHUSDT	4412.17	4451	4242.41	4258.31	340206.3203	1479842946	836925
1.63737E+12	11/20/2021	ETHUSDT	4294.75	4435.88	4199.86	4412.17	365584.578	1577172914	888090
1.63728E+12	11/19/2021	ETHUSDT	3996.9	4308.97	3973.01	4294.76	420045.0897	1740904041	984517
1.63719E+12	11/18/2021	ETHUSDT	4288.07	4344.81	3956.44	3996.9	576945.1837	2387588165	1319866
1.63711E+12	11/17/2021	ETHUSDT	4209.59	4299.91	4063.48	4287.8	472852.1842	1980248928	1146593
1.63702E+12	11/16/2021	ETHUSDT	4563.77	4563.77	4103	4209.76	735857.063	3163788841	1741259
1.63693E+12	11/15/2021	ETHUSDT	4626.5	4772.01	4540	4563.78	375421.6601	1752738876	1061676
1.63685E+12	11/14/2021	ETHUSDT	4644.27	4696.05	4514.12	4626.5	245309.0674	1126786539	623491
1.63676E+12	11/13/2021	ETHUSDT	4665.47	4707.6	4584.08	4644.28	220720.6611	1026142452	731125
1.63668E+12	11/12/2021	ETHUSDT	4719	4809.71	4507.85	4665.46	461580.0415	2146130117	1206412
1.63659E+12	11/11/2021	ETHUSDT	4628.68	4779	4576.47	4719	303688.9765	1425610199	909164
1.6365E+12	11/10/2021	ETHUSDT	4732.33	4868	4461.93	4628.78	553596.9916	2600175501	1492374
1.63642E+12	11/9/2021	ETHUSDT	4807.98	4838.28	4713.89	4732.33	311267.58	1489567266	995668
1.63633E+12	11/8/2021	ETHUSDT	4612.59	4822.97	4612	4807.98	391102.3181	1850800840	1344244
1.63624E+12	11/7/2021	ETHUSDT	4518	4637.98	4502.37	4612.59	243596.5952	1115635571	834745
1.63616E+12	11/6/2021	ETHUSDT	4474.24	4530	4326.17	4518	322154.0973	1429791261	868676
1.63607E+12	11/5/2021	ETHUSDT	4532.31	4570.05	4438.8	4474.24	305651.7244	1375503505	893068
1.63598E+12	11/4/2021	ETHUSDT	4603.35	4606.65	4420.08	4532.32	368218.257	1663942874	1019675
1.6359E+12	11/3/2021	ETHUSDT	4589.68	4665.87	4455	4603.35	448658.3513	2051737308	1580640
1.63581E+12	11/2/2021	ETHUSDT	4319.43	4599.6	4284.43	4589.89	468184.793	2083371520	1657233
1.63572E+12	11/1/2021	ETHUSDT	4287.48	4386.58	4146.3	4319.43	417620.7073	1794319887	1134036
1.63564E+12	10/31/2021	ETHUSDT	4322.68	4399.14	4164.35	4287.21	412856.2893	1764886608	1303438
1.63555E+12	10/30/2021	ETHUSDT	4418.89	4434.06	4232.2	4322.68	340223.069	1469664812	1035476
1.63547E+12	10/29/2021	ETHUSDT	4286.01	4460.47	4265.97	4418.89	559231.0769	2440933126	1799386
1.63538E+12	10/28/2021	ETHUSDT	3921.99	4295	3890.17	4286.02	626378.5055	2587268364	1711575
1.63529E+12	10/27/2021	ETHUSDT	4131.52	4307	3909	3922	704604.25	2874313313	1872190
1.63521E+12	10/26/2021	ETHUSDT	4220.36	4297	4090.21	4131.52	414498.1599	1739912498	1285913
1.63512E+12	10/25/2021	ETHUSDT	4082.33	4236	4067.71	4220.37	347438.6534	1445430079	939963
1.63503E+12	10/24/2021	ETHUSDT	4167.13	4186.57	3961.5	4082.33	350115.8386	1421627004	917969
1.63495E+12	10/23/2021	ETHUSDT	3972.19	4172	3937.51	4167.12	326576.9601	1323345506	940891
1.63486E+12	10/22/2021	ETHUSDT	4053	4167.41	3888	3972.2	463222.5428	1872218698	1133846
1.63477E+12	10/21/2021	ETHUSDT	4161.37	4375	4013.13	4052.99	798566.5581	3335123441	2380751
1.63469E+12	10/20/2021	ETHUSDT	3876.98	4169	3828.05	4161.15	537383.0973	2149449047	1766454
1.6346E+12	10/19/2021	ETHUSDT	3744.96	3886.89	3732	3877.03	341268.3723	1300066270	925015
1.63452E+12	10/18/2021	ETHUSDT	3847	3893.14	3676	3744.96	401819.9734	1520728621	994548
1.63443E+12	10/17/2021	ETHUSDT	3829.96	3919.19	3640	3846.85	368898.9831	1406207659	1025324
1.63434E+12	10/16/2021	ETHUSDT	3868.38	3971	3803.56	3829.96	373727.8549	1452752901	1037769
1.63426E+12	10/15/2021	ETHUSDT	3790.82	3907.77	3734.1	3868.99	504321.732	1924965954	1399937
1.63417E+12	10/14/2021	ETHUSDT	3607.41	3824	3586.04	3790.82	481894.1473	1792792933	1430307
1.63408E+12	10/13/2021	ETHUSDT	3491.43	3613	3412.7	3607.42	393463.1222	1376610270	902525
1.634E+12	10/12/2021	ETHUSDT	3542.12	3547.11	3403.21	3491.46	409377.1918	1425455761	925699
1.63391E+12	10/11/2021	ETHUSDT	3414.22	3623.8	3371	3542.12	493521.882	1743391084	1110340
1.63382E+12	10/10/2021	ETHUSDT	3574.83	3604	3405	3414.22	580223.6302	2049128230	1765439
1.63374E+12	10/9/2021	ETHUSDT	3563.13	3635	3538.07	3574.82	361906.7514	1299757023	1175683
1.63365E+12	10/8/2021	ETHUSDT	3587.47	3695	3532	3563.13	403597.1437	1455713871	1084792
1.63356E+12	10/7/2021	ETHUSDT	3574.88	3653.98	3470.8	3587.47	486102.3591	1736906584	1252503
1.63348E+12	10/6/2021	ETHUSDT	3515.48	3632.11	3342	3574.89	618265.5402	2172519697	1444856
1.63339E+12	10/5/2021	ETHUSDT	3386.31	3545	3363.78	3515.27	393900.8818	1355905890	1025512
1.63331E+12	10/4/2021	ETHUSDT	3417.73	3437.19	3270	3386.31	485204.642	1631562262	1090407
1.63322E+12	10/3/2021	ETHUSDT	3387.77	3488	3342.51	3417.73	360586.8905	1231536168	816339
1.63313E+12	10/2/2021	ETHUSDT	3309.91	3469	3257	3387.76	422551.1811	1417055616	1046194
1.63305E+12	10/1/2021	ETHUSDT	3000.62	3330	2969.07	3309.91	648714.6151	2063112281	1446386
1.63296E+12	9/30/2021	ETHUSDT	2850.45	3048.42	2837.19	3000.61	506896.7612	1514341937	992243
1.63287E+12	9/29/2021	ETHUSDT	2805.15	2950	2782	2850.45	411305.0893	1180681056	748804
1.63279E+12	9/28/2021	ETHUSDT	2924.76	2970.82	2789	2804.91	511325.4643	1477983246	928494
1.6327E+12	9/27/2021	ETHUSDT	3059.36	3164.94	2922.71	2925.59	510130.7319	1564096695	1043885
1.63261E+12	9/26/2021	ETHUSDT	2921.84	3115.51	2738.17	3059.37	703594.478	2062409599	1347301
1.63253E+12	9/25/2021	ETHUSDT	2928.22	2967.52	2801.57	2921.73	491974.0226	1428143403	934301
1.63244E+12	9/24/2021	ETHUSDT	3152.41	3158.52	2733	2928.53	932090.8856	2715718192	1607374
1.63236E+12	9/23/2021	ETHUSDT	3076.92	3174.5	3033.85	3152.5	459293.8858	1428616218	885568
1.63227E+12	9/22/2021	ETHUSDT	2766.72	3088.88	2737.54	3076.92	677457.6483	1993084669	1200519
1.63218E+12	9/21/2021	ETHUSDT	2977.32	3105.83	2652	2765.9	971519.8894	2827179157	1754962
1.6321E+12	9/20/2021	ETHUSDT	3328.57	3347.82	2913.39	2977.28	917939.5785	2834781759	1708278
1.63201E+12	9/19/2021	ETHUSDT	3435.64	3456.53	3277.74	3328.62	312948.0013	1052980780	687285
1.63192E+12	9/18/2021	ETHUSDT	3399.89	3541.96	3368.88	3435.64	315162.7627	1090387917	692204
1.63184E+12	9/17/2021	ETHUSDT	3567.97	3594.17	3350.07	3399.81	398888.3705	1383268102	867583
1.63175E+12	9/16/2021	ETHUSDT	3613.55	3676.28	3481.14	3567.98	467985.4919	1680487713	1081868
1.63166E+12	9/15/2021	ETHUSDT	3434.37	3616.16	3357.78	3613.55	428507.5278	1486156274	977023
1.63158E+12	9/14/2021	ETHUSDT	3285.09	3437.05	3269.95	3434.37	373634.9026	1249733657	894664
1.63149E+12	9/13/2021	ETHUSDT	3404.3	3430.3	3108.49	3285.35	647855.7199	2103663103	1363198
1.6314E+12	9/12/2021	ETHUSDT	3267.1	3474.16	3231.1	3404.21	408858.9595	1379322045	1089138
1.63132E+12	9/11/2021	ETHUSDT	3208.85	3348.37	3200	3267.21	413524.1761	1355587141	833958
1.63123E+12	9/10/2021	ETHUSDT	3424.94	3514.11	3150	3208.86	633026.2659	2107283581	1128069
1.63115E+12	9/9/2021	ETHUSDT	3499.01	3567.06	3390.4	3424.93	628553.8831	2194182935	1147283
1.63106E+12	9/8/2021	ETHUSDT	3434.84	3560	3215.16	3499	780611.7657	2665272034	1783652
1.63097E+12	9/7/2021	ETHUSDT	3926.67	3947.15	3005	3434.57	1203536.002	4298119218	2359100
1.63089E+12	9/6/2021	ETHUSDT	3950.28	3970	3864.3	3926.77	397768.5783	1562560096	865160
1.6308E+12	9/5/2021	ETHUSDT	3885.61	3980	3830	3950.29	365759.8597	1432553302	1083584
1.63071E+12	9/4/2021	ETHUSDT	3938.11	3970	3832.5	3885.52	364478.1193	1422981232	996623
1.63063E+12	9/3/2021	ETHUSDT	3785.82	4027.88	3705.05	3938.11	655903.7574	2557662974	1678132
1.63054E+12	9/2/2021	ETHUSDT	3826.82	3836.8	3717.04	3785.82	525165.7996	1981758437	1402190
1.63045E+12	9/1/2021	ETHUSDT	3429.19	3842	3382.22	3826.82	845759.9587	3038498668	2022132
1.63037E+12	8/31/2021	ETHUSDT	3229.14	3476	3188.77	3429.2	863071.1309	2895209450	1772849
1.63028E+12	8/30/2021	ETHUSDT	3223.47	3347.95	3143	3229.64	625347.2754	2027490192	1228525
1.6302E+12	8/29/2021	ETHUSDT	3244.75	3285	3152.34	3223.47	335806.7827	1078681951	661232
1.63011E+12	8/28/2021	ETHUSDT	3273.89	3287	3210.31	3244.48	262360.3492	850631439.1	539377
1.63002E+12	8/27/2021	ETHUSDT	3093.06	3280	3060.18	3273.45	451027.8071	1434311977	802187
1.62994E+12	8/26/2021	ETHUSDT	3226.88	3250	3053.3	3093.2	442298.4737	1382397989	959232
1.62985E+12	8/25/2021	ETHUSDT	3170.63	3248	3080	3226.87	483697.6944	1534476278	1031704
1.62976E+12	8/24/2021	ETHUSDT	3321.28	3357.85	3147.31	3170.62	540480.0785	1758604482	984324
1.62968E+12	8/23/2021	ETHUSDT	3238	3377.89	3230.02	3321.28	602103.4461	2000534992	1520784
1.62959E+12	8/22/2021	ETHUSDT	3223.36	3272	3126.42	3238	406479.0765	1304347039	803263
1.6295E+12	8/21/2021	ETHUSDT	3284.81	3309.16	3207	3223.43	421156.0908	1375973641	777622
1.62942E+12	8/20/2021	ETHUSDT	3184.11	3300	3177.16	3284.82	558127.4554	1809283029	1137843
1.62933E+12	8/19/2021	ETHUSDT	3014.18	3188	2958.33	3184.12	634769.9217	1931520694	1297759
1.62924E+12	8/18/2021	ETHUSDT	3011.73	3125.81	2950	3014.55	625103.2557	1902429363	1093813
1.62916E+12	8/17/2021	ETHUSDT	3147.18	3290	2991.89	3011.72	804996.0697	2535149205	1644472
1.62907E+12	8/16/2021	ETHUSDT	3307.35	3335	3135.22	3146.53	635667.0542	2062860388	1940766
1.62899E+12	8/15/2021	ETHUSDT	3263.16	3320	3111.13	3307.09	565579.6777	1813755248	1224556
1.6289E+12	8/14/2021	ETHUSDT	3322.33	3330.98	3200	3263.16	486102.5379	1587713826	1014420
1.62881E+12	8/13/2021	ETHUSDT	3046.11	3327.83	3033.8	3322.32	579333.4032	1867199039	1311322
1.62873E+12	8/12/2021	ETHUSDT	3160.4	3239	2979.29	3045.96	737628.4581	2283938415	1587719
1.62864E+12	8/11/2021	ETHUSDT	3141.14	3274	3120.27	3160.5	732546.6043	2351996142	1786853
1.62855E+12	8/10/2021	ETHUSDT	3160.51	3233	3051.22	3141.66	880675.7444	2763516347	1824522
1.62847E+12	8/9/2021	ETHUSDT	3011.84	3186	2893.23	3160.52	1129584.616	3453771928	2114151
1.62838E+12	8/8/2021	ETHUSDT	3160.48	3189.99	2949.03	3011.85	966349.7058	2979960615	1771162
1.62829E+12	8/7/2021	ETHUSDT	2891.54	3171	2865.5	3160.31	1205277.101	3673732670	2318608
1.62821E+12	8/6/2021	ETHUSDT	2827.01	2946.75	2720.06	2891.58	825399.4864	2334160884	1873337
1.62812E+12	8/5/2021	ETHUSDT	2724.55	2843.98	2529.91	2826.99	1307720.207	3553456267	2690052
1.62804E+12	8/4/2021	ETHUSDT	2508.51	2772.71	2457.68	2724.78	954590.7536	2498364634	1839302
1.62795E+12	8/3/2021	ETHUSDT	2606.92	2632.44	2442.32	2509.04	792960.8438	1986976146	1701919
1.62786E+12	8/2/2021	ETHUSDT	2555.5	2666	2507	2606.93	726701.8495	1887684672	1596914
1.62778E+12	8/1/2021	ETHUSDT	2531.1	2697.61	2511.24	2555.69	853495.9408	2217485597	1810440
1.62769E+12	7/31/2021	ETHUSDT	2461.77	2553.86	2420.68	2531.05	507601.0503	1253810139	1007386
1.6276E+12	7/30/2021	ETHUSDT	2382.93	2471.7	2315.92	2461.81	762577.288	1824191452	1428312
1.62752E+12	7/29/2021	ETHUSDT	2300.9	2400	2266.12	2382.92	499364.835	1157988359	1036449
1.62743E+12	7/28/2021	ETHUSDT	2299.47	2345	2243.15	2300.9	718202.5773	1649860557	1287050
1.62734E+12	7/27/2021	ETHUSDT	2227.81	2319.26	2150.5	2299.49	906359.2348	2025582065	1502763
1.62726E+12	7/26/2021	ETHUSDT	2189.82	2433.65	2171.57	2228.08	1393738.163	3222622416	2252910
1.62717E+12	7/25/2021	ETHUSDT	2184.9	2197.41	2105.93	2189.79	535630.27	1154562328	941623
1.62708E+12	7/24/2021	ETHUSDT	2124.26	2199.5	2105.58	2184.75	633075.1859	1360667032	1056670
1.627E+12	7/23/2021	ETHUSDT	2024.27	2130.9	1993.22	2124.25	708160.9132	1455496732	1035643
1.62691E+12	7/22/2021	ETHUSDT	1995.5	2046	1947.62	2024.56	768854.3659	1536669129	1074800
1.62683E+12	7/21/2021	ETHUSDT	1786.03	2035.23	1747.55	1995.5	1115949.82	2138345814	1304423
1.62674E+12	7/20/2021	ETHUSDT	1818.73	1841.34	1706	1786.03	786257.272	1386498470	943640
1.62665E+12	7/19/2021	ETHUSDT	1891.65	1919	1805	1818.73	547419.9377	1011627399	641063
1.62657E+12	7/18/2021	ETHUSDT	1899.5	1993.79	1877.1	1891.64	534837.6365	1038104998	768528
1.62648E+12	7/17/2021	ETHUSDT	1876.47	1919.19	1844.45	1899.59	430300.5158	810628641.3	576008
1.62639E+12	7/16/2021	ETHUSDT	1919.54	1965	1850	1876.26	577068.8972	1097832472	721120
1.62631E+12	7/15/2021	ETHUSDT	1994.41	2042.88	1881	1919.51	645271.3256	1251834410	865033
1.62622E+12	7/14/2021	ETHUSDT	1940.44	2019.18	1865	1994.58	690505.6094	1342931974	936438
1.62613E+12	7/13/2021	ETHUSDT	2031.57	2047.35	1918	1940.15	647388.2497	1287490852	902810
1.62605E+12	7/12/2021	ETHUSDT	2140.54	2167.83	2006.68	2031.58	540630.1074	1126108847	725803
1.62596E+12	7/11/2021	ETHUSDT	2110.68	2174	2081.02	2140.45	342294.403	727911535.3	479138
1.62588E+12	7/10/2021	ETHUSDT	2146.99	2194.82	2074.16	2110.69	499071.859	1058023795	646476
1.62579E+12	7/9/2021	ETHUSDT	2116.32	2189.4	2046.51	2146.99	738611.363	1568646237	867603
1.6257E+12	7/8/2021	ETHUSDT	2316.25	2325.6	2084.79	2116.33	880265.0412	1926184139	1234614
1.62562E+12	7/7/2021	ETHUSDT	2322.51	2409	2291.9	2316.57	666501.3557	1570553095	1113578
1.62553E+12	7/6/2021	ETHUSDT	2196.85	2350	2193	2322.5	785330.1715	1803108194	1326163
1.62544E+12	7/5/2021	ETHUSDT	2322.69	2324.64	2157.32	2196.53	781806.3161	1753862827	1264204
1.62536E+12	7/4/2021	ETHUSDT	2226.99	2389.93	2189.58	2322.69	590656.2507	1365904900	1204553
1.62527E+12	7/3/2021	ETHUSDT	2153.95	2240	2112.01	2226.99	569264.801	1248888441	922576
1.62518E+12	7/2/2021	ETHUSDT	2106.41	2160	2018.5	2154.13	672282.3748	1397269246	862561
1.6251E+12	7/1/2021	ETHUSDT	2275.68	2275.93	2073.12	2106.41	787865.2514	1688043308	1414518
1.62501E+12	6/30/2021	ETHUSDT	2165.46	2287.78	2087.99	2275.68	910583.6032	1973676681	1464112
1.62492E+12	6/29/2021	ETHUSDT	2084.42	2245	2073.57	2165.33	831257.2328	1804733070	1536044
1.62484E+12	6/28/2021	ETHUSDT	1982.27	2145	1960.52	2084.41	1044244.683	2138998048	1657087
1.62475E+12	6/27/2021	ETHUSDT	1829.84	1984.5	1804.26	1982.28	696055.7931	1299521992	1091206
1.62467E+12	6/26/2021	ETHUSDT	1808.97	1852.8	1717.32	1829.64	832315.149	1478550577	923226
1.62458E+12	6/25/2021	ETHUSDT	1989.53	2019.99	1791.22	1808.82	858808.5477	1612556879	1041338
1.62449E+12	6/24/2021	ETHUSDT	1967.95	2036.61	1884.79	1989.52	701231.6748	1377799766	833337
1.62441E+12	6/23/2021	ETHUSDT	1879.29	2045	1821.95	1968.14	918612.3049	1817518229	1141790
1.62432E+12	6/22/2021	ETHUSDT	1885.27	1998	1700.48	1879.28	1695338.081	3158928001	1856357
1.62423E+12	6/21/2021	ETHUSDT	2243.49	2260.16	1865.54	1885.49	1629819.666	3252129522	2014010
1.62415E+12	6/20/2021	ETHUSDT	2165.34	2280.01	2040.68	2243.47	743883.6474	1599009751	1035537
1.62406E+12	6/19/2021	ETHUSDT	2234.09	2278.82	2161.67	2164.67	496872.25	1104923869	763820
1.62397E+12	6/18/2021	ETHUSDT	2373.28	2378	2139	2234.09	778905.202	1758827533	1067542
1.62389E+12	6/17/2021	ETHUSDT	2368.02	2460.5	2306	2373.28	560667.5857	1338389545	961448
1.6238E+12	6/16/2021	ETHUSDT	2543.55	2556.19	2351.18	2367.89	624741.7836	1533734359	896073
1.62372E+12	6/15/2021	ETHUSDT	2580.58	2640	2507.7	2543.54	599826.6493	1548303436	1044834
1.62363E+12	6/14/2021	ETHUSDT	2509.33	2609.17	2461	2580.77	684183.5562	1730260219	1118498
1.62354E+12	6/13/2021	ETHUSDT	2370.64	2548.41	2308.41	2509.33	715948.7599	1724097564	1217504
1.62346E+12	6/12/2021	ETHUSDT	2354.09	2454.53	2256.22	2370.74	767439.4984	1807036944	1127302
1.62337E+12	6/11/2021	ETHUSDT	2471.01	2497.99	2321.37	2354.01	587364.2736	1424975262	885172
1.62328E+12	6/10/2021	ETHUSDT	2610.2	2624.46	2425.11	2471.09	741237.4993	1874571746	978237
1.6232E+12	6/9/2021	ETHUSDT	2507.43	2626.63	2405.28	2610.18	1276718.24	3223323188	1763686
1.62311E+12	6/8/2021	ETHUSDT	2592.05	2620.99	2304.91	2507.23	1693747.428	4201646663	2128256
1.62302E+12	6/7/2021	ETHUSDT	2711.92	2847.55	2570	2592.05	1152128.079	3149245177	1926275
1.62294E+12	6/6/2021	ETHUSDT	2627.63	2745	2614	2711.92	673792.6937	1814112038	1336460
1.62285E+12	6/5/2021	ETHUSDT	2689.54	2816.87	2552.23	2627.73	961824.1241	2575726370	1670498
1.62276E+12	6/4/2021	ETHUSDT	2857.25	2860	2552	2689.51	1188314.112	3175186750	1775946
1.62268E+12	6/3/2021	ETHUSDT	2706.21	2891.95	2662.4	2857.25	1024290.894	2874856613	1620340
1.62259E+12	6/2/2021	ETHUSDT	2634.31	2802.99	2550	2706.22	970070.5356	2616566302	1349232
1.62251E+12	6/1/2021	ETHUSDT	2706.15	2740	2523.74	2634.57	1179577.108	3081355011	1790186
1.62242E+12	5/31/2021	ETHUSDT	2385.82	2720	2271.44	2706.15	1307958.041	3277131772	1849177
1.62233E+12	5/30/2021	ETHUSDT	2278.74	2476.42	2180.53	2385.98	1151113.199	2726606139	1519005
1.62225E+12	5/29/2021	ETHUSDT	2412.34	2574.27	2204.1	2278.74	1379427.189	3288804155	1887733
1.62216E+12	5/28/2021	ETHUSDT	2742.23	2762.45	2327.38	2412.1	1554584.614	3934662309	2184249
1.62207E+12	5/27/2021	ETHUSDT	2884.82	2889.74	2633.68	2742.23	1099029.912	3033719144	1732113
1.62199E+12	5/26/2021	ETHUSDT	2705.1	2910	2643	2884.94	1583799.593	4416389129	2726537
1.6219E+12	5/25/2021	ETHUSDT	2647.92	2750	2378.54	2705.11	2115349.504	5442737549	2976859
1.62181E+12	5/24/2021	ETHUSDT	2096.63	2675	2079.94	2648.43	2186632.922	5180244967	3299296
1.62173E+12	5/23/2021	ETHUSDT	2295.45	2381.57	1728.74	2096.39	2914548.731	5907260140	3761018
1.62164E+12	5/22/2021	ETHUSDT	2430.98	2485	2145	2294.87	1684318.012	3934313840	2484734
1.62156E+12	5/21/2021	ETHUSDT	2767.87	2938.54	2101	2430.98	2727031.935	6898701129	3676164
1.62147E+12	5/20/2021	ETHUSDT	2438.92	2990.05	2155	2768.62	2942777.93	7750201899	4243052
1.62138E+12	5/19/2021	ETHUSDT	3375.08	3441.73	1888	2438.92	4309836.319	11641524167	5548968
1.6213E+12	5/18/2021	ETHUSDT	3282.25	3565.71	3240	3375.07	1287110.841	4392873872	2143887
1.62121E+12	5/17/2021	ETHUSDT	3581.81	3587.06	3102	3282.51	1904012.44	6401071581	2885352
1.62112E+12	5/16/2021	ETHUSDT	3646.24	3879	3343.06	3582.1	1324065.659	4788918304	2532983
1.62104E+12	5/15/2021	ETHUSDT	4075.02	4134.05	3632	3646.68	1039174.881	4030586493	2055345
1.62095E+12	5/14/2021	ETHUSDT	3717.92	4173.28	3691.35	4075.01	1153390.426	4569415542	2227244
1.62086E+12	5/13/2021	ETHUSDT	3810.15	4034.77	3500	3717.91	2068708.174	7846531159	3943562
1.62078E+12	5/12/2021	ETHUSDT	4173.46	4372.72	3701.58	3823.21	1601842.74	6673102684	3188941
1.62069E+12	5/11/2021	ETHUSDT	3946.63	4180.22	3771.64	4173.45	1095927.104	4350260232	2290977
1.6206E+12	5/10/2021	ETHUSDT	3923.95	4208	3650	3945.88	1505897.926	6079977785	3033133
1.62052E+12	5/9/2021	ETHUSDT	3910.26	3983.65	3726.08	3923.95	1000401.008	3885039043	2289303
1.62043E+12	5/8/2021	ETHUSDT	3479.79	3958.33	3449.27	3910.26	1130467.549	4170897764	2146967
1.62035E+12	5/7/2021	ETHUSDT	3489.74	3587	3353.23	3479.53	760544.6478	2641740668	1382532
1.62026E+12	5/6/2021	ETHUSDT	3524.33	3605.4	3376.47	3489.73	920592.5771	3213427395	1703109
1.62017E+12	5/5/2021	ETHUSDT	3239.01	3549.34	3200.23	3524.26	1174816.736	3955994777	2224441
1.62009E+12	5/4/2021	ETHUSDT	3431.04	3527	3160	3239.01	1826039.386	6103102521	3634236
1.62E+12	5/3/2021	ETHUSDT	2949.33	3454	2949.32	3431.04	1329088.063	4243786480	2502746
1.61991E+12	5/2/2021	ETHUSDT	2944.83	2985	2852.26	2949.56	571982.5445	1672310882	1132280
1.61983E+12	5/1/2021	ETHUSDT	2772.42	2954.28	2743.41	2944.77	690260.0774	1979833188	1437394
1.61974E+12	4/30/2021	ETHUSDT	2757.04	2798.3	2723.09	2772.42	695339.2048	1917297701	1382521
1.61965E+12	4/29/2021	ETHUSDT	2748.23	2798	2668	2757.04	863890.0107	2366133509	1379738
1.61957E+12	4/28/2021	ETHUSDT	2666.13	2760	2559.44	2748.24	999383.1852	2673547154	1587100
1.61948E+12	4/27/2021	ETHUSDT	2532.06	2680	2480.29	2666.13	771728.4645	1995139024	1255607
1.6194E+12	4/26/2021	ETHUSDT	2320.44	2542.8	2303.64	2532.6	1076469.014	2652330345	1852607
1.61931E+12	4/25/2021	ETHUSDT	2214.08	2356.64	2168	2320.49	857517.3822	1948978895	1307545
1.61922E+12	4/24/2021	ETHUSDT	2367.39	2368.74	2154.8	2213.35	997688.9462	2246912953	1275474
1.61914E+12	4/23/2021	ETHUSDT	2397.94	2442.89	2107	2367.39	2532242.442	5719925452	2790382
1.61905E+12	4/22/2021	ETHUSDT	2357.06	2644.47	2303.44	2397.94	2220753.097	5508778906	3110597
1.61896E+12	4/21/2021	ETHUSDT	2330.26	2469.54	2235.16	2357.06	1177885.862	2771995884	1905822
1.61888E+12	4/20/2021	ETHUSDT	2161.12	2346.62	2055	2330.03	992240.809	2181209665	1478664
1.61879E+12	4/19/2021	ETHUSDT	2235.65	2300	2080	2161.12	820592.2656	1800575928	1411498
1.6187E+12	4/18/2021	ETHUSDT	2317.65	2340	1946.8	2235.64	1475383.692	3190809323	2113566
1.61862E+12	4/17/2021	ETHUSDT	2422.38	2495	2310	2317.6	624232.2557	1504895145	1242299
1.61853E+12	4/16/2021	ETHUSDT	2514.04	2548.29	2300	2422.67	999163.7521	2418566593	1679215
1.61844E+12	4/15/2021	ETHUSDT	2432.59	2543.47	2400	2514.04	681950.9665	1680063464	1462768
1.61836E+12	4/14/2021	ETHUSDT	2299.19	2447.29	2281.33	2432.6	972931.6087	2294753431	1554097
1.61827E+12	4/13/2021	ETHUSDT	2137.86	2318	2135.53	2299.19	782608.6209	1745821661	1288668
1.61819E+12	4/12/2021	ETHUSDT	2151.42	2203.46	2102	2137.69	579093.3569	1244982957	914567
1.6181E+12	4/11/2021	ETHUSDT	2133.49	2165.02	2113.4	2151.36	392265.5077	839653140.9	830771
1.61801E+12	4/10/2021	ETHUSDT	2067.19	2200	2058	2133.49	655458.2089	1405364882	1175161
1.61793E+12	4/9/2021	ETHUSDT	2080.39	2100	2047.57	2066.87	426387.4379	885134116	645172
1.61784E+12	4/8/2021	ETHUSDT	1963.46	2084.61	1947.35	2080.46	501355.998	1015796231	911403
1.61775E+12	4/7/2021	ETHUSDT	2112.22	2129.01	1930.01	1963.47	892984.9042	1798606574	1229155
1.61767E+12	4/6/2021	ETHUSDT	2107.43	2151	2044.65	2112.21	673386.0558	1420490813	1106761
1.61758E+12	4/5/2021	ETHUSDT	2075.7	2130.64	2002.15	2107.38	684923.6149	1419084946	947978
1.61749E+12	4/4/2021	ETHUSDT	2008.59	2091.83	1975.24	2075.69	514345.7655	1050448906	818926
1.61741E+12	4/3/2021	ETHUSDT	2133.69	2138.12	1996.3	2008.52	770176.3219	1601516391	1107620
1.61732E+12	4/2/2021	ETHUSDT	1968.05	2146	1948.48	2133.69	846197.9322	1719752063	1218698
1.61724E+12	4/1/2021	ETHUSDT	1919.37	1984.77	1885.02	1968.05	741585.0727	1438751531	994836
1.61715E+12	3/31/2021	ETHUSDT	1840.41	1947.29	1768.15	1919.37	746995.8591	1387448330	1040362
1.61706E+12	3/30/2021	ETHUSDT	1816.76	1859.13	1786.3	1840.46	568842.0053	1039262033	856093
1.61698E+12	3/29/2021	ETHUSDT	1687.16	1841	1677.85	1816.74	647724.4639	1148231089	846836
1.61689E+12	3/28/2021	ETHUSDT	1712.52	1725.66	1661.4	1687.01	348895.5131	592836644.6	512231
1.6168E+12	3/27/2021	ETHUSDT	1698.84	1732.67	1666.41	1712.63	443845.4996	753555521.6	516929
1.61672E+12	3/26/2021	ETHUSDT	1585.83	1699.93	1585.79	1698.84	515470.9291	844707873.9	650812
1.61663E+12	3/25/2021	ETHUSDT	1581.88	1622	1549.4	1585.74	701697.0026	1115502880	778215
1.61654E+12	3/24/2021	ETHUSDT	1668.2	1740.86	1536.92	1581.84	753834.5239	1251031751	994542
1.61646E+12	3/23/2021	ETHUSDT	1681.17	1721.17	1650	1668.08	577213.9959	975522491.1	654415
1.61637E+12	3/22/2021	ETHUSDT	1783.23	1807.51	1655.15	1680.97	582727.4908	1019780399	879976
1.61628E+12	3/21/2021	ETHUSDT	1806.57	1817.16	1747	1782.98	465953.9875	830951276.5	748800
1.6162E+12	3/20/2021	ETHUSDT	1809.01	1868.83	1800.86	1806.1	451556.1064	828404987.7	743672
1.61611E+12	3/19/2021	ETHUSDT	1775.92	1840.61	1733.47	1809.1	500258.4288	901801564.2	703977
1.61603E+12	3/18/2021	ETHUSDT	1823.58	1850	1759.04	1776.08	603721.6106	1092346827	783517
1.61594E+12	3/17/2021	ETHUSDT	1805.01	1838.88	1741.18	1823.58	658349.4484	1177718487	872416
1.61585E+12	3/16/2021	ETHUSDT	1793.99	1819.5	1711.68	1805.12	764993.4015	1360127230	987906
1.61577E+12	3/15/2021	ETHUSDT	1848.1	1891.76	1730	1793.48	1025326.797	1842608873	1496415
1.61568E+12	3/14/2021	ETHUSDT	1922.35	1933.1	1836	1848.1	637963.6363	1200354206	963564
1.61559E+12	3/13/2021	ETHUSDT	1766.13	1944.3	1727.75	1922.35	926283.2264	1718553132	1265904
1.61551E+12	3/12/2021	ETHUSDT	1825.78	1841.88	1719.72	1766.1	869564.6361	1542873062	1126153
1.61542E+12	3/11/2021	ETHUSDT	1795.28	1846.7	1725	1825.78	909011.4961	1627027458	1023958
1.61533E+12	3/10/2021	ETHUSDT	1870.5	1877.69	1757	1795.12	937230.6283	1706230875	1098051
1.61525E+12	3/9/2021	ETHUSDT	1833.22	1870.77	1798.2	1870.51	857229.4786	1570286249	1196670
1.61516E+12	3/8/2021	ETHUSDT	1726.46	1843.59	1664.96	1833.18	1149711.4	1995142129	1407402
1.61508E+12	3/7/2021	ETHUSDT	1650.68	1734.16	1630.35	1726.16	848470.7814	1414988218	1166072
1.61499E+12	3/6/2021	ETHUSDT	1528.08	1671.58	1513.03	1650.35	1013300.939	1611851702	1188531
1.6149E+12	3/5/2021	ETHUSDT	1539.22	1548.96	1441.66	1528.31	910786.2898	1355798089	1000913
1.61482E+12	3/4/2021	ETHUSDT	1567.68	1624.87	1506.36	1539.23	946365.6709	1476463518	1125118
1.61473E+12	3/3/2021	ETHUSDT	1486.79	1656.94	1475.47	1567.69	1054846.315	1676300215	1237215
1.61464E+12	3/2/2021	ETHUSDT	1570	1602.9	1455.52	1486.78	1061142.387	1627312283	966176
1.61456E+12	3/1/2021	ETHUSDT	1418.67	1572	1409.91	1569.86	1094695.178	1642627276	989006
1.61447E+12	2/28/2021	ETHUSDT	1458.27	1468.75	1293.18	1419.18	1410207.563	1929140047	1190546
1.61438E+12	2/27/2021	ETHUSDT	1444.56	1529	1425	1458.13	927423.0475	1375946816	954919
1.6143E+12	2/26/2021	ETHUSDT	1482.08	1562.25	1400	1444.59	1355973.294	2004016547	1298739
1.61421E+12	2/25/2021	ETHUSDT	1623.16	1671.59	1459.16	1481.75	1032670.794	1650582277	1110019
1.61412E+12	2/24/2021	ETHUSDT	1577.79	1712.7	1500.2	1623.39	1384388.817	2261264845	1319936
1.61404E+12	2/23/2021	ETHUSDT	1777.42	1782.39	1355	1577.89	2547837.821	3931407908	2396626
1.61395E+12	2/22/2021	ETHUSDT	1933.54	1936.29	1551	1777.58	1807244.981	3200483177	1799926
1.61387E+12	2/21/2021	ETHUSDT	1912.9	1976.31	1883.01	1933.53	756568.1974	1467970937	895138
1.61378E+12	2/20/2021	ETHUSDT	1955.46	2042.34	1803.14	1913	1261315.813	2493836246	1329067
1.61369E+12	2/19/2021	ETHUSDT	1938.91	1972.82	1891	1955	793404.4115	1533991632	988320
1.61361E+12	2/18/2021	ETHUSDT	1849.7	1950.5	1849.69	1939.61	937227.1019	1787383532	1053661
1.61352E+12	2/17/2021	ETHUSDT	1781.99	1855	1733.01	1849.88	795711.6331	1437546813	862461
1.61343E+12	2/16/2021	ETHUSDT	1779.33	1827.28	1724	1781.99	817493.4751	1455884892	826125
1.61335E+12	2/15/2021	ETHUSDT	1800.03	1835.72	1655.67	1779.25	1053474.579	1860338372	1086589
1.61326E+12	2/14/2021	ETHUSDT	1815.25	1850	1784.11	1800.42	675261.7787	1230043295	714827
1.61317E+12	2/13/2021	ETHUSDT	1840.24	1871.72	1765	1814.96	767589.0729	1395594093	853189
1.61309E+12	2/12/2021	ETHUSDT	1785.83	1864.88	1739.88	1840.26	909600.2065	1635426868	996495
1.613E+12	2/11/2021	ETHUSDT	1740.76	1819	1703.44	1785.62	735079.827	1301681872	935602
1.61292E+12	2/10/2021	ETHUSDT	1769.14	1837.86	1680	1740.78	1219932.255	2149076144	1279140
1.61283E+12	2/9/2021	ETHUSDT	1749.68	1821.88	1708.49	1769.13	1185071.896	2080818892	1173421
1.61274E+12	2/8/2021	ETHUSDT	1611.46	1775.57	1563.89	1750.15	1339777.095	2255426926	1372788
1.61266E+12	2/7/2021	ETHUSDT	1676.35	1693	1490.46	1611.62	1281734.868	2044371589	1263737
1.61257E+12	2/6/2021	ETHUSDT	1718.95	1743.67	1642.94	1676.35	1149808.331	1940057858	1152167
1.61248E+12	2/5/2021	ETHUSDT	1595.53	1760.49	1591	1719.19	1194123.299	2011685911	1326415
1.6124E+12	2/4/2021	ETHUSDT	1664.67	1695.2	1554.44	1595.67	1646502.33	2693099602	1507993
1.61231E+12	2/3/2021	ETHUSDT	1511.93	1669.35	1508.39	1664.49	1535869.888	2418887042	1384979
1.61222E+12	2/2/2021	ETHUSDT	1374.09	1547.9	1360.28	1511.87	1944227.999	2821617332	1614541
1.61214E+12	2/1/2021	ETHUSDT	1312.45	1377.99	1269.99	1374.17	1096397.919	1449463767	915584
1.61205E+12	1/31/2021	ETHUSDT	1378.04	1380.74	1281.12	1312.55	958704.8557	1276842260	828176
1.61196E+12	1/30/2021	ETHUSDT	1379.56	1406	1326.41	1378.05	1040042.236	1414231403	1013174
1.61188E+12	1/29/2021	ETHUSDT	1329.44	1436.9	1285.35	1379.5	2253963.187	3077996801	1714076
1.61179E+12	1/28/2021	ETHUSDT	1238.93	1360	1217.23	1329.69	1365269.72	1790490878	1275024
1.61171E+12	1/27/2021	ETHUSDT	1366.54	1373.9	1207	1239.03	2009772.084	2554649901	1737296
1.61162E+12	1/26/2021	ETHUSDT	1317.6	1378.49	1244.56	1365.97	1682923.658	2216751668	1423178
1.61153E+12	1/25/2021	ETHUSDT	1392.19	1475	1293.69	1317.88	1885441.313	2644267237	1661512
1.61145E+12	1/24/2021	ETHUSDT	1233.46	1398.83	1220	1392.51	1510879.538	1996765628	1313986
1.61136E+12	1/23/2021	ETHUSDT	1232.61	1272.44	1195.9	1233.6	1009545.083	1250575692	932871
1.61127E+12	1/22/2021	ETHUSDT	1111.98	1273.79	1042.31	1232.62	2020593.217	2360267831	1652010
1.61119E+12	1/21/2021	ETHUSDT	1376.72	1390	1086	1110.96	2254164.804	2787012515	1823458
1.6111E+12	1/20/2021	ETHUSDT	1365.36	1407.93	1235.42	1376.99	2219137.621	2931656296	1852253
1.61101E+12	1/19/2021	ETHUSDT	1258.52	1438.3	1251.49	1365.36	2278852.558	3120980924	1840481
1.61093E+12	1/18/2021	ETHUSDT	1232.5	1260.75	1182.58	1258.45	998050.1107	1223628041	940604
1.61084E+12	1/17/2021	ETHUSDT	1227.83	1269.02	1165	1232.45	1317285.006	1606424364	1121278
1.61076E+12	1/16/2021	ETHUSDT	1168.48	1298	1151.77	1227.83	1575384.438	1927453175	1252473
1.61067E+12	1/15/2021	ETHUSDT	1231.89	1256.98	1069.42	1168.53	1944038.837	2302781119	1519266
1.61058E+12	1/14/2021	ETHUSDT	1129.79	1247.55	1086.7	1231.62	1555737.386	1825860914	1255769
1.6105E+12	1/13/2021	ETHUSDT	1050.36	1137.65	987.48	1129.89	1564202.391	1664178969	1123983
1.61041E+12	1/12/2021	ETHUSDT	1087	1150.02	1006.33	1050.16	2302645.341	2491067093	1516625
1.61032E+12	1/11/2021	ETHUSDT	1254.24	1260	915	1087.01	4068784.657	4290593990	2557613
1.61024E+12	1/10/2021	ETHUSDT	1276	1348.33	1170	1254.25	1951179.35	2517791852	1437486
1.61015E+12	1/9/2021	ETHUSDT	1216.72	1304.37	1171.36	1276	1448871.115	1780137376	1131871
1.61006E+12	1/8/2021	ETHUSDT	1224.86	1273.75	1065	1216.93	2131172.923	2543427453	1718817
1.60998E+12	1/7/2021	ETHUSDT	1208.75	1289	1131	1224.87	1972922.821	2406219891	1402699
1.60989E+12	1/6/2021	ETHUSDT	1100.16	1213	1057.26	1208.42	2390136.593	2725262121	1600888
1.6098E+12	1/5/2021	ETHUSDT	1041.45	1134.6	974.45	1099.56	2706995.675	2857050280	1960503
1.60972E+12	1/4/2021	ETHUSDT	978.33	1162.97	890	1041.43	4245010.94	4303634203	2477862
1.60963E+12	1/3/2021	ETHUSDT	774.44	1011.07	768.71	978.28	2813603.886	2522411860	1636501
1.60955E+12	1/2/2021	ETHUSDT	728.91	787.69	714.91	774.56	1352618.577	1024472183	824134
1.60946E+12	1/1/2021	ETHUSDT	736.42	749	714.29	728.91	675114.0933	496072043.8	483671
1.60937E+12	12/31/2020	ETHUSDT	752.17	755.74	722	736.42	863375.5798	638503822.4	623216
1.60929E+12	12/30/2020	ETHUSDT	732	758.74	716.62	752.17	1008574.099	743546676.8	692405
1.6092E+12	12/29/2020	ETHUSDT	730.4	740.78	689.2	732	1106876.359	794643540.5	820504
1.60911E+12	12/28/2020	ETHUSDT	685.1	748.09	681.04	730.41	1627154.393	1180438285	961277
1.60903E+12	12/27/2020	ETHUSDT	637.44	717.13	625	685.11	1859968.15	1247547957	1047001
1.60894E+12	12/26/2020	ETHUSDT	626.78	652.91	615.26	637.44	958585.5065	607664782	541191
1.60885E+12	12/25/2020	ETHUSDT	612.31	634.24	604.28	626.82	798009.6292	494089140.9	468979
1.60877E+12	12/24/2020	ETHUSDT	585.48	615.02	565.43	612.31	886335.8633	519843557	571510
1.60868E+12	12/23/2020	ETHUSDT	636.41	638.44	551.28	585.56	1208807.365	733443630.4	733896
1.6086E+12	12/22/2020	ETHUSDT	607.68	637.73	588	636.45	918851.2565	563872004.6	522945
1.60851E+12	12/21/2020	ETHUSDT	638.1	648	595.9	607.58	843251.1657	524208673.9	521589
1.60842E+12	12/20/2020	ETHUSDT	658.05	661.39	621.01	638.18	823958.2284	533109285.7	505181
1.60834E+12	12/19/2020	ETHUSDT	653.76	669.95	645.42	658.03	858803.8846	564029933.3	562281
1.60825E+12	12/18/2020	ETHUSDT	642.71	664.61	629.4	653.85	1000012.98	646217791.2	554335
1.60816E+12	12/17/2020	ETHUSDT	637.18	676.25	625.76	642.7	2006130.02	1307445033	974504
1.60808E+12	12/16/2020	ETHUSDT	588.78	640	580.71	637.18	1185588.051	725009244.4	589563
1.60799E+12	12/15/2020	ETHUSDT	586.29	597.2	578.58	588.64	569270.5201	334543178.4	329161
1.6079E+12	12/14/2020	ETHUSDT	590.81	591.48	575.6	586.29	493012.0271	288110224	272746
1.60782E+12	12/13/2020	ETHUSDT	568.09	595	563.22	590.7	657794.4616	383072560.3	359525
1.60773E+12	12/12/2020	ETHUSDT	544.46	574	543.1	568.04	573913.9531	320867352.5	321104
1.60764E+12	12/11/2020	ETHUSDT	558.99	560.8	535.5	544.43	768921.7832	419607430.4	400545
1.60756E+12	12/10/2020	ETHUSDT	573.2	575.7	548.11	558.99	608414.5147	341352126.3	376548
1.60747E+12	12/9/2020	ETHUSDT	554.92	578.08	530.43	573.09	997192.1674	555142155.9	535975
1.60739E+12	12/8/2020	ETHUSDT	591.27	595	549.22	554.94	804443.0072	461781203.2	422868
1.6073E+12	12/7/2020	ETHUSDT	601.59	603.15	584.22	591.28	498329.3759	295598087	347036
1.60721E+12	12/6/2020	ETHUSDT	596.82	607.5	583	601.54	602496.9634	359236400.3	363661
1.60713E+12	12/5/2020	ETHUSDT	567.24	597.11	560.88	596.8	701567.9556	410382624.7	389600
1.60704E+12	12/4/2020	ETHUSDT	615.84	620	565.82	567.24	1052452.787	624543865.9	556641
1.60695E+12	12/3/2020	ETHUSDT	596.88	623.44	585.82	615.85	935687.9172	568024618.9	513555
1.60687E+12	12/2/2020	ETHUSDT	585.26	604.93	575	596.89	1069538.656	632858653.2	604591
1.60678E+12	12/1/2020	ETHUSDT	616.65	635.7	560	585.26	2163875.814	1300668283	1018862
1.60669E+12	11/30/2020	ETHUSDT	576.32	616.85	570.07	616.66	1501989.454	895373784.8	717837
1.60661E+12	11/29/2020	ETHUSDT	537.5	576.9	530.32	576.3	855276.4666	471629262.2	454026
1.60652E+12	11/28/2020	ETHUSDT	518.59	547.94	506.59	537.52	900508.6143	475169074.7	456028
1.60644E+12	11/27/2020	ETHUSDT	519.83	530.62	493.72	518.68	1088064.281	558985308.9	578800
1.60635E+12	11/26/2020	ETHUSDT	569.38	577.14	481	519.83	2683460.742	1386030255	1259051
1.60626E+12	11/25/2020	ETHUSDT	604.98	606	553.83	569.5	1219440.027	716972340.7	657386
1.60618E+12	11/24/2020	ETHUSDT	608.58	623	585	604.97	1606450.492	976376501.3	838352
1.60609E+12	11/23/2020	ETHUSDT	560.03	610.85	550.12	608.58	2076008.848	1218150934	896026
1.606E+12	11/22/2020	ETHUSDT	552.42	580.88	511.28	560.03	1850317.936	1014064539	768900
1.60592E+12	11/21/2020	ETHUSDT	510.12	553.32	502.82	552.35	1548851.291	815402228.5	649077
1.60583E+12	11/20/2020	ETHUSDT	471.26	514.4	470.65	510.12	1516361.907	756660192.9	607663
1.60574E+12	11/19/2020	ETHUSDT	478.43	480.75	464.86	471.25	817418.5269	387199111.4	404737
1.60566E+12	11/18/2020	ETHUSDT	482.11	495.31	456.6	478.41	1477696.291	706704397.4	637641
1.60557E+12	11/17/2020	ETHUSDT	460.51	484.88	459.8	482.15	1151573.375	544239665.4	464336
1.60548E+12	11/16/2020	ETHUSDT	448.07	466	445.45	460.55	812060.4464	370889706.7	328762
1.6054E+12	11/15/2020	ETHUSDT	460.9	462.89	440.19	448.08	665217.5667	301406126.5	311451
1.60531E+12	11/14/2020	ETHUSDT	476.42	477.47	452	460.89	735252.7854	340142257.2	350772
1.60523E+12	11/13/2020	ETHUSDT	462.48	478.01	457.12	476.43	976665.0975	456232937.2	427363
1.60514E+12	11/12/2020	ETHUSDT	463.09	470	451.2	462.39	990776.6291	455971309.2	411840
1.60505E+12	11/11/2020	ETHUSDT	450.34	476.25	449.28	463.09	1205782.843	559228791.9	560360
1.60497E+12	11/10/2020	ETHUSDT	444.32	455	438.7	450.34	866872.4111	388190148.2	384228
1.60488E+12	11/9/2020	ETHUSDT	454.29	459.1	433.09	444.32	1099213.246	491928165	469947
1.60479E+12	11/8/2020	ETHUSDT	435.2	460.1	431.99	454.3	840908.4684	375679148.2	354341
1.60471E+12	11/7/2020	ETHUSDT	455.91	468.28	424.14	435.21	1653416.596	743871175.8	674858
1.60462E+12	11/6/2020	ETHUSDT	416.73	458.27	414.76	455.91	1682440.96	736015135.6	666505
1.60453E+12	11/5/2020	ETHUSDT	402.5	420.4	396.14	416.69	1475139.773	601591250.4	513574
1.60445E+12	11/4/2020	ETHUSDT	387.88	408.39	376.47	402.49	1157064.351	454481208.4	392310
1.60436E+12	11/3/2020	ETHUSDT	383.01	390	370.23	387.88	752954.3711	286291774	280412
1.60428E+12	11/2/2020	ETHUSDT	396.68	404.5	377.92	383.02	779968.5796	304223545.9	290370
1.60419E+12	11/1/2020	ETHUSDT	386.44	398.29	384.61	396.67	438952.9557	171238317.7	181369
1.6041E+12	10/31/2020	ETHUSDT	382.59	394.88	379.9	386.46	467453.8105	181136851.5	218528
1.60402E+12	10/30/2020	ETHUSDT	387.12	391.97	373.29	382.49	771750.7475	294342546	289735
1.60393E+12	10/29/2020	ETHUSDT	388.22	393.72	380.52	387.13	573096.0142	222669504.9	248649
1.60384E+12	10/28/2020	ETHUSDT	403.41	409.2	380.52	388.23	855275.4688	335751199.3	348661
1.60376E+12	10/27/2020	ETHUSDT	392.52	410.25	389.9	403.45	754244.3755	302522886.8	286217
1.60367E+12	10/26/2020	ETHUSDT	405.85	411.11	382.3	392.52	895142.6727	356208480.6	329493
1.60358E+12	10/25/2020	ETHUSDT	412.14	417.4	402.5	405.86	415586.9761	170054743.3	177854
1.6035E+12	10/24/2020	ETHUSDT	409.19	416.66	407	412.14	419236.8711	172799824.6	182680
1.60341E+12	10/23/2020	ETHUSDT	413.94	419.33	401.3	409.11	727832.3224	299943190.9	293671
1.60332E+12	10/22/2020	ETHUSDT	390.31	420.73	390.21	413.98	1095897.207	447211002.5	412013
1.60324E+12	10/21/2020	ETHUSDT	368.53	401.49	367.74	390.38	1221663.638	472488832.7	450963
1.60315E+12	10/20/2020	ETHUSDT	379.3	380.73	365.27	368.52	617309.8168	229928443.8	251051
1.60307E+12	10/19/2020	ETHUSDT	378.12	384.32	372.5	379.3	577252.9027	218372640	224887
1.60298E+12	10/18/2020	ETHUSDT	368.31	378.64	367.1	378.11	323468.471	120818450.6	133043
1.60289E+12	10/17/2020	ETHUSDT	365.5	370.46	363.36	368.32	285578.2454	104838880.5	126045
1.60281E+12	10/16/2020	ETHUSDT	377.63	379.83	361.18	365.5	654029.364	241127894.7	255775
1.60272E+12	10/15/2020	ETHUSDT	378.69	381.79	369.85	377.64	634038.0945	238396852.8	228454
1.60263E+12	10/14/2020	ETHUSDT	381.05	387.41	373.13	378.69	569557.8294	216288027	214375
1.60255E+12	10/13/2020	ETHUSDT	386.51	387.75	374.51	381.04	645141.9139	246276552	239460
1.60246E+12	10/12/2020	ETHUSDT	374.17	394.8	365.58	386.51	844422.6544	320587055.5	309500
1.60237E+12	10/11/2020	ETHUSDT	370.51	377.6	368.87	374.16	373318.2378	139329772.5	164475
1.60229E+12	10/10/2020	ETHUSDT	365.01	378.4	364.71	370.52	591005.3213	220607973	253825
1.6022E+12	10/9/2020	ETHUSDT	350.94	368.33	347.32	365.02	650478.1934	232878561.9	241168
1.60212E+12	10/8/2020	ETHUSDT	341.58	353.32	334.21	350.95	631794.8756	217322067	220053
1.60203E+12	10/7/2020	ETHUSDT	340.8	342.85	332.18	341.58	541928.8638	183873686.4	195112
1.60194E+12	10/6/2020	ETHUSDT	353.63	355.1	336.8	340.75	640063.2695	221765553.6	240812
1.60186E+12	10/5/2020	ETHUSDT	352.34	356.1	348.54	353.62	376740.3069	132656713	145787
1.60177E+12	10/4/2020	ETHUSDT	345.94	354.45	343.81	352.37	343932.9171	119961274.7	138736
1.60168E+12	10/3/2020	ETHUSDT	345.6	351	343.7	345.95	303595.719	105401893.4	136755
1.6016E+12	10/2/2020	ETHUSDT	352.83	354.55	334.24	345.6	733571.8421	251829017.5	286023
1.60151E+12	10/1/2020	ETHUSDT	359.83	370.45	345.51	352.85	758349.3196	271468849.8	288354
1.60142E+12	9/30/2020	ETHUSDT	359.78	361.5	351.56	359.83	498943.2323	177784824.5	173910
1.60134E+12	9/29/2020	ETHUSDT	353.91	360.63	350.45	359.79	585143.1689	208028826.5	214988
1.60125E+12	9/28/2020	ETHUSDT	357.58	368.2	351.7	353.96	757758.4304	273063157.8	261317
1.60116E+12	9/27/2020	ETHUSDT	353.95	362.14	347.24	357.49	569568.5504	202411362.7	230526
1.60108E+12	9/26/2020	ETHUSDT	351.93	356.4	345.88	353.92	530879.2076	186812160.4	217834
1.60099E+12	9/25/2020	ETHUSDT	348.97	358	337.58	351.92	860643.7792	298266918.8	310536
1.60091E+12	9/24/2020	ETHUSDT	320.72	353.1	316.67	348.97	1071705.097	360708689.4	371450
1.60082E+12	9/23/2020	ETHUSDT	344.18	344.65	313.29	320.72	940904.4976	313808761.1	323226
1.60073E+12	9/22/2020	ETHUSDT	340.31	346.91	335.34	344.21	842731.1288	288166815.5	286593
1.60065E+12	9/21/2020	ETHUSDT	371.04	376.8	331	340.36	1283946.031	452134893.6	472560
1.60056E+12	9/20/2020	ETHUSDT	385.25	385.45	365	371.04	693164.4014	259700927.5	275295
1.60047E+12	9/19/2020	ETHUSDT	384.4	388.72	377	385.25	570908.3355	218785730.1	230924
1.60039E+12	9/18/2020	ETHUSDT	389.35	392.58	375.33	384.39	804194.4722	308748579.8	323159
1.6003E+12	9/17/2020	ETHUSDT	365.04	394.14	363.3	389.36	1256300.411	479026710.9	505247
1.60021E+12	9/16/2020	ETHUSDT	364.05	373.45	355	365.11	841709.9894	306622238.1	371665
1.60013E+12	9/15/2020	ETHUSDT	377.12	382.47	362.34	364.06	883856.3301	328317009.6	405048
1.60004E+12	9/14/2020	ETHUSDT	366.43	384.64	355.73	377.12	1042059.623	387238794.7	476828
1.59996E+12	9/13/2020	ETHUSDT	387.78	390.43	350	366.42	989195.6905	367969518.5	430236
1.59987E+12	9/12/2020	ETHUSDT	373.62	388.57	364.73	387.78	766542.3164	287133871.2	318774
1.59978E+12	9/11/2020	ETHUSDT	367.93	375.27	355.49	373.63	844017.5997	308822715.1	367615
1.5997E+12	9/10/2020	ETHUSDT	350.85	377.25	349.91	367.93	1134287.611	416598205.7	512819
1.59961E+12	9/9/2020	ETHUSDT	337.41	359	330.51	350.85	879760.5626	304910633.8	381038
1.59952E+12	9/8/2020	ETHUSDT	353.59	356.58	325.38	337.39	1400246.83	476444912.5	554846
1.59944E+12	9/7/2020	ETHUSDT	352.85	358.51	323	353.59	1740618.425	596754172.7	708066
1.59935E+12	9/6/2020	ETHUSDT	335.04	360	316.1	352.8	2017811.147	691925087.4	852597
1.59926E+12	9/5/2020	ETHUSDT	385.3	395	308.42	335.01	2777166.514	967730464.9	1074986
1.59918E+12	9/4/2020	ETHUSDT	381.35	400.21	357	385.26	1806488.225	696658932.1	744610
1.59909E+12	9/3/2020	ETHUSDT	439.5	450.7	372	381.4	2408569.342	995567239	903066
1.599E+12	9/2/2020	ETHUSDT	475.4	481.39	420	439.5	1880642.469	844475154.7	825133
1.59892E+12	9/1/2020	ETHUSDT	433.8	488.84	429.03	475.4	1751354.577	813662129.7	763508
1.59883E+12	8/31/2020	ETHUSDT	428.94	439	418.04	433.79	1040748.689	447866996.2	456201
1.59875E+12	8/30/2020	ETHUSDT	398.65	429.89	398.3	428.94	894979.7179	370467271.1	395838
1.59866E+12	8/29/2020	ETHUSDT	395.1	405.69	391.88	398.65	659802.6334	263787683	300090
1.59857E+12	8/28/2020	ETHUSDT	383.31	398	379.75	395.11	732601.4691	286555002	311832
1.59849E+12	8/27/2020	ETHUSDT	385.81	397.1	371.48	383.27	877763.7366	336647752.3	392116
1.5984E+12	8/26/2020	ETHUSDT	382.91	392.91	377.37	385.81	738690.7794	284504413.1	351141
1.59831E+12	8/25/2020	ETHUSDT	407.68	409.06	370	382.93	970445.384	375681480.2	411636
1.59823E+12	8/24/2020	ETHUSDT	390.72	410.42	387.44	407.68	717403.8188	287991794.2	307676
1.59814E+12	8/23/2020	ETHUSDT	395.23	396.95	383.15	390.71	445317.8199	173799978	222729
1.59805E+12	8/22/2020	ETHUSDT	387.93	397.04	379.92	395.24	643235.7654	250069873.4	305450
1.59797E+12	8/21/2020	ETHUSDT	415.94	418.68	385.1	387.97	860998.7256	347455883.5	414222
1.59788E+12	8/20/2020	ETHUSDT	407.46	418.98	402.07	415.94	663555.7345	273292342.2	322537
1.5978E+12	8/19/2020	ETHUSDT	421.92	426.75	393.25	407.46	978339.6922	400208683.3	455992
1.59771E+12	8/18/2020	ETHUSDT	430.89	433.81	415	421.95	743254.5702	316635287	374074
1.59762E+12	8/17/2020	ETHUSDT	433.61	446	420.37	430.89	868870.65	375038999.5	443560
1.59754E+12	8/16/2020	ETHUSDT	432.3	436.99	412.47	433.62	716666.2526	305445885.8	371807
1.59745E+12	8/15/2020	ETHUSDT	438.12	442.94	427.02	432.32	681698.5971	296652970.5	351377
1.59736E+12	8/14/2020	ETHUSDT	424.54	444.71	417.05	438.11	1109670.943	477180580.1	502635
1.59728E+12	8/13/2020	ETHUSDT	387.18	431.49	376.59	424.54	1511330.773	604810975.1	634978
1.59719E+12	8/12/2020	ETHUSDT	378.99	389.23	365.85	387.18	751848.7983	285872467.6	349082
1.5971E+12	8/11/2020	ETHUSDT	395.43	398.21	367	379	992412.6023	381981614.6	459623
1.59702E+12	8/10/2020	ETHUSDT	390.14	399.18	385.13	395.44	826969.9063	326372434.9	395123
1.59693E+12	8/9/2020	ETHUSDT	397.05	400	383.36	390.14	594900.5813	233057462.9	319111
1.59684E+12	8/8/2020	ETHUSDT	379.34	397.05	375.79	397.03	623029.7805	240999198	300577
1.59676E+12	8/7/2020	ETHUSDT	394.77	398.26	362.85	379.34	1041207.359	398625567.1	466548
1.59667E+12	8/6/2020	ETHUSDT	400.72	403.66	390.51	394.77	821379.084	325718417.7	388529
1.59659E+12	8/5/2020	ETHUSDT	389.59	407	384.11	400.72	1124119.067	444335097.1	459722
1.5965E+12	8/4/2020	ETHUSDT	385.91	402.98	380.77	389.61	1180792.424	461794422.2	503335
1.59641E+12	8/3/2020	ETHUSDT	372.45	398	366.5	385.94	1191565.094	462170587.5	534803
1.59633E+12	8/2/2020	ETHUSDT	387.01	415.85	325	372.42	2324909.096	878397036.3	960835
1.59624E+12	8/1/2020	ETHUSDT	346.32	392.67	343.07	387	1440843.342	527543444.9	598900
1.59615E+12	7/31/2020	ETHUSDT	334.82	349.45	328.4	346.33	948088.4498	323282981	461788
1.59607E+12	7/30/2020	ETHUSDT	317.76	342	314.05	334.87	1008827.567	328286452.5	410721
1.59598E+12	7/29/2020	ETHUSDT	316.77	325	312.38	317.71	792802.3215	254201662.1	347597
1.59589E+12	7/28/2020	ETHUSDT	321.95	326.8	305.86	316.77	1093231.556	346187853.3	458451
1.59581E+12	7/27/2020	ETHUSDT	311.02	333.31	310.78	321.93	1636122.347	527292799.3	645395
1.59572E+12	7/26/2020	ETHUSDT	305.31	318.75	299	311	1270368.753	392346895.3	486058
1.59564E+12	7/25/2020	ETHUSDT	279.15	308.94	279.09	305.26	1058927.306	308799629.4	424683
1.59555E+12	7/24/2020	ETHUSDT	275.31	287.34	266	279.15	926033.0669	256347245.5	362608
1.59546E+12	7/23/2020	ETHUSDT	263.75	279.98	259.7	275.3	1068774.579	287217202.7	378573
1.59538E+12	7/22/2020	ETHUSDT	245.53	269.61	241.51	263.74	718417.683	180692677.2	273546
1.59529E+12	7/21/2020	ETHUSDT	236	246.66	235.57	245.59	637462.0807	154502240.9	240019
1.5952E+12	7/20/2020	ETHUSDT	239.12	239.72	234.05	236.01	396657.9194	94314378.94	164435
1.59512E+12	7/19/2020	ETHUSDT	235.67	239.92	233.28	239.11	348803.5207	82120072.99	144896
1.59503E+12	7/18/2020	ETHUSDT	232.66	236.8	232.32	235.67	341356.6182	80046747.83	136494
1.59494E+12	7/17/2020	ETHUSDT	233.58	234.84	231.65	232.67	325600.2144	75931058.42	149088
1.59486E+12	7/16/2020	ETHUSDT	238.59	239.39	230.02	233.57	587161.7389	137208323.2	222138
1.59477E+12	7/15/2020	ETHUSDT	240.45	241.45	236.83	238.61	368350.6652	88059682.48	154984
1.59468E+12	7/14/2020	ETHUSDT	239.5	242.09	237	240.44	426320.8919	102105027.1	172704
1.5946E+12	7/13/2020	ETHUSDT	242.76	245.33	237.33	239.5	604093.0425	146193291.9	240032
1.59451E+12	7/12/2020	ETHUSDT	239.19	244	236.52	242.79	469315.1172	112487552.4	201729
1.59443E+12	7/11/2020	ETHUSDT	241.27	241.67	237.54	239.19	294476.0063	70548557.68	140265
1.59434E+12	7/10/2020	ETHUSDT	241.97	242.16	235.72	241.26	455025.1239	108806462.5	181124
1.59425E+12	7/9/2020	ETHUSDT	246.94	247.9	237.88	241.98	647641.5829	157541370	243580
1.59417E+12	7/8/2020	ETHUSDT	239.39	248.88	237.78	246.95	958185.8371	233460700.8	309582
1.59408E+12	7/7/2020	ETHUSDT	241.6	243.77	234.4	239.39	600424.9721	143122828.4	213589
1.59399E+12	7/6/2020	ETHUSDT	227.54	242	226.93	241.6	864817.507	203334727.9	268187
1.59391E+12	7/5/2020	ETHUSDT	229.24	229.85	223.05	227.56	355747.1201	80528660.62	152077
1.59382E+12	7/4/2020	ETHUSDT	224.86	230.71	224.43	229.17	307726.4659	69899468.28	134338
1.59373E+12	7/3/2020	ETHUSDT	226.46	228.13	223.97	224.87	314578.5004	71286978.5	139167
1.59365E+12	7/2/2020	ETHUSDT	230.99	232.01	222.87	226.46	592485.9112	134976975.1	210294
1.59356E+12	7/1/2020	ETHUSDT	225.59	232.71	224.16	230.99	517351.5887	118322932.9	176455
1.59348E+12	6/30/2020	ETHUSDT	227.98	228.7	222.91	225.6	415036.0298	93802207.27	143612
1.59339E+12	6/29/2020	ETHUSDT	224.89	229.96	221.26	227.93	597915.5224	134510531.2	183558
1.5933E+12	6/28/2020	ETHUSDT	220.94	227.96	218.32	224.93	444766.5688	99423540.14	144728
1.59322E+12	6/27/2020	ETHUSDT	229.66	231.42	216	220.94	645950.6144	145264632.3	207051
1.59313E+12	6/26/2020	ETHUSDT	232.49	233.61	227.75	229.64	628340.0701	144805505.2	192182
1.59304E+12	6/25/2020	ETHUSDT	234.57	235.39	227.56	232.5	613748.5935	142697463.4	192323
1.59296E+12	6/24/2020	ETHUSDT	243.15	249.24	231.07	234.58	921634.0534	220763040.4	289888
1.59287E+12	6/23/2020	ETHUSDT	243.11	244.87	240.75	243.14	442296.3148	107457002.5	172649
1.59278E+12	6/22/2020	ETHUSDT	228.03	246.89	227.51	243.13	749030.1111	178707156.2	256688
1.5927E+12	6/21/2020	ETHUSDT	228.88	231.49	227.11	228.04	256305.2373	58868166.51	109238
1.59261E+12	6/20/2020	ETHUSDT	229	230.85	225.62	228.89	303704.9883	69343699.91	129778
1.59252E+12	6/19/2020	ETHUSDT	231.26	231.95	226.74	229	397284.5981	91117706.16	160682
1.59244E+12	6/18/2020	ETHUSDT	233.82	234.65	227.93	231.27	334347.7992	77542070.33	145815
1.59235E+12	6/17/2020	ETHUSDT	235.31	237.3	227.65	233.82	478187.2917	111415059.1	189653
1.59227E+12	6/16/2020	ETHUSDT	230.86	236	228.7	235.3	499194.6676	116456364.2	188136
1.59218E+12	6/15/2020	ETHUSDT	231.74	233.55	218.27	230.86	875026.9206	197907504.8	308126
1.59209E+12	6/14/2020	ETHUSDT	238.13	238.59	229.83	231.77	304943.2119	71575514.08	158093
1.59201E+12	6/13/2020	ETHUSDT	237.55	238.73	234.66	238.11	253797.7809	60087772.65	134555
1.59192E+12	6/12/2020	ETHUSDT	230.46	239.38	228.19	237.55	446515.3412	105069425.1	181977
1.59183E+12	6/11/2020	ETHUSDT	247.78	250.09	226.2	230.51	816456.8916	195063781.3	312655
1.59175E+12	6/10/2020	ETHUSDT	243.79	250.28	242	247.78	431285.6172	105797248.2	185330
1.59166E+12	6/9/2020	ETHUSDT	246.37	249.82	238	243.8	420327.1713	102374504.6	185974
1.59157E+12	6/8/2020	ETHUSDT	244.57	247.7	240.59	246.4	383116.5472	93355224.97	159981
1.59149E+12	6/7/2020	ETHUSDT	241.94	245.37	234.6	244.56	571102.5552	137165732.6	226478
1.5914E+12	6/6/2020	ETHUSDT	240.04	244.7	237.83	241.94	389423.078	93979350.81	161709
1.59132E+12	6/5/2020	ETHUSDT	243.22	247.87	239.14	240.03	502547.411	122084004.5	205337
1.59123E+12	6/4/2020	ETHUSDT	244.54	246.6	236	243.21	669369.3392	162460397.6	253226
1.59114E+12	6/3/2020	ETHUSDT	237.71	245	232.71	244.52	502928.1337	120179301.2	213792
1.59106E+12	6/2/2020	ETHUSDT	248.23	253.8	225	237.71	955520.9186	230680327.3	355417
1.59097E+12	6/1/2020	ETHUSDT	231.56	250.68	230.66	248.23	823816.6994	198791911.8	318497
1.59088E+12	5/31/2020	ETHUSDT	243.71	245.39	229.58	231.57	821608.6888	194867426.3	320066
1.5908E+12	5/30/2020	ETHUSDT	220.63	247	218.8	243.66	1019550.751	238678839.8	341862
1.59071E+12	5/29/2020	ETHUSDT	220.24	224.79	217.57	220.67	603058.0759	133220045.5	217959
1.59062E+12	5/28/2020	ETHUSDT	208.29	220.5	204.67	220.21	643945.9777	136361627.3	219160
1.59054E+12	5/27/2020	ETHUSDT	200.92	208.44	200.76	208.29	494816.7273	101445351	167619
1.59045E+12	5/26/2020	ETHUSDT	204.22	205	196.9	200.89	477176.7353	96116808.86	167702
1.59036E+12	5/25/2020	ETHUSDT	199.9	205.67	198.01	204.15	469931.6249	95411610.8	171792
1.59028E+12	5/24/2020	ETHUSDT	206.6	210.55	199.5	199.9	673535.0578	138917619.2	204534
1.59019E+12	5/23/2020	ETHUSDT	207.36	211.2	204.55	206.6	478559.9201	99461068.1	150729
1.59011E+12	5/22/2020	ETHUSDT	198.72	209.19	196.24	207.36	787672.3608	159972608.5	217659
1.59002E+12	5/21/2020	ETHUSDT	209.99	211.64	191.71	198.74	1003923.434	203445711	258415
1.58993E+12	5/20/2020	ETHUSDT	214.6	215.75	204.27	209.98	679532.6104	143704806.2	195172
1.58985E+12	5/19/2020	ETHUSDT	214.92	215.95	209.45	214.58	643702.9885	136846948.6	186027
1.58976E+12	5/18/2020	ETHUSDT	207.02	217.07	207	214.91	1064139.249	226789027.2	249528
1.58967E+12	5/17/2020	ETHUSDT	200.44	209.85	199.68	207	708711.8932	145341278.7	180088
1.58959E+12	5/16/2020	ETHUSDT	194.87	203.5	193.21	200.45	669900.0375	134060788.5	174447
1.5895E+12	5/15/2020	ETHUSDT	203.29	204.08	191.66	194.86	904749.6357	179634085.6	230721
1.58941E+12	5/14/2020	ETHUSDT	199.61	206.02	195.67	203.29	1114700.249	224233786.1	285245
1.58933E+12	5/13/2020	ETHUSDT	189.77	201	188.35	199.58	806143.007	156637596.4	212710
1.58924E+12	5/12/2020	ETHUSDT	185.8	192.24	185.48	189.76	669755.7957	126810812.2	193978
1.58916E+12	5/11/2020	ETHUSDT	187.62	193.5	176	185.73	1093299.819	203391530.2	303669
1.58907E+12	5/10/2020	ETHUSDT	210.09	210.18	179.59	187.54	1473226.055	278394290.8	426358
1.58898E+12	5/9/2020	ETHUSDT	211.32	214.6	208.4	210.07	587871.9807	124626471.4	194059
1.5889E+12	5/8/2020	ETHUSDT	212.01	216.61	206.9	211.31	917908.1944	194579529.4	262122
1.58881E+12	5/7/2020	ETHUSDT	198.92	215.1	196.43	212	1305778.738	271197927.7	380313
1.58872E+12	5/6/2020	ETHUSDT	205.3	210.77	197.71	198.97	862700.6785	178157452.6	271299
1.58864E+12	5/5/2020	ETHUSDT	206.47	211.68	201	205.29	640644.6627	131906204.9	246124
1.58855E+12	5/4/2020	ETHUSDT	209.86	210.65	194.88	206.48	1114249.327	225451167.7	349701
1.58846E+12	5/3/2020	ETHUSDT	213.89	219.3	203.92	209.86	748383.9131	158874887.1	268841
1.58838E+12	5/2/2020	ETHUSDT	212.01	215.37	210.36	213.9	443494.6725	94389501.52	185802
1.58829E+12	5/1/2020	ETHUSDT	206.07	217.14	205.91	212.02	794913.9583	168339123.4	291365
1.5882E+12	4/30/2020	ETHUSDT	215.4	227.3	202	206.08	1749691.002	374893029.8	557268
1.58812E+12	4/29/2020	ETHUSDT	196.24	218.77	196.22	215.36	1620422.724	338324593.6	445147
1.58803E+12	4/28/2020	ETHUSDT	196.33	198.5	192.36	196.24	636829.894	124476041.9	183819
1.58795E+12	4/27/2020	ETHUSDT	197.39	199.05	189.29	196.34	896627.3727	174775637.9	238341
1.58786E+12	4/26/2020	ETHUSDT	194.21	200	192.3	197.38	758525.8153	148433709.8	228826
1.58777E+12	4/25/2020	ETHUSDT	187.6	198.36	185.76	194.21	866478.0493	167703202.4	244755
1.58769E+12	4/24/2020	ETHUSDT	185.57	189.8	184.72	187.59	780904.2126	146419748.1	222074
1.5876E+12	4/23/2020	ETHUSDT	182.7	193.63	178.16	185.51	1457867.087	270862911.4	363772
1.58751E+12	4/22/2020	ETHUSDT	170.73	184	169.78	182.7	988698.3908	176079076.9	246896
1.58743E+12	4/21/2020	ETHUSDT	170.21	174.7	168	170.74	906381.654	155292048.4	228262
1.58734E+12	4/20/2020	ETHUSDT	180.02	186.46	166.7	170.2	1547821.527	273854539.8	365589
1.58725E+12	4/19/2020	ETHUSDT	187.4	188.35	175.75	180.03	995759.5775	181415813.5	270668
1.58717E+12	4/18/2020	ETHUSDT	170.61	189.54	170.48	187.4	1127296.37	203132212	286172
1.58708E+12	4/17/2020	ETHUSDT	172.31	174.96	168.31	170.69	723537.7559	123553456.3	191289
1.587E+12	4/16/2020	ETHUSDT	152.74	174.79	148.33	172.29	1647207.6	273639160.1	389854
1.58691E+12	4/15/2020	ETHUSDT	158.46	161.29	152	152.73	729119.6651	114640840.1	186226
1.58682E+12	4/14/2020	ETHUSDT	156.28	161.85	155.23	158.45	698030.6509	110710086.1	178490
1.58674E+12	4/13/2020	ETHUSDT	158.56	158.97	150	156.29	1042091.036	160423270.3	255965
1.58665E+12	4/12/2020	ETHUSDT	158.33	164.78	155	158.59	809100.2459	129919934.4	223429
1.58656E+12	4/11/2020	ETHUSDT	157.81	161.37	153.91	158.33	621599.6129	98275533.06	168046
1.58648E+12	4/10/2020	ETHUSDT	169.56	170.1	152.11	157.81	1314841.362	209535613.3	323430
1.58639E+12	4/9/2020	ETHUSDT	173.15	173.38	165.19	169.52	719837.2442	122531132	212541
1.5863E+12	4/8/2020	ETHUSDT	164.62	174.48	163.59	173.11	1023575.921	173916484.8	287799
1.58622E+12	4/7/2020	ETHUSDT	171.32	176.22	162.22	164.63	1717962.825	292710722.6	446557
1.58613E+12	4/6/2020	ETHUSDT	142.69	172	142.6	171.32	1636338.731	257097597.8	432858
1.58604E+12	4/5/2020	ETHUSDT	144.1	145.58	140.68	142.68	414987.4525	59383946.13	134223
1.58596E+12	4/4/2020	ETHUSDT	141.3	146.28	138.88	144.1	573508.1409	81640622.83	178768
1.58587E+12	4/3/2020	ETHUSDT	141.27	146.72	137.26	141.31	797546.1145	113731706.7	239800
1.58579E+12	4/2/2020	ETHUSDT	135.65	149.76	135.01	141.28	1138977.661	159989506.6	314519
1.5857E+12	4/1/2020	ETHUSDT	132.72	136.99	128.62	135.69	680922.2475	90063924.23	199637
1.58561E+12	3/31/2020	ETHUSDT	132.09	135	130.38	132.72	547669.2779	72618183.48	172692
1.58553E+12	3/30/2020	ETHUSDT	124.47	135.42	124.06	132.06	764831.9275	100271145.9	241576
1.58544E+12	3/29/2020	ETHUSDT	130.94	131.84	123.81	124.5	543997	69434202.21	182914
1.58535E+12	3/28/2020	ETHUSDT	131.33	132.97	124.88	130.98	896032.1059	115166652	274768
1.58527E+12	3/27/2020	ETHUSDT	138.4	141.27	129.68	131.33	706948.5456	96581886.88	224835
1.58518E+12	3/26/2020	ETHUSDT	136.11	139.74	133.26	138.4	751060.631	101918769.7	248508
1.58509E+12	3/25/2020	ETHUSDT	138.42	142.33	132.54	136.1	1034248.744	141795323	317580
1.58501E+12	3/24/2020	ETHUSDT	135.89	143.36	132.2	138.42	1244377.163	171156363.7	381573
1.58492E+12	3/23/2020	ETHUSDT	122.31	137.5	119.5	135.92	1436796.124	184851609.1	416820
1.58484E+12	3/22/2020	ETHUSDT	132.63	137.13	121.1	122.32	1055699.865	135927941.1	337273
1.58475E+12	3/21/2020	ETHUSDT	133.49	137.49	125.69	132.66	1231842.111	162468451.8	401288
1.58466E+12	3/20/2020	ETHUSDT	136.3	152.55	116.74	133.48	2504057.638	345856006.7	707216
1.58458E+12	3/19/2020	ETHUSDT	118.11	143.13	115.46	136.3	1801071.188	231626928.2	489147
1.58449E+12	3/18/2020	ETHUSDT	115.67	118.5	109.86	118.11	1201850.313	137550912.1	346312
1.5844E+12	3/17/2020	ETHUSDT	111.02	120.8	109.38	115.67	1295108.485	150800664.1	378258
1.58432E+12	3/16/2020	ETHUSDT	123.82	124.33	101.1	111.02	2442064.144	270353891.8	663277
1.58423E+12	3/15/2020	ETHUSDT	122.54	133.5	120.16	123.78	1312950.901	163436235.3	346579
1.58414E+12	3/14/2020	ETHUSDT	134.06	134.68	120	122.54	1237674.886	159192895.6	398146
1.58406E+12	3/13/2020	ETHUSDT	107.67	139.68	86	134.06	4663239.929	560710331.8	1199923
1.58397E+12	3/12/2020	ETHUSDT	194.61	195.55	101.2	107.82	3814533.14	548668262.2	937284
1.58388E+12	3/11/2020	ETHUSDT	200.74	203.18	181.73	194.61	1079824.902	208232375.2	344156
1.5838E+12	3/10/2020	ETHUSDT	202.79	206.2	195.54	200.7	1020260.107	205536190.2	332398
1.58371E+12	3/9/2020	ETHUSDT	199.43	208.62	190	202.81	1661331.836	332570408.5	473504
1.58363E+12	3/8/2020	ETHUSDT	237.23	237.23	195.5	199.43	1278973.537	277970187.9	412787
1.58354E+12	3/7/2020	ETHUSDT	244.93	251.93	236	237.23	633748.8966	154037325.6	238113
1.58345E+12	3/6/2020	ETHUSDT	228.38	245.16	227.33	244.88	628147.3257	148563741.8	234091
1.58337E+12	3/5/2020	ETHUSDT	224.26	234.09	224.23	228.38	601479.8759	138081898.3	227242
1.58328E+12	3/4/2020	ETHUSDT	223.84	228.85	220.23	224.26	443780.3377	99650220.54	167247
1.58319E+12	3/3/2020	ETHUSDT	232.1	232.46	219.57	223.91	741498.5483	168090325.5	253103
1.58311E+12	3/2/2020	ETHUSDT	217.81	234.4	216.07	231.97	810051.4833	182948651.7	258680
1.58302E+12	3/1/2020	ETHUSDT	217.29	227.89	212.36	217.81	715016.0194	157064953.8	265577
1.58293E+12	2/29/2020	ETHUSDT	226.76	233	217	217.21	546866.6851	123635801	211771
1.58285E+12	2/28/2020	ETHUSDT	227.73	234.67	214.01	226.76	1054994.924	236064804.3	347125
1.58276E+12	2/27/2020	ETHUSDT	223.98	238.3	210	227.79	1273793.117	287322727.3	415969
1.58268E+12	2/26/2020	ETHUSDT	246.67	250.32	215.66	223.93	1395879.415	324229460.6	454355
1.58259E+12	2/25/2020	ETHUSDT	265.47	266.22	244.44	246.67	774791.0103	197442911.5	277457
1.5825E+12	2/24/2020	ETHUSDT	274.5	277.2	257.09	265.52	696591.7298	185949182.7	263161
1.58242E+12	2/23/2020	ETHUSDT	261.55	275.68	261.02	274.48	444740.8288	120024059	178464
1.58233E+12	2/22/2020	ETHUSDT	265.32	266.81	256	261.57	313062.5213	81781388.32	136810
1.58224E+12	2/21/2020	ETHUSDT	256.97	268.24	253.61	265.27	525827.8734	137848242.4	214306
1.58216E+12	2/20/2020	ETHUSDT	258.44	264.33	245.34	256.96	972969.7169	249383114	373551
1.58207E+12	2/19/2020	ETHUSDT	282.64	285	251.56	258.45	705973.7299	191887955.8	298048
1.58198E+12	2/18/2020	ETHUSDT	267.9	285.88	258	282.61	1115523.44	304162263.3	431799
1.5819E+12	2/17/2020	ETHUSDT	258.89	268.77	242	267.85	1110371.391	280371301.8	417529
1.58181E+12	2/16/2020	ETHUSDT	264.91	274	237.41	258.85	1110118.464	286269166.3	416082
1.58172E+12	2/15/2020	ETHUSDT	285.11	288.41	261.86	264.88	860813.1427	236287101.1	348934
1.58164E+12	2/14/2020	ETHUSDT	268.34	287.15	260.28	285.15	734944.3227	201120424.6	309022
1.58155E+12	2/13/2020	ETHUSDT	265.74	277.69	256.08	268.32	1089679.154	291533156.1	422008
1.58147E+12	2/12/2020	ETHUSDT	236.69	275.34	236.69	265.74	1038073.748	266734296.6	415316
1.58138E+12	2/11/2020	ETHUSDT	222.89	239.15	218.17	236.69	595576.9028	135863928.6	250241
1.58129E+12	2/10/2020	ETHUSDT	228.53	229.4	216.37	222.89	510415.4995	113385289	232617
1.58121E+12	2/9/2020	ETHUSDT	223.01	230.65	222.86	228.49	350336.244	79674647	183735
1.58112E+12	2/8/2020	ETHUSDT	223.36	227.75	213.22	223.05	548551.8747	122069507.7	257281
1.58103E+12	2/7/2020	ETHUSDT	213.16	225	213.14	223.33	629361.1547	138524804.2	268274
1.58095E+12	2/6/2020	ETHUSDT	203.78	216.33	201.02	213.19	608240.2233	127874220.8	276196
1.58086E+12	2/5/2020	ETHUSDT	188.91	207.61	188.19	203.78	550942.1142	108659358.5	241415
1.58077E+12	2/4/2020	ETHUSDT	189.74	191.6	184.69	188.91	366389.6969	68720832.62	173353
1.58069E+12	2/3/2020	ETHUSDT	188.48	195.19	186.62	189.69	417175.9578	79336312.52	181726
1.5806E+12	2/2/2020	ETHUSDT	183.63	193.43	179.1	188.44	552621.1362	104105613.6	222425
1.58052E+12	2/1/2020	ETHUSDT	179.94	184.28	179.23	183.6	259370.129	47263178.07	124149
1.58043E+12	1/31/2020	ETHUSDT	184.71	185.82	175.22	179.99	385596.5337	69633052.28	157597
1.58034E+12	1/30/2020	ETHUSDT	173.68	187	170.93	184.69	477721.6609	85164074.08	189458
1.58026E+12	1/29/2020	ETHUSDT	175.58	178.45	173.33	173.72	317382.9016	55988230.27	145062
1.58017E+12	1/28/2020	ETHUSDT	170.04	176.2	170.03	175.64	473433.8961	81649497.49	178990
1.58008E+12	1/27/2020	ETHUSDT	167.91	172.56	165.22	170.08	365894.8192	61846624.61	157072
1.58E+12	1/26/2020	ETHUSDT	160.36	168.08	159.41	167.86	251582.5576	41239031.34	116628
1.57991E+12	1/25/2020	ETHUSDT	162.51	162.79	157.61	160.35	219921.652	35196608.31	95448
1.57982E+12	1/24/2020	ETHUSDT	162.85	164.45	155.55	162.54	430013.199	68980724.06	145668
1.57974E+12	1/23/2020	ETHUSDT	168.07	168.2	159.21	162.81	373414.3499	60971659.77	150875
1.57965E+12	1/22/2020	ETHUSDT	169.48	171.47	166.03	168.07	272240.9029	45903134.16	111017
1.57956E+12	1/21/2020	ETHUSDT	166.86	170.32	164.8	169.49	308007.6353	51615232.57	125609
1.57948E+12	1/20/2020	ETHUSDT	166.79	169.33	161.24	166.87	358092.8841	59292534.72	130615
1.57939E+12	1/19/2020	ETHUSDT	174.1	178.05	161.66	166.79	624681.286	105691368.8	203953
1.57931E+12	1/18/2020	ETHUSDT	169.92	179.5	164.92	174.14	688783.1798	119388338.8	240660
1.57922E+12	1/17/2020	ETHUSDT	164.24	174.81	162.14	169.85	767180.6785	129909265.3	273867
1.57913E+12	1/16/2020	ETHUSDT	166.4	167.4	157.8	164.21	456170.8672	74038650.83	179108
1.57905E+12	1/15/2020	ETHUSDT	165.6	171.98	159.2	166.4	721687.8038	119239937.9	251183
1.57896E+12	1/14/2020	ETHUSDT	143.58	171.7	143.51	165.64	1108476.312	173492006.2	321408
1.57887E+12	1/13/2020	ETHUSDT	146.56	147	142.27	143.58	207996.6187	29888095.37	102544
1.57879E+12	1/12/2020	ETHUSDT	142.4	146.6	141.76	146.54	229541.8614	33112850.82	110842
1.5787E+12	1/11/2020	ETHUSDT	144.83	148.05	142.09	142.38	368350.5794	53149360.56	156488
1.57861E+12	1/10/2020	ETHUSDT	137.73	145.17	135.32	144.84	409403.5951	57377525.56	167313
1.57853E+12	1/9/2020	ETHUSDT	140.76	141.5	135.3	137.74	366076.0657	50611452.58	152241
1.57844E+12	1/8/2020	ETHUSDT	142.8	147.77	137.03	140.72	570465.5776	81184999.73	229912
1.57836E+12	1/7/2020	ETHUSDT	144.14	145.31	138.76	142.8	447762.1728	63861666.4	188444
1.57827E+12	1/6/2020	ETHUSDT	135.37	144.41	134.86	144.15	408020.2738	57400544.49	159866
1.57818E+12	1/5/2020	ETHUSDT	134.2	138.19	134.19	135.37	254120.4534	34593687.6	115106
1.5781E+12	1/4/2020	ETHUSDT	134.37	135.85	132.5	134.2	184276.171	24641135.57	95488
1.57801E+12	1/3/2020	ETHUSDT	127.19	135.14	125.88	134.35	413055.189	54139288.22	162310
1.57792E+12	1/2/2020	ETHUSDT	130.72	130.78	126.38	127.19	213757.0581	27486853.39	96193
1.57784E+12	1/1/2020	ETHUSDT	129.16	133.05	128.68	130.77	144770.522	18952318.53	75888
1.57775E+12	12/31/2019	ETHUSDT	131.61	133.68	128.17	129.16	264933.9842	34678632.18	95085
1.57766E+12	12/30/2019	ETHUSDT	134.36	136.24	130.3	131.59	320347.2196	42636559.38	101293
1.57758E+12	12/29/2019	ETHUSDT	128.11	138.07	127.52	134.36	316347.2667	41893078.36	115498
1.57749E+12	12/28/2019	ETHUSDT	126.28	129.68	125.84	128.11	196893.5228	25177121.15	82441
1.5774E+12	12/27/2019	ETHUSDT	125.58	127.1	121.91	126.29	240012.3745	30020098.89	102142
1.57732E+12	12/26/2019	ETHUSDT	125.09	132.26	124.32	125.58	274986.521	34943780.91	103034
1.57723E+12	12/25/2019	ETHUSDT	127.7	127.84	123.07	125.09	225004.4909	28144469.16	93397
1.57715E+12	12/24/2019	ETHUSDT	127.8	129.69	126.61	127.75	200637.101	25667665.14	87657
1.57706E+12	12/23/2019	ETHUSDT	132.12	135.1	126	127.8	421600.7566	55501305.92	145867
1.57697E+12	12/22/2019	ETHUSDT	127	133.07	126.82	132.09	253140.7241	32938501.02	91028
1.57689E+12	12/21/2019	ETHUSDT	128.19	128.4	126.5	126.99	135196.1164	17199278.79	64847
1.5768E+12	12/20/2019	ETHUSDT	128.1	129.39	125.84	128.19	213897.4673	27266605.48	90922
1.57671E+12	12/19/2019	ETHUSDT	132.8	134	125.69	128.1	420674.8172	53766864.19	154222
1.57663E+12	12/18/2019	ETHUSDT	121.88	134.87	116.26	132.78	884960.9133	110566290.6	252627
1.57654E+12	12/17/2019	ETHUSDT	132.72	132.98	119.11	121.88	563257.36	71709329.27	178977
1.57645E+12	12/16/2019	ETHUSDT	142.46	142.72	127.93	132.73	471018.8594	63632055.58	153717
1.57637E+12	12/15/2019	ETHUSDT	141.79	144.12	139.92	142.46	151189.6588	21495196.82	77131
1.57628E+12	12/14/2019	ETHUSDT	144.8	145.07	141.18	141.79	126232.592	18027581.36	76951
1.5762E+12	12/13/2019	ETHUSDT	144.87	146	142.8	144.8	160695.1856	23203419.96	90805
1.57611E+12	12/12/2019	ETHUSDT	143.41	145.85	139.24	144.87	261615.3044	37425277.04	99231
1.57602E+12	12/11/2019	ETHUSDT	145.53	146.34	142.12	143.39	157843.1048	22772651.17	69834
1.57594E+12	12/10/2019	ETHUSDT	147.4	148.57	143.81	145.56	203215.8494	29746845.43	85725
1.57585E+12	12/9/2019	ETHUSDT	150.44	151.19	146.56	147.38	243775.9925	36345702.35	92204
1.57576E+12	12/8/2019	ETHUSDT	147.16	151.62	146.11	150.44	205301.6026	30606289.29	79766
1.57568E+12	12/7/2019	ETHUSDT	148.46	149.49	146.85	147.14	140471.6859	20799551.35	70677
1.57559E+12	12/6/2019	ETHUSDT	148.11	149.77	145.74	148.45	220674.6858	32549526.4	90076
1.5755E+12	12/5/2019	ETHUSDT	145.45	149.02	143.64	148.1	299073.5397	43777241.59	111694
1.57542E+12	12/4/2019	ETHUSDT	147.19	151.98	143.15	145.38	434430.6238	63840615.24	149648
1.57533E+12	12/3/2019	ETHUSDT	148.66	149.93	145.77	147.17	196329.225	29061161.1	87660
1.57524E+12	12/2/2019	ETHUSDT	150.72	151.42	146.71	148.65	233839.0973	34768563.47	107070
1.57516E+12	12/1/2019	ETHUSDT	151.43	152.49	145.79	150.73	344178.1409	51148792.08	125550
1.57507E+12	11/30/2019	ETHUSDT	154.54	155.25	149.7	151.37	226863.413	34617912.18	96632
1.57499E+12	11/29/2019	ETHUSDT	150.69	157.6	150.23	154.57	328712.2556	50649319.12	129774
1.5749E+12	11/28/2019	ETHUSDT	152.61	154.63	149.09	150.72	317714.5633	48324220.62	124573
1.57481E+12	11/27/2019	ETHUSDT	147.47	155.54	140.84	152.62	564796.4284	83505998.05	192325
1.57473E+12	11/26/2019	ETHUSDT	145.81	149.97	143.37	147.47	354023.043	51873405.04	132207
1.57464E+12	11/25/2019	ETHUSDT	139.99	151.5	131.45	145.69	749675.413	106186791.3	238649
1.57455E+12	11/24/2019	ETHUSDT	151.84	152.86	138.62	139.96	352319.2156	51503705.18	158774
1.57447E+12	11/23/2019	ETHUSDT	149.55	154.33	146.11	151.84	369721.0996	55595157.56	177816
1.57438E+12	11/22/2019	ETHUSDT	161.02	162.79	138	149.56	977977.2379	147595324.6	324167
1.57429E+12	11/21/2019	ETHUSDT	174.75	175.85	157.26	161.01	473895.9299	78641896.23	178521
1.57421E+12	11/20/2019	ETHUSDT	175.93	177.41	173.5	174.72	216315.9331	38001672.19	106534
1.57412E+12	11/19/2019	ETHUSDT	178.2	178.52	172.65	175.94	275886.6411	48414106.96	125824
1.57404E+12	11/18/2019	ETHUSDT	183.82	184.06	175.01	178.2	293551.2363	52985734.28	131823
1.57395E+12	11/17/2019	ETHUSDT	182.37	186.09	180	183.82	198892.4372	36509968.7	93753
1.57386E+12	11/16/2019	ETHUSDT	179.99	183.46	179.3	182.37	172801.5258	31378510.02	89596
1.57378E+12	11/15/2019	ETHUSDT	184.93	186.7	177.67	180	407466.7896	74217250.17	156868
1.57369E+12	11/14/2019	ETHUSDT	188.07	188.72	183.34	184.92	245505.2997	45523714.1	114266
1.5736E+12	11/13/2019	ETHUSDT	187.09	189.66	185.3	188.11	197273.84	36936429.94	89631
1.57352E+12	11/12/2019	ETHUSDT	184.98	187.65	182.41	187.09	256782.6312	47636043.35	124488
1.57343E+12	11/11/2019	ETHUSDT	188.96	190.19	184.06	184.98	255579.9343	47746876.46	128079
1.57334E+12	11/10/2019	ETHUSDT	184.86	191.58	183.3	188.96	274940.5345	51648623.29	133008
1.57326E+12	11/9/2019	ETHUSDT	183.71	185.79	182.63	184.89	192073.3804	35441967.77	112521
1.57317E+12	11/8/2019	ETHUSDT	186.67	188.26	181.41	183.74	365029.7503	67305417.41	167904
1.57308E+12	11/7/2019	ETHUSDT	191.16	192.27	184.59	186.68	309882.0821	58150631.28	152881
1.573E+12	11/6/2019	ETHUSDT	188.65	195.09	187.72	191.16	343219.9224	65471595.21	160110
1.57291E+12	11/5/2019	ETHUSDT	185.71	192.51	182.22	188.68	389668.6472	73036074.78	184562
1.57283E+12	11/4/2019	ETHUSDT	181.53	188.64	180.36	185.71	321175.2913	59357371.31	147624
1.57274E+12	11/3/2019	ETHUSDT	182.9	184.7	178.95	181.54	232621.5215	42260620.38	109861
1.57265E+12	11/2/2019	ETHUSDT	182.86	186	181.53	182.91	179864.3974	32936676.71	107048
1.57257E+12	11/1/2019	ETHUSDT	182.19	184.5	177.02	182.85	331519.7696	60092727.14	154534
1.57248E+12	10/31/2019	ETHUSDT	183.14	185.27	177.66	182.18	410969.861	74696032.73	167038
1.57239E+12	10/30/2019	ETHUSDT	190.45	191.71	179.28	183.13	537770.4306	99508269.89	194946
1.57231E+12	10/29/2019	ETHUSDT	181.67	192.74	181.26	190.46	529964.5054	99024969.84	212841
1.57222E+12	10/28/2019	ETHUSDT	183.84	189.48	180.35	181.72	582179.4455	106933716.7	225343
1.57213E+12	10/27/2019	ETHUSDT	179.42	188.7	176.22	183.75	724423.4053	132329593.4	262415
1.57205E+12	10/26/2019	ETHUSDT	181.53	197.74	173.8	179.49	1211737.437	222906937.8	373782
1.57196E+12	10/25/2019	ETHUSDT	160.39	187.78	160.25	181.5	904832.8606	157496890.7	267143
1.57188E+12	10/24/2019	ETHUSDT	162.35	163.72	158.72	160.38	387310.8377	62419095.11	159778
1.57179E+12	10/23/2019	ETHUSDT	171.19	171.49	153.45	162.35	746955.0981	121126428.2	238790
1.5717E+12	10/22/2019	ETHUSDT	174	175.04	170.3	171.2	255429.4162	44176123.21	123180
1.57162E+12	10/21/2019	ETHUSDT	175.18	177.9	171.59	173.98	270608.5139	47204344.24	128045
1.57153E+12	10/20/2019	ETHUSDT	171.84	176.88	169.21	175.22	299141.0715	51654250.07	125469
1.57144E+12	10/19/2019	ETHUSDT	172.78	174.98	169.44	171.79	296918.7303	51269466.04	127763
1.57136E+12	10/18/2019	ETHUSDT	177.17	177.44	168.66	172.74	319602.4851	55285684.61	139612
1.57127E+12	10/17/2019	ETHUSDT	174.52	178.96	172.61	177.16	298795.8198	52578052.94	133295
1.57118E+12	10/16/2019	ETHUSDT	180.52	181.44	171.81	174.47	347764.9346	61180262.78	151051
1.5711E+12	10/15/2019	ETHUSDT	186.7	188.37	175.96	180.49	405466.3811	73998014.45	155734
1.57101E+12	10/14/2019	ETHUSDT	180.98	187.54	180.43	186.72	279732.8461	51494870.28	123915
1.57092E+12	10/13/2019	ETHUSDT	179.65	184.95	178.52	180.99	247589.2323	45067340.42	113448
1.57084E+12	10/12/2019	ETHUSDT	180.65	184.64	177.59	179.68	290415.2204	52895345.38	118775
1.57075E+12	10/11/2019	ETHUSDT	191.18	196.65	179.41	180.72	621693.6313	115872479.8	181427
1.57067E+12	10/10/2019	ETHUSDT	192.61	194.2	186.88	191.14	436588.5845	83367952.39	150166
1.57058E+12	10/9/2019	ETHUSDT	180.61	195.53	178.96	192.62	562506.8219	105551736.5	182290
1.57049E+12	10/8/2019	ETHUSDT	179.88	184.87	177	180.6	400832.3783	72432729.98	139925
1.57041E+12	10/7/2019	ETHUSDT	170.08	182.32	168.68	179.85	496523.4804	87617964.57	159802
1.57032E+12	10/6/2019	ETHUSDT	176.23	177.04	167.68	170.1	314932.3963	54241930.13	114662
1.57023E+12	10/5/2019	ETHUSDT	175.55	176.71	172.02	176.25	278488.6177	48647162.44	90341
1.57015E+12	10/4/2019	ETHUSDT	174.71	178.98	170.74	175.55	333897.6388	58470302.14	89655
1.57006E+12	10/3/2019	ETHUSDT	180.24	180.72	169.55	174.69	354756.7848	62001237.48	101114
1.56997E+12	10/2/2019	ETHUSDT	175.65	181.29	173.65	180.24	348268.1162	61530973.8	96660
1.56989E+12	10/1/2019	ETHUSDT	180.89	185.53	173.19	175.66	609819.6083	109337395.1	168492
1.5698E+12	9/30/2019	ETHUSDT	169.26	181.24	165.01	180.85	580295.3997	100443187.8	175354
1.56972E+12	9/29/2019	ETHUSDT	173.5	174.5	164.12	169.24	410855.1218	69327213.65	136438
1.56963E+12	9/28/2019	ETHUSDT	173.83	175.49	168	173.49	521775.4659	90120971.17	159337
1.56954E+12	9/27/2019	ETHUSDT	165.92	176.72	161.03	173.79	634932.9671	106461443.9	183611
1.56946E+12	9/26/2019	ETHUSDT	169.96	171.01	152.11	165.92	779942.1715	127948136.3	202020
1.56937E+12	9/25/2019	ETHUSDT	165.72	174.85	161.88	169.96	879001.4621	147619414.1	251456
1.56928E+12	9/24/2019	ETHUSDT	201.25	202.98	150.03	165.81	1478218.827	263412071.5	383778
1.5692E+12	9/23/2019	ETHUSDT	211.2	211.68	198.65	201.29	392437.0708	80922890.46	121866
1.56911E+12	9/22/2019	ETHUSDT	215.04	215.61	206.1	211.2	445388.9479	93662351.5	108397
1.56902E+12	9/21/2019	ETHUSDT	218.01	221.5	213.2	215.05	417891.5242	90638548.24	105391
1.56894E+12	9/20/2019	ETHUSDT	220.26	221.54	212.05	218.03	437804.1267	95069640.62	133129
1.56885E+12	9/19/2019	ETHUSDT	210.27	223.94	202.3	220.24	844358.8216	179595728.8	230867
1.56876E+12	9/18/2019	ETHUSDT	207.85	217.27	207.66	210.21	539028.5101	114703107.3	182943
1.56868E+12	9/17/2019	ETHUSDT	197.23	215.13	195.74	207.84	715863.2262	145945114.9	214041
1.56859E+12	9/16/2019	ETHUSDT	189.05	199.44	188.3	197.22	551006.8169	106449156	166031
1.56851E+12	9/15/2019	ETHUSDT	188.14	190.45	185.76	189.03	288928.6083	54373471.39	106052
1.56842E+12	9/14/2019	ETHUSDT	180.96	188.79	179.75	188.13	279371.8342	51424561.39	113052
1.56833E+12	9/13/2019	ETHUSDT	180.71	181.38	177.54	180.95	264422.5406	47382425.19	109752
1.56825E+12	9/12/2019	ETHUSDT	178.3	182.38	176.62	180.72	203543.1366	36419973.23	102872
1.56816E+12	9/11/2019	ETHUSDT	179.87	182.8	173	178.28	278555.4671	49657474.98	130317
1.56807E+12	9/10/2019	ETHUSDT	180.52	184.36	177	179.81	238387.51	43067898.91	116866
1.56799E+12	9/9/2019	ETHUSDT	181.18	185.38	176.01	180.54	273729.9487	49340881.23	140362
1.5679E+12	9/8/2019	ETHUSDT	177.58	184.18	176.13	181.19	290083.475	52424648.72	143793
1.56781E+12	9/7/2019	ETHUSDT	169.11	180.8	168.3	177.62	253831.2317	44282963.31	134155
1.56773E+12	9/6/2019	ETHUSDT	173.74	177.87	165	169.08	315822.3798	54567316.61	146974
1.56764E+12	9/5/2019	ETHUSDT	174.7	176.19	168.1	173.75	232753.836	40247496.56	123424
1.56756E+12	9/4/2019	ETHUSDT	178.79	180.14	173	174.72	286226.2517	50629395.49	140298
1.56747E+12	9/3/2019	ETHUSDT	178	183	174.09	178.75	327857.8545	58621819.36	147758
1.56738E+12	9/2/2019	ETHUSDT	170.73	181	170.02	178.05	294627.3125	51446380.45	116596
1.5673E+12	9/1/2019	ETHUSDT	171.52	173.42	167.61	170.74	191140.5237	32627380.93	93036
1.56721E+12	8/31/2019	ETHUSDT	168.48	174.98	165.63	171.57	194999.1958	32983642.84	101425
1.56712E+12	8/30/2019	ETHUSDT	169.03	170.77	165.55	168.5	238616.6887	40216956.6	114316
1.56704E+12	8/29/2019	ETHUSDT	173.03	173.5	163.61	169.01	295241.216	49838097.17	142645
1.56695E+12	8/28/2019	ETHUSDT	187.3	188.25	166.48	173.03	334480.6176	59498959.97	146334
1.56686E+12	8/27/2019	ETHUSDT	188.61	189.49	184.75	187.24	157898.563	29513243.5	96138
1.56678E+12	8/26/2019	ETHUSDT	186.54	193.7	186	188.67	254397.7947	48298621.32	130551
1.56669E+12	8/25/2019	ETHUSDT	190.6	192.4	182.8	186.54	169862.9152	31935951.29	103115
1.5666E+12	8/24/2019	ETHUSDT	194.02	194.09	185.63	190.6	167806.3429	31786227.86	104191
1.56652E+12	8/23/2019	ETHUSDT	190.36	196.19	188.16	194.02	192548.5155	37022930.57	128090
1.56643E+12	8/22/2019	ETHUSDT	187.45	195.14	182.8	190.35	245575.9877	46426395.05	160105
1.56635E+12	8/21/2019	ETHUSDT	196.55	197.2	179.53	187.45	284973.6419	53434048.95	150215
1.56626E+12	8/20/2019	ETHUSDT	202.24	202.75	194.45	196.6	189297.7549	37412398.98	109559
1.56617E+12	8/19/2019	ETHUSDT	194.32	203.59	192.7	202.28	239541.5978	47675347.06	116606
1.56609E+12	8/18/2019	ETHUSDT	185.67	197.91	183.35	194.33	175363.5062	33655229.09	102057
1.566E+12	8/17/2019	ETHUSDT	184.83	187	181.83	185.59	138799.6151	25599796.9	101721
1.56591E+12	8/16/2019	ETHUSDT	187.98	188.39	178.04	184.88	282177.0158	51945182.47	150695
1.56583E+12	8/15/2019	ETHUSDT	187.08	189.95	181.23	188.03	237953.0943	44183760.71	119008
1.56574E+12	8/14/2019	ETHUSDT	209.31	209.9	183.49	187.1	325228.9893	63597043.19	171181
1.56565E+12	8/13/2019	ETHUSDT	211.58	214.3	204	209.3	166922.482	34861802.4	102967
1.56557E+12	8/12/2019	ETHUSDT	216.41	216.81	209.75	211.41	122760.9462	26091487.96	85543
1.56548E+12	8/11/2019	ETHUSDT	206.48	216.94	206.14	216.42	188474.0905	39875149.55	112904
1.5654E+12	8/10/2019	ETHUSDT	210.52	215	202.6	206.48	252614.0239	52534644.57	142706
1.56531E+12	8/9/2019	ETHUSDT	221.38	221.79	207.3	210.53	232062.1276	49415315.75	140538
1.56522E+12	8/8/2019	ETHUSDT	226.11	228.5	215.51	221.39	236886.3542	52730777.07	132568
1.56514E+12	8/7/2019	ETHUSDT	226.31	231.25	220.95	226.1	279104.7037	63135096.49	159413
1.56505E+12	8/6/2019	ETHUSDT	233.53	239.15	223.03	226.28	341279.0816	78590684.02	172932
1.56496E+12	8/5/2019	ETHUSDT	221.79	236.25	221.79	233.54	307956.2721	70962003.84	173092
1.56488E+12	8/4/2019	ETHUSDT	222.14	223.34	216.9	221.79	135622.0258	29836777.69	90502
1.56479E+12	8/3/2019	ETHUSDT	217.69	224.51	216.62	222.14	181591.953	40285734.53	110659
1.5647E+12	8/2/2019	ETHUSDT	216.8	222.18	214.31	217.61	206867.0304	45116694.86	123571
1.56462E+12	8/1/2019	ETHUSDT	218.42	219.39	210.54	216.84	186806.1884	40054998.68	116919
1.56453E+12	7/31/2019	ETHUSDT	209.57	218.79	209.2	218.42	207213.5566	44416634.9	122971
1.56444E+12	7/30/2019	ETHUSDT	210.84	214.36	204.4	209.58	222683.7939	46627086.48	129043
1.56436E+12	7/29/2019	ETHUSDT	211.58	215.83	206.59	210.89	226941.28	47853275.13	133256
1.56427E+12	7/28/2019	ETHUSDT	207.3	213.52	198.24	211.62	218801.1669	45414505.79	132599
1.56419E+12	7/27/2019	ETHUSDT	218.81	223.3	203	207.3	301209.4111	63931823.16	180170
1.5641E+12	7/26/2019	ETHUSDT	219.14	220	212.71	218.81	197781.9865	42839496.54	133271
1.56401E+12	7/25/2019	ETHUSDT	216.31	225.12	215.23	219.14	280370.2963	62017449.36	167223
1.56393E+12	7/24/2019	ETHUSDT	212.55	218.28	202	216.31	331162.6484	69281797.02	188919
1.56384E+12	7/23/2019	ETHUSDT	217.59	219.55	208.36	212.48	317876.4824	67930201.67	169515
1.56375E+12	7/22/2019	ETHUSDT	225.49	228.34	212.25	217.51	271310.4045	59602149.04	155651
1.56367E+12	7/21/2019	ETHUSDT	228.25	229.66	216.99	225.38	270046.1519	60421739.05	149561
1.56358E+12	7/20/2019	ETHUSDT	220.84	235.09	219.78	228.2	325393.9723	74182517.24	158590
1.56349E+12	7/19/2019	ETHUSDT	225.75	226.23	212.52	220.73	371622.2187	81600507.57	178357
1.56341E+12	7/18/2019	ETHUSDT	210.8	229.65	205.71	225.73	609081.4909	132637638.8	264573
1.56332E+12	7/17/2019	ETHUSDT	198.94	219.86	191.84	210.81	694854.1013	143020072	306708
1.56324E+12	7/16/2019	ETHUSDT	228.2	234.5	192.25	198.88	715604.832	151473621.6	315783
1.56315E+12	7/15/2019	ETHUSDT	225.83	235.58	203.08	228.2	715991.2069	159784811.6	320571
1.56306E+12	7/14/2019	ETHUSDT	268.8	269.74	222.81	225.85	540052.5842	130785859	260313
1.56298E+12	7/13/2019	ETHUSDT	274.53	275.04	262.2	268.79	205959.2685	55323572.09	132115
1.56289E+12	7/12/2019	ETHUSDT	268.67	278.99	266.21	274.62	266734.5421	72743548.04	150653
1.5628E+12	7/11/2019	ETHUSDT	289.23	289.23	262.12	268.63	501592.7521	136450969.6	278211
1.56272E+12	7/10/2019	ETHUSDT	307.46	314.18	281.04	289.23	457080.9406	135779813.6	241966
1.56263E+12	7/9/2019	ETHUSDT	311.96	318.19	302.69	307.46	309447.3493	96199378.54	183056
1.56254E+12	7/8/2019	ETHUSDT	304.72	313.74	300.78	311.97	289607.3418	88890021.75	156865
1.56246E+12	7/7/2019	ETHUSDT	288.29	309.69	284.25	304.72	246111.366	73170809.76	146592
1.56237E+12	7/6/2019	ETHUSDT	287.32	296.71	285.28	288.29	196064.6471	57137782.6	122419
1.56228E+12	7/5/2019	ETHUSDT	282.86	294.89	280.78	287.47	261139.2834	75165110.7	151476
1.5622E+12	7/4/2019	ETHUSDT	301.11	302.74	280.53	282.73	270791.3688	79507234.74	155911
1.56211E+12	7/3/2019	ETHUSDT	291.47	302.89	285	301.14	370521.9664	109262202.2	203286
1.56203E+12	7/2/2019	ETHUSDT	295.03	297.57	272.65	291.48	493772.9658	140020251.9	255019
1.56194E+12	7/1/2019	ETHUSDT	292.89	303.49	280.13	295.07	489769.2742	142871936.8	247035
1.56185E+12	6/30/2019	ETHUSDT	317.64	323.5	290.12	292.7	489028.5684	149527443.6	265958
1.56177E+12	6/29/2019	ETHUSDT	310.95	324.74	295.18	317.62	425555.1626	130425514	233883
1.56168E+12	6/28/2019	ETHUSDT	298.35	313.58	295.22	311.05	529174.4772	161838706.8	260039
1.56159E+12	6/27/2019	ETHUSDT	339.53	347	280.01	298.35	1016826.449	315174509.7	449424
1.56151E+12	6/26/2019	ETHUSDT	318.29	366.8	315.57	339.39	1008551.287	341534154.5	477973
1.56142E+12	6/25/2019	ETHUSDT	311.65	318.99	307	318.26	345559.6505	108143161.2	183415
1.56133E+12	6/24/2019	ETHUSDT	308.42	314.41	298	311.64	352791.2696	108439071.6	185588
1.56125E+12	6/23/2019	ETHUSDT	310.7	321.7	305.58	308.52	418812.0275	131252843.5	241819
1.56116E+12	6/22/2019	ETHUSDT	294.25	314.39	289.69	310.79	726254.6706	222036096.3	336414
1.56108E+12	6/21/2019	ETHUSDT	271.27	295.94	271.22	294.35	519818.0691	148641528.5	240649
1.56099E+12	6/20/2019	ETHUSDT	268.16	273.63	265.71	271.22	200717.7737	53998507.96	130438
1.5609E+12	6/19/2019	ETHUSDT	264.68	270	263.59	268.14	208375.6838	55665919.15	111358
1.56082E+12	6/18/2019	ETHUSDT	273.14	273.58	261.45	264.66	319941.5516	85335852.93	184954
1.56073E+12	6/17/2019	ETHUSDT	267.73	276	266.81	273.16	339277.6671	91807270.71	185899
1.56064E+12	6/16/2019	ETHUSDT	267.78	277.06	263.31	267.73	458176.5424	123848161.5	206212
1.56056E+12	6/15/2019	ETHUSDT	262.48	272.27	260.61	267.82	286594.9803	76053046.55	146902
1.56047E+12	6/14/2019	ETHUSDT	254.67	264.26	251.75	262.47	327383.2824	84045849.54	175229
1.56038E+12	6/13/2019	ETHUSDT	261.13	262.98	253.69	254.67	291757.2164	75447391.04	159838
1.5603E+12	6/12/2019	ETHUSDT	244.36	261.87	242.2	261.15	336499.3016	84660448.57	171468
1.56021E+12	6/11/2019	ETHUSDT	246.61	247.8	236.49	244.29	237508.428	57549753.74	133083
1.56012E+12	6/10/2019	ETHUSDT	231.02	247.45	227.03	246.51	314662.5264	75090336.66	162704
1.56004E+12	6/9/2019	ETHUSDT	243.33	244.53	226.56	230.98	316931.8564	74594101.42	147025
1.55995E+12	6/8/2019	ETHUSDT	248.78	250.53	240.37	243.25	188448.2775	46293916.79	108260
1.55987E+12	6/7/2019	ETHUSDT	248.77	253.28	243.46	248.77	353378.6568	87644279.25	149700
1.55978E+12	6/6/2019	ETHUSDT	245.62	250.66	235.01	248.76	297579.1473	72417630	146839
1.55969E+12	6/5/2019	ETHUSDT	241.46	250.41	237.37	245.63	335953.3793	81839286.62	173428
1.55961E+12	6/4/2019	ETHUSDT	250.02	251.67	234.39	241.39	633822.7125	154709331.3	270568
1.55952E+12	6/3/2019	ETHUSDT	268.87	270	248	249.91	397360.6528	103602836.7	193998
1.55943E+12	6/2/2019	ETHUSDT	264.33	273.2	263.2	268.88	301536.1506	80960737.41	138349
1.55935E+12	6/1/2019	ETHUSDT	267.9	275.5	260.68	264.33	455676.9861	121851235.8	182844
1.55926E+12	5/31/2019	ETHUSDT	254.59	268.72	245.21	267.9	602153.8724	154783065.8	253604
1.55917E+12	5/30/2019	ETHUSDT	268.92	288.62	240.14	254.56	1066279.494	289930479.4	368300
1.55909E+12	5/29/2019	ETHUSDT	271.08	274.04	260.05	268.83	383412.4577	102868997.4	173915
1.559E+12	5/28/2019	ETHUSDT	270.7	275.95	264.45	271.03	409443.6936	110617403.7	181468
1.55892E+12	5/27/2019	ETHUSDT	264.35	279.59	260	270.53	635463.502	170250734.9	246768
1.55883E+12	5/26/2019	ETHUSDT	250.17	269.4	245.11	264.45	450090.2232	115089467.8	159525
1.55874E+12	5/25/2019	ETHUSDT	248.84	257.33	247.22	250.22	332544.3873	83665127.84	125719
1.55866E+12	5/24/2019	ETHUSDT	244.63	254.35	241.54	248.87	447066.926	111294049.4	171482
1.55857E+12	5/23/2019	ETHUSDT	243.68	247.34	231.1	244.56	600193.8937	144051488.9	198869
1.55848E+12	5/22/2019	ETHUSDT	253.35	260.18	239.63	243.64	592848.9561	149006735.6	208482
1.5584E+12	5/21/2019	ETHUSDT	250.48	262	246.06	253.43	580249.6975	146749988.3	229662
1.55831E+12	5/20/2019	ETHUSDT	259.37	259.49	238	250.37	666889.8224	165783106.1	246484
1.55822E+12	5/19/2019	ETHUSDT	233.57	264	231.77	259.51	823859.0634	207383027.8	285496
1.55814E+12	5/18/2019	ETHUSDT	244.31	248	230.62	233.6	673218.0998	160450040.8	236314
1.55805E+12	5/17/2019	ETHUSDT	264.35	268.74	223.43	244.3	1529892.569	366429299.2	517016
1.55796E+12	5/16/2019	ETHUSDT	248.06	279.76	241.76	264.25	1733360.894	452410350.1	553635
1.55788E+12	5/15/2019	ETHUSDT	216.4	250.27	216.21	248.1	574697.2993	135054369.6	176272
1.55779E+12	5/14/2019	ETHUSDT	195.83	219.81	194.19	216.4	864211.006	179717430.3	248577
1.55771E+12	5/13/2019	ETHUSDT	188.07	206.87	185.32	195.84	669265.4652	131102303.1	190439
1.55762E+12	5/12/2019	ETHUSDT	190.2	204.32	181	188.11	823372.2815	157611011.7	228585
1.55753E+12	5/11/2019	ETHUSDT	172.92	205.23	172.92	190.2	885292.3839	167180496.8	246217
1.55745E+12	5/10/2019	ETHUSDT	170.96	176.7	168.46	172.91	425543.7402	73717438.65	142024
1.55736E+12	5/9/2019	ETHUSDT	170.88	173.88	166.57	170.9	284663.9946	48482365.54	111190
1.55727E+12	5/8/2019	ETHUSDT	169.07	173.17	164.8	170.85	296410.761	50307994.58	108809
1.55719E+12	5/7/2019	ETHUSDT	172.98	182.76	167.89	169.18	732496.8786	129206700.1	208268
1.5571E+12	5/6/2019	ETHUSDT	163.05	178.05	157.55	173	506528.1428	86112232.48	151543
1.55701E+12	5/5/2019	ETHUSDT	163.71	165.36	159.18	163.05	176029.1045	28659516.79	79825
1.55693E+12	5/4/2019	ETHUSDT	168.1	171.3	159.76	163.7	312928.5835	51596174.4	115264
1.55684E+12	5/3/2019	ETHUSDT	161.82	170.86	160.99	168.06	416357.5212	69185162.6	136042
1.55676E+12	5/2/2019	ETHUSDT	160.2	163.48	158.5	161.81	289519.0203	46716417.01	97201
1.55667E+12	5/1/2019	ETHUSDT	161.85	163.88	158.36	160.19	192517.6276	30965351.7	88509
1.55658E+12	4/30/2019	ETHUSDT	155.14	162.89	155.11	161.83	305056.2465	48352308.35	109233
1.5565E+12	4/29/2019	ETHUSDT	157.86	159.05	152	155.11	243591.949	37892463.29	98779
1.55641E+12	4/28/2019	ETHUSDT	159.32	160.24	156.92	157.85	152976.3018	24304182.14	72048
1.55632E+12	4/27/2019	ETHUSDT	157.93	166.24	156.35	159.31	215918.6384	34294278	89809
1.55624E+12	4/26/2019	ETHUSDT	154.7	162.56	151.4	157.95	500355.8628	78334214.87	162730
1.55615E+12	4/25/2019	ETHUSDT	164.78	165.49	150.35	154.72	422657.0324	67326464.65	139927
1.55606E+12	4/24/2019	ETHUSDT	169.15	169.87	159.26	164.78	426497.0415	70076178.28	154469
1.55598E+12	4/23/2019	ETHUSDT	170.52	175.83	167.78	169.16	363523.3453	62784241.17	126520
1.55589E+12	4/22/2019	ETHUSDT	168.59	172.3	167	170.52	269868.3988	45832751.06	96396
1.5558E+12	4/21/2019	ETHUSDT	172.89	173.48	164.82	168.59	283450.4394	47781349.4	108394
1.55572E+12	4/20/2019	ETHUSDT	172.66	176.97	169.87	172.88	253596.4841	43939979.02	94403
1.55563E+12	4/19/2019	ETHUSDT	173.34	173.55	168.59	172.64	320541.7217	54991300.11	104551
1.55555E+12	4/18/2019	ETHUSDT	165.75	175.2	165.04	173.33	396118.9441	68031293.23	114728
1.55546E+12	4/17/2019	ETHUSDT	165.41	167.28	163.78	165.75	227841.5498	37678036.6	85475
1.55537E+12	4/16/2019	ETHUSDT	159.91	166.73	159.41	165.37	240370.5044	39245823.49	82937
1.55529E+12	4/15/2019	ETHUSDT	167.21	168.81	155.7	159.95	351548.9079	57215098.11	113590
1.5552E+12	4/14/2019	ETHUSDT	162.99	168.11	161.2	167.23	186977.6621	30640985.06	72468
1.55511E+12	4/13/2019	ETHUSDT	163.2	165.37	160.74	162.99	179237.7457	29247030.15	75202
1.55503E+12	4/12/2019	ETHUSDT	164.06	166.5	158.11	163.19	316337.8782	51556919.15	124732
1.55494E+12	4/11/2019	ETHUSDT	177.12	177.48	158.27	164.07	661305.3032	110201659.9	224876
1.55485E+12	4/10/2019	ETHUSDT	174.58	183.77	168	177.12	523943.205	93283836.59	171960
1.55477E+12	4/9/2019	ETHUSDT	178.71	179.17	171.05	174.6	431986.3611	75745619.57	156659
1.55468E+12	4/8/2019	ETHUSDT	174.29	185.87	170.9	178.72	873410.0729	156417981.3	272413
1.5546E+12	4/7/2019	ETHUSDT	165.56	175.43	164.06	174.21	465507.525	78876773.3	161529
1.55451E+12	4/6/2019	ETHUSDT	164.84	172.77	159.2	165.5	528168.333	87657058.11	163384
1.55442E+12	4/5/2019	ETHUSDT	157.33	167.83	155.94	164.77	516070.3455	84123101.33	175261
1.55434E+12	4/4/2019	ETHUSDT	159.96	164	152.8	157.36	686080.9525	109082183.6	242989
1.55425E+12	4/3/2019	ETHUSDT	163.26	177.81	149.23	159.96	1345344.538	225523896.2	423036
1.55416E+12	4/2/2019	ETHUSDT	141.24	165.6	141	163.31	906868.8586	138094679.3	289637
1.55408E+12	4/1/2019	ETHUSDT	141.41	143.08	139.57	141.24	234310.1916	33234998.64	90705
1.55399E+12	3/31/2019	ETHUSDT	142.44	142.5	140.42	141.38	142469.2117	20131931.7	65047
1.5539E+12	3/30/2019	ETHUSDT	143.25	145.89	140.06	142.46	254798.7007	36382647.23	97751
1.55382E+12	3/29/2019	ETHUSDT	137.85	143.6	137.62	143.25	235853.0454	33098245.96	94717
1.55373E+12	3/28/2019	ETHUSDT	139.46	139.57	137.3	137.86	163185.6991	22543474.61	73225
1.55364E+12	3/27/2019	ETHUSDT	134.14	140.14	133.84	139.45	317167.4533	43635238.43	119271
1.55356E+12	3/26/2019	ETHUSDT	133.97	134.74	132.27	134.18	183139.1143	24490323.06	86841
1.55347E+12	3/25/2019	ETHUSDT	136.12	136.83	131.6	133.98	230880.285	31082445.59	98246
1.55339E+12	3/24/2019	ETHUSDT	137.28	137.37	134.75	136.09	198490.4512	27042322.7	82361
1.5533E+12	3/23/2019	ETHUSDT	135.92	138.21	135.6	137.28	174710.4306	23922572.36	73884
1.55321E+12	3/22/2019	ETHUSDT	134.85	137.2	134.29	135.98	186119.7475	25309122.73	79782
1.55313E+12	3/21/2019	ETHUSDT	139.04	139.55	131.21	134.85	312531.3937	42635937.49	113797
1.55304E+12	3/20/2019	ETHUSDT	138.56	139.66	136.01	139.01	222883.5175	30757997.81	83814
1.55295E+12	3/19/2019	ETHUSDT	137.62	139.38	136.97	138.55	218577.4521	30175322.08	82348
1.55287E+12	3/18/2019	ETHUSDT	138.67	142.01	136.1	137.59	281718.962	39017864.92	94109
1.55278E+12	3/17/2019	ETHUSDT	140.94	141.07	137.2	138.67	252697.0815	35051209.93	88617
1.55269E+12	3/16/2019	ETHUSDT	136.6	144.47	136.51	140.92	474664.102	66878173.45	149612
1.55261E+12	3/15/2019	ETHUSDT	132.24	137.62	132.18	136.56	295832.2656	39928522.34	103920
1.55252E+12	3/14/2019	ETHUSDT	131.69	135.11	128.52	132.2	258413.8187	34099414.81	99000
1.55244E+12	3/13/2019	ETHUSDT	133.62	133.65	130.58	131.65	209456.0985	27670734.43	87617
1.55235E+12	3/12/2019	ETHUSDT	132.67	135.3	130.77	133.57	194905.9684	25981446.1	74222
1.55226E+12	3/11/2019	ETHUSDT	135.37	136.15	131	132.67	264587.0068	35285847.75	101371
1.55218E+12	3/10/2019	ETHUSDT	137.27	137.5	134	135.37	203965.1682	27650702.38	90905
1.55209E+12	3/9/2019	ETHUSDT	133.51	138.65	132.93	137.27	279861.1205	38220614.01	111544
1.552E+12	3/8/2019	ETHUSDT	136.82	139.34	130.62	133.52	330283.5823	44879637.39	113160
1.55192E+12	3/7/2019	ETHUSDT	137.37	140.2	135.2	136.81	307336.4931	42271691.24	114687
1.55183E+12	3/6/2019	ETHUSDT	136.71	140.29	133.33	137.4	428826.8742	58701328.65	136000
1.55174E+12	3/5/2019	ETHUSDT	125.68	137.84	125.19	136.72	512631.2318	67740644.33	155818
1.55166E+12	3/4/2019	ETHUSDT	130.6	131.11	122.6	125.65	403947.7945	51060349.77	140132
1.55157E+12	3/3/2019	ETHUSDT	132.54	134.6	128.01	130.6	222453.2859	29447917.24	86648
1.55148E+12	3/2/2019	ETHUSDT	135.32	136.12	130.03	132.56	297005.2809	39467507.69	113241
1.5514E+12	3/1/2019	ETHUSDT	135.32	137.95	134.9	135.32	302632.0283	41198722.58	103403
1.55131E+12	2/28/2019	ETHUSDT	135.03	139	132.1	135.34	579327.3175	78861797.56	183737
1.55123E+12	2/27/2019	ETHUSDT	136.22	140.29	126.84	135.02	567202.6104	76519497.91	158709
1.55114E+12	2/26/2019	ETHUSDT	137.88	138.41	133.72	136.22	432944.1703	58979934.72	145787
1.55105E+12	2/25/2019	ETHUSDT	132.1	141.55	131.89	137.87	801147.0954	110348893	243536
1.55097E+12	2/24/2019	ETHUSDT	157.75	166	131.7	132.1	1260506.807	186688063.4	351943
1.55088E+12	2/23/2019	ETHUSDT	147.4	159.6	145.78	157.79	588183.729	89997516.92	172084
1.55079E+12	2/22/2019	ETHUSDT	145.68	148.85	143.85	147.36	366251.1854	53771600.8	129247
1.55071E+12	2/21/2019	ETHUSDT	148.42	149.61	142.7	145.69	447364.4087	65199779.51	148898
1.55062E+12	2/20/2019	ETHUSDT	143.45	149.52	139.6	148.44	614303.6101	89136482.37	191505
1.55053E+12	2/19/2019	ETHUSDT	145.69	150	142.36	143.44	747968.9045	109645050.5	232384
1.55045E+12	2/18/2019	ETHUSDT	133.77	148.3	132.42	145.69	1079830.15	152756654.6	299772
1.55036E+12	2/17/2019	ETHUSDT	122.67	135.61	122.43	133.75	614788.6008	78958054.96	162769
1.55028E+12	2/16/2019	ETHUSDT	121.66	124.99	121.54	122.67	215320.7013	26462034.61	84959
1.55019E+12	2/15/2019	ETHUSDT	120.47	124.25	120.19	121.67	255296.0814	31111280.21	100464
1.5501E+12	2/14/2019	ETHUSDT	121.86	124.5	120.1	120.42	297205.7874	36278326.08	101574
1.55002E+12	2/13/2019	ETHUSDT	122.4	126.47	120.7	121.86	317827.3196	39073077.84	122122
1.54993E+12	2/12/2019	ETHUSDT	120.88	123.89	118.18	122.41	343765.6699	41603632.81	114396
1.54984E+12	2/11/2019	ETHUSDT	125.12	125.28	119.24	120.89	389405.304	47197595.85	129000
1.54976E+12	2/10/2019	ETHUSDT	119.19	126.49	115.81	125.12	385819.0962	45929459.13	146060
1.54967E+12	2/9/2019	ETHUSDT	119.32	121.99	117.64	119.19	328067.9574	39061582.39	118457
1.54958E+12	2/8/2019	ETHUSDT	104.48	123	103.41	119.25	589950.6493	67027886.94	177364
1.5495E+12	2/7/2019	ETHUSDT	104.49	106.18	103.82	104.48	147942.0768	15530160.65	68959
1.54941E+12	2/6/2019	ETHUSDT	107.28	107.83	101.21	104.5	337204.3025	34984364.3	113955
1.54932E+12	2/5/2019	ETHUSDT	107.65	108.18	106.47	107.27	159730.1886	17137008.25	68422
1.54924E+12	2/4/2019	ETHUSDT	107.33	109.3	106.57	107.68	160850.1029	17312736.6	65698
1.54915E+12	2/3/2019	ETHUSDT	110.41	111.11	105.82	107.36	227211.5406	24605892.29	78309
1.54907E+12	2/2/2019	ETHUSDT	106.71	111.15	106.07	110.42	186908.7573	20153872.3	67351
1.54898E+12	2/1/2019	ETHUSDT	106.47	108.35	103.77	106.73	243149.8844	25791535.15	86314
1.54889E+12	1/31/2019	ETHUSDT	108.29	110.61	105.46	106.44	290679.6194	31234353.52	102532
1.54881E+12	1/30/2019	ETHUSDT	104.41	109.8	103.45	108.29	330968.1927	35368520.14	118866
1.54872E+12	1/29/2019	ETHUSDT	105.49	106.61	102.22	104.45	319768.9135	33427469.35	129221
1.54863E+12	1/28/2019	ETHUSDT	112.04	112.87	100.91	105.5	566205.7829	60050129.39	177547
1.54855E+12	1/27/2019	ETHUSDT	115.32	116.15	111.04	112.05	247369.6056	28158012.73	97152
1.54846E+12	1/26/2019	ETHUSDT	115.13	118	115	115.34	146216.8282	16978386.2	68368
1.54837E+12	1/25/2019	ETHUSDT	116.4	117.5	114.3	115.11	198617.0811	22977175.95	85660
1.54829E+12	1/24/2019	ETHUSDT	116.4	117.15	113.61	116.39	216242.2983	25044265.75	90622
1.5482E+12	1/23/2019	ETHUSDT	117.8	118.95	114.8	116.44	230247.6158	26975386.39	102993
1.54812E+12	1/22/2019	ETHUSDT	115.62	119.49	111.39	117.81	359542.6387	41777737.47	134797
1.54803E+12	1/21/2019	ETHUSDT	117.56	118.5	113.61	115.63	303632.9346	35258073.43	119538
1.54794E+12	1/20/2019	ETHUSDT	122.61	123.32	115.68	117.47	451792.8535	53833668.91	164941
1.54786E+12	1/19/2019	ETHUSDT	119.16	125.29	119.14	122.6	323303.793	39715159.16	117187
1.54777E+12	1/18/2019	ETHUSDT	121.56	121.98	117.66	119.17	235646.684	28305971.67	112833
1.54768E+12	1/17/2019	ETHUSDT	121.49	122.99	116.8	121.54	447535.2272	53854069.21	169098
1.5476E+12	1/16/2019	ETHUSDT	118.93	126.88	118.52	121.48	513486.6547	62314226	192912
1.54751E+12	1/15/2019	ETHUSDT	126.95	129.4	116	118.95	649020.5297	79985529.56	200989
1.54742E+12	1/14/2019	ETHUSDT	114.17	130.05	113.94	126.95	546420.4085	66801543.31	181074
1.54734E+12	1/13/2019	ETHUSDT	123.35	124.25	111.87	114.16	422561.9678	49521201.28	137005
1.54725E+12	1/12/2019	ETHUSDT	124.67	126.19	122	123.35	300262.134	37295866.35	122024
1.54716E+12	1/11/2019	ETHUSDT	124.96	127.36	120.08	124.65	545293.9837	67782816.34	197047
1.54708E+12	1/10/2019	ETHUSDT	148.11	149.45	121	124.95	871751.7504	114437025.3	290765
1.54699E+12	1/9/2019	ETHUSDT	147.62	151.5	146.77	148.1	299443.563	44673066.39	125358
1.54691E+12	1/8/2019	ETHUSDT	149.29	151.65	145.2	147.6	441661.0678	65535529.76	170585
1.54682E+12	1/7/2019	ETHUSDT	153.89	155.48	147.86	149.34	424765.3026	64310962.92	157568
1.54673E+12	1/6/2019	ETHUSDT	152.83	157.4	147.51	153.86	627908.4737	95681339.46	204337
1.54665E+12	1/5/2019	ETHUSDT	152.08	159.26	151.2	152.83	773169.1374	120238339.8	231172
1.54656E+12	1/4/2019	ETHUSDT	146.3	154.8	143.54	151.97	805248.9382	120827141.5	224385
1.54647E+12	1/3/2019	ETHUSDT	152.01	153.64	143.11	146.3	708091.3171	104953535.1	206600
1.54639E+12	1/2/2019	ETHUSDT	139.1	155.37	137.76	152.01	941486.3152	138801471.1	253070
1.5463E+12	1/1/2019	ETHUSDT	131.45	140.67	130	139.1	401776.888	54280385.6	125799
1.54621E+12	12/31/2018	ETHUSDT	137.81	138.66	128.7	131.45	484604.8396	64763118.12	157669
1.54613E+12	12/30/2018	ETHUSDT	133	139	127.03	137.77	704259.4161	94804050.49	232606
1.54604E+12	12/29/2018	ETHUSDT	135.3	145.42	128.5	132.89	1006654.498	136479145.9	291165
1.54596E+12	12/28/2018	ETHUSDT	113.75	136.66	111.87	135.3	894454.1905	111865576.5	248671
1.54587E+12	12/27/2018	ETHUSDT	129.35	131.09	111.22	113.8	752177.9011	90456912.89	230428
1.54578E+12	12/26/2018	ETHUSDT	127.61	135.32	122.51	129.35	794834.056	102196717.4	258222
1.5457E+12	12/25/2018	ETHUSDT	138.01	139.26	119.68	127.6	1076164.128	136600862	328349
1.54561E+12	12/24/2018	ETHUSDT	129.03	157.67	128.8	138.03	1319609.817	190137361.1	426763
1.54552E+12	12/23/2018	ETHUSDT	115.18	131.94	114.91	129.03	936094.1049	118250392.6	302293
1.54544E+12	12/22/2018	ETHUSDT	107.67	115.5	105.38	115.2	405672.8312	44814571.61	159158
1.54535E+12	12/21/2018	ETHUSDT	113.71	118	104.76	107.69	666048.7179	74510414.59	242389
1.54526E+12	12/20/2018	ETHUSDT	98.73	116	97.88	114.05	859612.5721	93128082.55	272100
[truncated: 490 more rows]
