# Supplementary material for: Development of a cryptocurrency price prediction model: leveraging GRU and LSTM for Bitcoin, Litecoin and Ethereum
Source: PeerJ Comput Sci. 2025 Mar 17;11:e2675. doi: 10.7717/peerj-cs.2675 (PMC11935774; doi:10.7717/peerj-cs.2675)
Supplement: Supplemental Information 4 [file peerj-cs-11-2675-s004.csv]

Unix	Date	Symbol	Open	High	Low	Close	Volume LTC	Volume USDT	tradecount
1.71789E+12	6/9/2024	LTCUSDT	79.96	80.71	79.49	80.49	163718.623	13125077.48	51081
1.7178E+12	6/8/2024	LTCUSDT	80.13	80.46	78.84	79.97	257436.338	20544533.15	66426
1.71772E+12	6/7/2024	LTCUSDT	84.19	84.83	75	80.13	782793.301	63136585.68	195737
1.71763E+12	6/6/2024	LTCUSDT	85.44	85.84	84.16	84.19	296197.824	25200985.06	92679
1.71755E+12	6/5/2024	LTCUSDT	83.66	85.47	83.49	85.44	302276.545	25467926.84	76721
1.71746E+12	6/4/2024	LTCUSDT	82.83	83.7	81.11	83.65	340359.329	28056436.5	96846
1.71737E+12	6/3/2024	LTCUSDT	83.11	84.29	82.65	82.82	379200.72	31657251	93649
1.71729E+12	6/2/2024	LTCUSDT	83.48	83.53	82.2	83.11	285093.347	23633255.77	65976
1.7172E+12	6/1/2024	LTCUSDT	83.21	83.74	82.92	83.48	172096.505	14344976.36	63151
1.71711E+12	5/31/2024	LTCUSDT	84.43	84.7	82.02	83.21	355784.532	29728898.91	96309
1.71703E+12	5/30/2024	LTCUSDT	83.58	85.54	81.9	84.42	441661.874	37126536.65	114565
1.71694E+12	5/29/2024	LTCUSDT	83.44	84.21	82.63	83.59	334222.342	27953551.72	85429
1.71685E+12	5/28/2024	LTCUSDT	85.24	85.54	82.06	83.44	475207.661	39676950.79	128476
1.71677E+12	5/27/2024	LTCUSDT	83.91	86.43	83.82	85.24	346465.824	29493511.91	95119
1.71668E+12	5/26/2024	LTCUSDT	84.99	85.26	83.54	83.9	279388.435	23577748.9	74740
1.7166E+12	5/25/2024	LTCUSDT	85	85.98	84.43	84.98	251017.316	21365704.2	78669
1.71651E+12	5/24/2024	LTCUSDT	85.45	86.48	84.01	85	591773.875	50467788.19	117683
1.71642E+12	5/23/2024	LTCUSDT	85.78	87.95	80.53	85.45	984635.687	83947774.83	196935
1.71634E+12	5/22/2024	LTCUSDT	88.26	88.48	84.88	85.78	537922.52	46541011.36	119829
1.71625E+12	5/21/2024	LTCUSDT	88.64	89.63	87	88.26	905649.076	80025488.67	164418
1.71616E+12	5/20/2024	LTCUSDT	82.4	89.11	82.39	88.64	599212.269	51285350.23	143215
1.71608E+12	5/19/2024	LTCUSDT	83.84	84.38	81.77	82.4	227737.175	18923241.41	66475
1.71599E+12	5/18/2024	LTCUSDT	84.15	84.81	83.43	83.84	215539.473	18117054.46	71174
1.7159E+12	5/17/2024	LTCUSDT	82.43	84.23	81.92	84.14	326396.421	27166111.67	84815
1.71582E+12	5/16/2024	LTCUSDT	82.45	83.24	81.37	82.43	347670.919	28606146.55	90803
1.71573E+12	5/15/2024	LTCUSDT	78.77	82.87	78.23	82.45	464809.116	37256712.46	99210
1.71564E+12	5/14/2024	LTCUSDT	80.62	81.67	78.53	78.79	482795.267	38591792.16	104614
1.71556E+12	5/13/2024	LTCUSDT	81.42	82.61	78.95	80.62	448137.788	36413117.63	103841
1.71547E+12	5/12/2024	LTCUSDT	81.39	82.18	80.84	81.41	186561.698	15227021.08	53916
1.71539E+12	5/11/2024	LTCUSDT	80.22	82.29	80.13	81.39	258119.13	20924685.33	73087
1.7153E+12	5/10/2024	LTCUSDT	83.07	83.48	79.55	80.22	420451.976	34299505.1	99989
1.71521E+12	5/9/2024	LTCUSDT	81.69	83.16	80.7	83.08	352236.765	28878171.47	86215
1.71513E+12	5/8/2024	LTCUSDT	80.82	82.33	79.32	81.7	486202.438	39349264.64	94270
1.71504E+12	5/7/2024	LTCUSDT	80.79	82.65	79.78	80.84	493066.083	40151430.79	95114
1.71495E+12	5/6/2024	LTCUSDT	81.32	84.2	80.01	80.79	580780.594	47623809.98	118284
1.71487E+12	5/5/2024	LTCUSDT	81.66	81.78	80.37	81.32	336649.505	27328777.46	68411
1.71478E+12	5/4/2024	LTCUSDT	81.86	83.01	81.42	81.66	294701.796	24204856.89	71734
1.71469E+12	5/3/2024	LTCUSDT	80.03	82.62	79.33	81.85	426096.048	34538838.49	97477
1.71461E+12	5/2/2024	LTCUSDT	80.17	81.28	78.66	80.02	398879.396	31936818.64	84597
1.71452E+12	5/1/2024	LTCUSDT	79.48	80.89	74.6	80.17	713810.495	55474378.31	147409
1.71444E+12	4/30/2024	LTCUSDT	83.52	84.56	77.19	79.49	616460.343	49311490.1	133130
1.71435E+12	4/29/2024	LTCUSDT	83.98	85.64	81.73	83.51	519097.015	43239992.84	114386
1.71426E+12	4/28/2024	LTCUSDT	83.88	85.43	83.57	83.99	384000.288	32508589.4	91229
1.71418E+12	4/27/2024	LTCUSDT	88.1	88.46	83.14	83.88	699795.45	59785942.68	136197
1.71409E+12	4/26/2024	LTCUSDT	83.77	88.59	83.09	88.1	1062310.424	91989387.21	181170
1.714E+12	4/25/2024	LTCUSDT	83.25	85.07	81.83	83.78	670805.321	56004718.94	123084
1.71392E+12	4/24/2024	LTCUSDT	85	87.72	82.34	83.25	931482.385	79561215.17	160404
1.71383E+12	4/23/2024	LTCUSDT	85.39	86.39	83.98	85.02	436631.335	37046541.65	86710
1.71374E+12	4/22/2024	LTCUSDT	84.16	86.49	83.95	85.39	589746.588	50276627.57	103897
1.71366E+12	4/21/2024	LTCUSDT	85.03	85.69	82.73	84.16	361745.445	30576840.67	84605
1.71357E+12	4/20/2024	LTCUSDT	80.86	85.98	80.27	85.04	435008.951	36355868.09	91866
1.71348E+12	4/19/2024	LTCUSDT	80.76	82.2	75.77	80.87	742141.865	59366769.1	152180
1.7134E+12	4/18/2024	LTCUSDT	80.19	82.53	78.64	80.75	868441.994	70149908.86	159146
1.71331E+12	4/17/2024	LTCUSDT	79.94	80.82	76.25	80.19	653290.465	51432508.27	125749
1.71323E+12	4/16/2024	LTCUSDT	78.12	80.44	75.31	79.94	771397.839	60307930.8	139402
1.71314E+12	4/15/2024	LTCUSDT	79.72	82.83	75.61	78.1	1410368.593	111824100.1	221861
1.71305E+12	4/14/2024	LTCUSDT	77.33	80.44	73.61	79.72	1630408.562	126584439.6	303538
1.71297E+12	4/13/2024	LTCUSDT	86.1	86.67	70.5	77.33	2633053.68	209113938	509601
1.71288E+12	4/12/2024	LTCUSDT	98.77	99.58	79.86	86.08	2094321.098	187325798.9	380525
1.71279E+12	4/11/2024	LTCUSDT	96.71	99.96	94.87	98.78	802195.584	78073905.35	146542
1.71271E+12	4/10/2024	LTCUSDT	97.54	98.3	93.5	96.71	891774.881	85892984.78	171510
1.71262E+12	4/9/2024	LTCUSDT	103.27	103.46	96.43	97.53	914660.536	91244166.91	184449
1.71253E+12	4/8/2024	LTCUSDT	101.21	106.06	99.52	103.27	1013133.783	104809582.1	200931
1.71245E+12	4/7/2024	LTCUSDT	101.6	105.99	100.11	101.21	938207.857	96733949.48	170855
1.71236E+12	4/6/2024	LTCUSDT	97.83	102.47	97.17	101.6	771438.41	77333938.34	145208
1.71228E+12	4/5/2024	LTCUSDT	98.41	100.25	95	97.82	1244726.343	122103336.5	219774
1.71219E+12	4/4/2024	LTCUSDT	98.33	104.3	96.23	98.38	1786345.493	179054393.2	303572
1.7121E+12	4/3/2024	LTCUSDT	106.77	109.86	96.5	98.33	1868400.415	190132319.9	390487
1.71202E+12	4/2/2024	LTCUSDT	99.21	108.99	93.1	106.75	2878977.199	293927061.5	597275
1.71193E+12	4/1/2024	LTCUSDT	105.01	112.8	97.23	99.2	2502382.047	263856682.1	517505
1.71184E+12	3/31/2024	LTCUSDT	102.84	106.87	101.41	105.01	1034072.535	107330728.1	193955
1.71176E+12	3/30/2024	LTCUSDT	109.06	109.25	101.06	102.84	1242387.906	129621214.2	271181
1.71167E+12	3/29/2024	LTCUSDT	94.11	110.44	92.75	109.06	3289558.98	337040438.1	600744
1.71158E+12	3/28/2024	LTCUSDT	93.55	96.59	93.33	94.11	1112111.518	105727727.9	201384
1.7115E+12	3/27/2024	LTCUSDT	95.76	99	92.3	93.55	1793109.088	171544291.1	348024
1.71141E+12	3/26/2024	LTCUSDT	90.59	97.06	87.53	95.77	1767545.155	163687114.3	324952
1.71132E+12	3/25/2024	LTCUSDT	89.66	92.06	88.54	90.58	1095171.166	98825347.81	181823
1.71124E+12	3/24/2024	LTCUSDT	85.26	90.8	85.25	89.65	1052477.663	93178174.45	181527
1.71115E+12	3/23/2024	LTCUSDT	83.4	87.5	82.85	85.26	803555.89	68913239.93	131350
1.71107E+12	3/22/2024	LTCUSDT	85.74	86.22	80.58	83.4	725163.718	60540862.48	143265
1.71098E+12	3/21/2024	LTCUSDT	84.65	87.02	83.57	85.75	934690.544	79849636.02	178122
1.71089E+12	3/20/2024	LTCUSDT	78.45	85.29	76.97	84.65	1363127.952	110620714.7	229263
1.71081E+12	3/19/2024	LTCUSDT	86.76	87.79	77.13	78.45	1961637.329	158808344.4	321062
1.71072E+12	3/18/2024	LTCUSDT	85.93	88.06	80.76	86.77	978580.698	82447664.37	184251
1.71063E+12	3/17/2024	LTCUSDT	84.12	86.79	80.7	85.93	853819.758	72484176.85	152642
1.71055E+12	3/16/2024	LTCUSDT	89.77	90.75	82.25	84.12	1149294.873	100254815.7	218220
1.71046E+12	3/15/2024	LTCUSDT	94.08	95.39	83.33	89.75	1627567.337	144032211.6	358144
1.71037E+12	3/14/2024	LTCUSDT	97.24	98.24	89.55	94.08	1440061.815	136377182.5	285961
1.71029E+12	3/13/2024	LTCUSDT	97.52	98.95	94.03	97.24	1134069.071	110053334.4	200237
1.7102E+12	3/12/2024	LTCUSDT	103.87	104.27	91.77	97.52	2441251.838	239498859.4	424094
1.71012E+12	3/11/2024	LTCUSDT	87.43	105.7	83.22	103.86	3096267.327	301848351.2	558999
1.71003E+12	3/10/2024	LTCUSDT	90.66	90.82	85.35	87.43	717059.191	63366321.44	161811
1.70994E+12	3/9/2024	LTCUSDT	88.33	90.97	86.77	90.67	904845.679	80483124.65	174356
1.70986E+12	3/8/2024	LTCUSDT	88	89.48	83.78	88.32	1299568.77	113680857.8	261578
1.70977E+12	3/7/2024	LTCUSDT	85.87	89.99	83.38	88	1274384.448	110326070.3	234059
1.70968E+12	3/6/2024	LTCUSDT	81.93	87.4	79.76	85.87	1429676.918	119540188.3	298363
1.7096E+12	3/5/2024	LTCUSDT	88.94	91.86	72	81.93	2974147.716	256314237.7	626825
1.70951E+12	3/4/2024	LTCUSDT	90.7	92.69	87.49	88.95	1600382.338	144129059.4	297178
1.70942E+12	3/3/2024	LTCUSDT	94.48	94.68	83.51	90.7	1320154.001	120044722	271317
1.70934E+12	3/2/2024	LTCUSDT	84.89	94.5	84.45	94.49	2225902.682	200614397.6	379117
1.70925E+12	3/1/2024	LTCUSDT	79.93	86.18	79.93	84.87	1292518.576	108513178.1	245429
1.70916E+12	2/29/2024	LTCUSDT	74.48	84.96	73.87	79.92	2443670.28	198678780.5	410241
1.70908E+12	2/28/2024	LTCUSDT	73.97	77.94	70.27	74.48	1803955.735	134630697.9	292001
1.70899E+12	2/27/2024	LTCUSDT	71.93	76.38	71.93	73.97	1532194.552	114336925.9	230903
1.70891E+12	2/26/2024	LTCUSDT	70.16	72.99	69.1	71.93	754791.397	53544860.19	123805
1.70882E+12	2/25/2024	LTCUSDT	70.41	70.61	69.75	70.16	332747.79	23341307.92	64811
1.70873E+12	2/24/2024	LTCUSDT	68.79	70.67	68.62	70.41	368401.431	25742985.69	66901
1.70865E+12	2/23/2024	LTCUSDT	68.79	69.1	67.48	68.8	394735.965	27003479.76	78479
1.70856E+12	2/22/2024	LTCUSDT	68.91	69.76	67.91	68.8	516782.93	35693052.34	87419
1.70847E+12	2/21/2024	LTCUSDT	69.65	69.69	67.32	68.9	472252.103	32270259.27	90047
1.70839E+12	2/20/2024	LTCUSDT	71.29	71.48	67.41	69.65	782301.912	54599773.41	128935
1.7083E+12	2/19/2024	LTCUSDT	70.8	71.74	70.42	71.3	521590.667	37057927.68	94455
1.70821E+12	2/18/2024	LTCUSDT	69.97	71.35	69.82	70.8	393086.495	27704990.45	69439
1.70813E+12	2/17/2024	LTCUSDT	70.59	70.7	68	69.97	436214.246	30388260.78	79663
1.70804E+12	2/16/2024	LTCUSDT	69.76	70.99	68.61	70.59	564443.74	39549365.69	99955
1.70796E+12	2/15/2024	LTCUSDT	69.81	70.95	69	69.76	892633.761	62399432.99	120442
1.70787E+12	2/14/2024	LTCUSDT	68.97	70.76	68.41	69.81	1053386.609	73421374.59	121145
1.70778E+12	2/13/2024	LTCUSDT	72.81	73.16	68.1	68.97	1069326.647	74828220.73	162283
1.7077E+12	2/12/2024	LTCUSDT	71.55	73.46	70.32	72.82	487609.667	35098367.88	92090
1.70761E+12	2/11/2024	LTCUSDT	70.79	73.1	70.6	71.55	613948.449	44280250.3	91554
1.70752E+12	2/10/2024	LTCUSDT	70.64	71.3	69.93	70.8	369470.127	26088807.11	68895
1.70744E+12	2/9/2024	LTCUSDT	70.54	71.95	70.07	70.64	774603.897	54933758.32	120132
1.70735E+12	2/8/2024	LTCUSDT	68.63	70.66	68.36	70.53	461057.053	31871033.23	81502
1.70726E+12	2/7/2024	LTCUSDT	68.29	68.83	67.75	68.62	355491.453	24262660.77	71448
1.70718E+12	2/6/2024	LTCUSDT	67.71	68.8	67.55	68.29	317363.773	21606385.75	62199
1.70709E+12	2/5/2024	LTCUSDT	66.95	68.26	66.58	67.7	272431.234	18422931.5	59506
1.707E+12	2/4/2024	LTCUSDT	68.82	68.9	66.46	66.94	288180.813	19517851.69	54810
1.70692E+12	2/3/2024	LTCUSDT	68.05	69.2	67.9	68.81	215935.272	14774539.82	50785
1.70683E+12	2/2/2024	LTCUSDT	67.55	68.43	67.32	68.05	209541.969	14224030.98	52756
1.70675E+12	2/1/2024	LTCUSDT	66.76	68.13	65.7	67.54	289235.143	19306508.91	64549
1.70666E+12	1/31/2024	LTCUSDT	67.48	70.07	66.14	66.76	612212.176	41749321.15	110754
1.70657E+12	1/30/2024	LTCUSDT	68.43	68.74	67.17	67.47	299636.981	20425276.06	63575
1.70649E+12	1/29/2024	LTCUSDT	68.34	68.79	66.84	68.43	435412.27	29548556.33	75377
1.7064E+12	1/28/2024	LTCUSDT	68.05	68.49	67.29	68.35	301025.603	20450200.06	60648
1.70631E+12	1/27/2024	LTCUSDT	67.05	68.33	66.34	68.06	248869.999	16777607.5	53518
1.70623E+12	1/26/2024	LTCUSDT	65.5	67.55	65.19	67.05	321128.162	21391158.94	66920
1.70614E+12	1/25/2024	LTCUSDT	66.12	66.16	64.56	65.5	275087.101	18010033.75	61301
1.70605E+12	1/24/2024	LTCUSDT	65.5	66.35	64.86	66.13	385420.813	25239643.59	71908
1.70597E+12	1/23/2024	LTCUSDT	67.36	68.43	63.19	65.5	701502.871	45860685.94	133459
1.70588E+12	1/22/2024	LTCUSDT	71.75	72.71	66.67	67.36	770518.903	53995008.67	150688
1.7058E+12	1/21/2024	LTCUSDT	71.35	72.3	70.5	71.75	311753.373	22226837.72	59331
1.70571E+12	1/20/2024	LTCUSDT	71.3	72.76	70.45	71.36	614429.987	43873023.62	96327
1.70562E+12	1/19/2024	LTCUSDT	68.11	71.57	66.97	71.29	647355.327	44981554.95	130284
1.70554E+12	1/18/2024	LTCUSDT	69.46	70.34	66.21	68.11	742990.258	50998653.8	130098
1.70545E+12	1/17/2024	LTCUSDT	69.44	70	68.35	69.46	382828.255	26529506.35	76746
1.70536E+12	1/16/2024	LTCUSDT	69.15	70.53	68.38	69.44	461916.829	32190643.97	96818
1.70528E+12	1/15/2024	LTCUSDT	69.8	71.62	68.79	69.13	386493.938	27152585.71	88246
1.70519E+12	1/14/2024	LTCUSDT	71.98	72.3	69.43	69.78	482807.612	34377286.01	96958
1.7051E+12	1/13/2024	LTCUSDT	72.97	73.6	70.98	71.98	629910.67	45323926.61	122670
1.70502E+12	1/12/2024	LTCUSDT	71.88	77.19	70.4	72.97	1734006.087	128587409.9	336315
1.70493E+12	1/11/2024	LTCUSDT	70.1	74.62	69.54	71.88	1211539.098	87232556.33	225758
1.70484E+12	1/10/2024	LTCUSDT	66.99	71.2	65	70.1	852014.198	57771776.95	168479
1.70476E+12	1/9/2024	LTCUSDT	67.72	67.82	64.16	66.99	812582.618	53622168.32	146291
1.70467E+12	1/8/2024	LTCUSDT	64.27	68.37	61	67.73	923906.453	59766234.38	158254
1.70459E+12	1/7/2024	LTCUSDT	65.65	66.38	63.68	64.27	357443.918	23294567.65	74068
1.7045E+12	1/6/2024	LTCUSDT	65.99	66.08	63.22	65.64	404291.404	26231882.51	79927
1.70441E+12	1/5/2024	LTCUSDT	66.41	66.73	63.4	66	659391.057	43098156.74	126414
1.70433E+12	1/4/2024	LTCUSDT	65.23	67.11	64.5	66.41	728924.878	47881226.97	112378
1.70424E+12	1/3/2024	LTCUSDT	72.96	73.61	57.71	65.24	1513212.297	100333545.1	268321
1.70415E+12	1/2/2024	LTCUSDT	74.72	75.9	72.48	72.97	608280.863	45206969.47	121485
1.70407E+12	1/1/2024	LTCUSDT	72.83	74.78	72.06	74.72	308376.95	22631014.6	65631
1.70398E+12	12/31/2023	LTCUSDT	73.23	74.24	71.41	72.83	403057.357	29619090	84693
1.70389E+12	12/30/2023	LTCUSDT	73.25	74.01	72.38	73.22	460911.041	33778363.76	104235
1.70381E+12	12/29/2023	LTCUSDT	76.51	77.8	72.71	73.25	909063.669	68906261.17	185197
1.70372E+12	12/28/2023	LTCUSDT	75.98	77.64	74.51	76.51	981067.893	74691708.41	197237
1.70364E+12	12/27/2023	LTCUSDT	73.24	77.3	72.07	75.98	929059.454	69751284.78	184568
1.70355E+12	12/26/2023	LTCUSDT	72.23	74.45	71.04	73.24	851162.765	61904316.62	149216
1.70346E+12	12/25/2023	LTCUSDT	71.11	72.77	70.55	72.22	364732.752	26272986.56	67723
1.70338E+12	12/24/2023	LTCUSDT	72.44	72.95	70	71.12	507808.475	36621799.21	89865
1.70329E+12	12/23/2023	LTCUSDT	73.58	74.09	70.7	72.45	472707.301	34142861.38	81216
1.7032E+12	12/22/2023	LTCUSDT	70.93	73.78	70.31	73.58	539144.649	38718370.75	105099
1.70312E+12	12/21/2023	LTCUSDT	69.83	71.09	68.92	70.93	581051.4	40703733.5	94039
1.70303E+12	12/20/2023	LTCUSDT	70.72	71.89	69.38	69.83	738447.841	52311290.39	112264
1.70294E+12	12/19/2023	LTCUSDT	70.86	71.66	69.69	70.73	342815.358	24334999.6	75381
1.70286E+12	12/18/2023	LTCUSDT	71.18	71.55	68	70.85	516602.696	36020493.75	109492
1.70277E+12	12/17/2023	LTCUSDT	72.18	73.63	70.86	71.18	405335.594	29410834.03	85657
1.70268E+12	12/16/2023	LTCUSDT	70.92	72.52	70.43	72.19	273166.636	19671706.13	59704
1.7026E+12	12/15/2023	LTCUSDT	72.93	72.96	70.52	70.93	388128.515	27867636.16	80317
1.70251E+12	12/14/2023	LTCUSDT	73.14	74.05	71.25	72.93	673631.561	49054702.83	109197
1.70243E+12	12/13/2023	LTCUSDT	72.38	75.55	70.15	73.12	716835.326	51833620.75	114967
1.70234E+12	12/12/2023	LTCUSDT	72.66	73.72	71.03	72.37	476918.626	34575143.84	96279
1.70225E+12	12/11/2023	LTCUSDT	77.17	77.5	70.46	72.67	988665.178	72544195.34	185331
1.70217E+12	12/10/2023	LTCUSDT	76.33	79	76.33	77.18	559666.195	43565867.66	107360
1.70208E+12	12/9/2023	LTCUSDT	78.49	79.53	75.52	76.32	736505.035	57301991.4	133735
1.70199E+12	12/8/2023	LTCUSDT	74.02	78.88	73.32	78.5	857419.485	65205063.18	157799
1.70191E+12	12/7/2023	LTCUSDT	72.4	74.51	71.82	74.02	564515.734	41448604.41	107118
1.70182E+12	12/6/2023	LTCUSDT	74.35	74.94	72.17	72.41	640078.051	47156666.02	128526
1.70173E+12	12/5/2023	LTCUSDT	72.92	74.37	71	74.34	543100.844	39428257.12	109273
1.70165E+12	12/4/2023	LTCUSDT	72.31	75.07	71.89	72.93	1008230.995	74007610.75	159402
1.70156E+12	12/3/2023	LTCUSDT	72.2	72.75	71.3	72.31	285246.303	20531814.48	59616
1.70148E+12	12/2/2023	LTCUSDT	71.57	72.72	71.16	72.2	286408.09	20600215.99	59284
1.70139E+12	12/1/2023	LTCUSDT	69.44	72.23	69.2	71.57	478440.251	34026635.42	81449
1.7013E+12	11/30/2023	LTCUSDT	69.99	70.15	69.11	69.42	212371.48	14771644.05	52051
1.70122E+12	11/29/2023	LTCUSDT	69.76	70.46	69.15	70	304678.502	21264386.34	58506
1.70113E+12	11/28/2023	LTCUSDT	69.22	70.27	67.81	69.77	633474.873	43913284.04	81801
1.70104E+12	11/27/2023	LTCUSDT	70.03	70.5	67.91	69.22	322130.627	22263566.13	71219
1.70096E+12	11/26/2023	LTCUSDT	71.87	71.87	68.91	70.03	373752.056	26318517.15	70444
1.70087E+12	11/25/2023	LTCUSDT	70.72	72.5	70.48	71.87	300567.558	21475318.99	61533
1.70078E+12	11/24/2023	LTCUSDT	69.51	71.77	69.43	70.73	431373.898	30352000.45	77970
1.7007E+12	11/23/2023	LTCUSDT	68.7	70.76	68.38	69.51	487505.593	33857643.08	85284
1.70061E+12	11/22/2023	LTCUSDT	66.15	69.15	65.96	68.7	411855.152	27937990.43	83442
1.70052E+12	11/21/2023	LTCUSDT	69.52	71.87	65.12	66.15	766319.59	52741538.95	188115
1.70044E+12	11/20/2023	LTCUSDT	70.56	71.02	68.62	69.51	363216.736	25476809.81	90721
1.70035E+12	11/19/2023	LTCUSDT	69.85	70.67	68.5	70.54	267656.397	18650494.68	63028
1.70027E+12	11/18/2023	LTCUSDT	70.28	70.33	67.5	69.86	319967.121	22156894.78	68976
1.70018E+12	11/17/2023	LTCUSDT	70.96	71.66	68	70.29	701059.335	49078772.15	126814
1.70009E+12	11/16/2023	LTCUSDT	74.02	74.35	69.78	70.97	516234.012	37356440.86	123103
1.70001E+12	11/15/2023	LTCUSDT	70.61	74.3	70.5	74.03	546364.964	39479612.39	106317
1.69992E+12	11/14/2023	LTCUSDT	71.1	72.56	68.09	70.61	612778.52	43372079.3	142325
1.69983E+12	11/13/2023	LTCUSDT	74.88	76.05	70.5	71.1	687416.727	50302812.26	163293
1.69975E+12	11/12/2023	LTCUSDT	75.26	76.79	72.12	74.88	759337.894	56901785.84	142332
1.69966E+12	11/11/2023	LTCUSDT	73.27	75.95	70.84	75.26	701397.299	52030099.78	139624
1.69957E+12	11/10/2023	LTCUSDT	73.85	75.48	70.67	73.28	659369.92	48133353.84	141197
1.69949E+12	11/9/2023	LTCUSDT	73.06	76.23	67.85	73.83	1037301.535	75728192.84	216844
1.6994E+12	11/8/2023	LTCUSDT	73.41	74.31	72.45	73.07	454113.58	33332286.77	94683
1.69932E+12	11/7/2023	LTCUSDT	74.46	74.57	71.06	73.41	587908.072	42921057.41	132612
1.69923E+12	11/6/2023	LTCUSDT	71.6	74.95	70.79	74.46	517587.681	37760698.66	115024
1.69914E+12	11/5/2023	LTCUSDT	70.41	72.32	69.9	71.6	604752.663	43082207.26	115162
1.69906E+12	11/4/2023	LTCUSDT	69.45	70.81	68.69	70.41	286371.778	19896712.81	72196
1.69897E+12	11/3/2023	LTCUSDT	69.42	69.58	67.5	69.45	366590.453	25246675.51	92812
1.69888E+12	11/2/2023	LTCUSDT	69.97	70.77	67.4	69.43	658461.347	45887391.07	120422
1.6988E+12	11/1/2023	LTCUSDT	68.89	70.46	66.51	69.97	758567.526	51929112.7	129197
1.69871E+12	10/31/2023	LTCUSDT	69.21	70.53	67.6	68.89	616209.44	42625945.14	123683
1.69862E+12	10/30/2023	LTCUSDT	68.79	69.79	67.62	69.21	391259.073	26936356.34	84316
1.69854E+12	10/29/2023	LTCUSDT	67.73	69.31	67	68.79	254650.085	17378937.46	59734
1.69845E+12	10/28/2023	LTCUSDT	66.99	68.44	66.93	67.73	393365.01	26715311.15	67026
1.69836E+12	10/27/2023	LTCUSDT	68.75	68.81	65.58	66.99	430964.8	29057303.91	93186
1.69828E+12	10/26/2023	LTCUSDT	68.7	70.63	66.13	68.76	594733.362	41004144.84	119979
1.69819E+12	10/25/2023	LTCUSDT	69.14	70.42	67.69	68.71	555761.144	38380881.92	106633
1.69811E+12	10/24/2023	LTCUSDT	69.02	72.89	67.07	69.15	927287.448	64631191.73	178778
1.69802E+12	10/23/2023	LTCUSDT	65.26	69.9	64.86	69.02	788986.444	52919035.31	136129
1.69793E+12	10/22/2023	LTCUSDT	64.75	66.32	63.12	65.26	569753.647	36853276.77	98542
1.69785E+12	10/21/2023	LTCUSDT	63.37	65.39	63.35	64.75	336999.659	21734086.11	58901
1.69776E+12	10/20/2023	LTCUSDT	61.77	64.27	61.57	63.38	437547.959	27666271.7	71319
1.69767E+12	10/19/2023	LTCUSDT	60.23	61.92	59.7	61.78	277475.09	16911885.34	53789
1.69759E+12	10/18/2023	LTCUSDT	62.06	62.85	60.04	60.23	320321.652	19738027.75	55006
1.6975E+12	10/17/2023	LTCUSDT	63.2	63.33	61.37	62.07	285933.96	17877584.95	53198
1.69741E+12	10/16/2023	LTCUSDT	61.63	66.33	61.57	63.19	679996.392	43319022.27	97043
1.69733E+12	10/15/2023	LTCUSDT	61.62	62.18	61.38	61.63	140207.935	8646176.634	33396
1.69724E+12	10/14/2023	LTCUSDT	61.58	61.97	61.39	61.62	121555.639	7495466.841	29813
1.69716E+12	10/13/2023	LTCUSDT	61.12	62.15	61.06	61.58	358112.195	21993740.86	52933
1.69707E+12	10/12/2023	LTCUSDT	61.55	61.55	60.33	61.12	285371.231	17412164.05	56562
1.69698E+12	10/11/2023	LTCUSDT	63.6	63.75	61.08	61.55	287049.191	17832401.71	63336
1.6969E+12	10/10/2023	LTCUSDT	63.07	63.82	62.57	63.61	234743.163	14839255.68	51778
1.69681E+12	10/9/2023	LTCUSDT	65.34	65.36	61.51	63.07	448896.385	28442348.34	78363
1.69672E+12	10/8/2023	LTCUSDT	65.45	65.98	64.97	65.34	316323.185	20728331.17	41006
1.69664E+12	10/7/2023	LTCUSDT	65.5	66.27	64.95	65.45	177304.899	11636429.86	38019
1.69655E+12	10/6/2023	LTCUSDT	64.81	65.98	64.37	65.5	258989.347	16908743.93	49795
1.69646E+12	10/5/2023	LTCUSDT	64.39	65.28	63.72	64.8	371850.64	23993968.95	60543
1.69638E+12	10/4/2023	LTCUSDT	65.5	65.52	63.01	64.4	389378.985	24986773.05	73848
1.69629E+12	10/3/2023	LTCUSDT	65.98	66.93	65.26	65.5	264841.857	17467936.29	58822
1.6962E+12	10/2/2023	LTCUSDT	68.19	68.42	65.11	65.97	558987.867	37505378.8	98191
1.69612E+12	10/1/2023	LTCUSDT	65.98	68.85	65.83	68.19	430058.027	28884188.34	79911
1.69603E+12	9/30/2023	LTCUSDT	65.55	66.6	65.34	65.97	179434.202	11837048.08	42398
1.69595E+12	9/29/2023	LTCUSDT	65.22	66.5	64.91	65.55	350400.956	23023210.75	64373
1.69586E+12	9/28/2023	LTCUSDT	63.53	65.54	63.14	65.21	446339.742	28712038.57	68741
1.69577E+12	9/27/2023	LTCUSDT	63.8	65.56	63.04	63.53	351266.028	22527804.58	62067
1.69569E+12	9/26/2023	LTCUSDT	64.34	65.08	63.02	63.8	371056.263	23862340.07	52547
1.6956E+12	9/25/2023	LTCUSDT	63.58	65.06	62.56	64.33	258415.693	16594760.85	50384
1.69551E+12	9/24/2023	LTCUSDT	65.06	65.1	63.25	63.58	207773.25	13399437.46	39764
1.69543E+12	9/23/2023	LTCUSDT	64.37	65.26	64.37	65.07	387901.571	25136184.66	48895
1.69534E+12	9/22/2023	LTCUSDT	64.69	65.88	63.89	64.37	442545.403	28701999.76	67811
1.69525E+12	9/21/2023	LTCUSDT	64.55	65.01	62.92	64.69	449081.78	28811761.06	72803
1.69517E+12	9/20/2023	LTCUSDT	67.28	67.87	63.24	64.55	931126.906	60915587.82	117196
1.69508E+12	9/19/2023	LTCUSDT	65.87	68.41	65.59	67.28	527023.356	35437054.35	80330
1.695E+12	9/18/2023	LTCUSDT	63.57	67.9	62.9	65.89	790412.337	52151105.29	110345
1.69491E+12	9/17/2023	LTCUSDT	65.38	65.42	62.75	63.55	497205.276	31775821	67802
1.69482E+12	9/16/2023	LTCUSDT	65.89	67.05	64.41	65.38	391265.329	25664428.76	62729
1.69474E+12	9/15/2023	LTCUSDT	62.83	66.27	62.55	65.89	540624.758	34582934.67	80559
1.69465E+12	9/14/2023	LTCUSDT	61.98	63.44	61.95	62.83	638084.848	39941930.68	71663
1.69456E+12	9/13/2023	LTCUSDT	59.96	62.85	59.63	61.98	511853.421	31381027.42	83374
1.69448E+12	9/12/2023	LTCUSDT	58.85	61.53	58.65	59.96	617319.813	37129719.73	82657
1.69439E+12	9/11/2023	LTCUSDT	61.12	61.66	57.68	58.85	792927.547	47531436.34	101543
1.6943E+12	9/10/2023	LTCUSDT	63.06	63.06	60.02	61.11	486962.352	29825923.22	71331
1.69422E+12	9/9/2023	LTCUSDT	62.6	63.3	62.52	63.06	153119.403	9629129.488	32269
1.69413E+12	9/8/2023	LTCUSDT	63.71	64.24	61.51	62.61	370397.71	23306316.06	55130
1.69404E+12	9/7/2023	LTCUSDT	62.88	64.49	62.48	63.71	372442.946	23544495.83	55329
1.69396E+12	9/6/2023	LTCUSDT	63.15	63.91	61.36	62.87	463879.229	29171915.82	69018
1.69387E+12	9/5/2023	LTCUSDT	63.75	63.79	62.58	63.15	475655.47	30021806.99	65705
1.69379E+12	9/4/2023	LTCUSDT	63.93	65.01	63	63.75	389301.433	24953470.48	54348
1.6937E+12	9/3/2023	LTCUSDT	64.58	64.91	63.57	63.93	257480.232	16523979.18	45470
1.69361E+12	9/2/2023	LTCUSDT	62.98	64.75	62.95	64.59	295503.141	18915350.83	51813
1.69353E+12	9/1/2023	LTCUSDT	63.88	64.25	61.83	62.98	569049.852	36085014.46	79933
1.69344E+12	8/31/2023	LTCUSDT	67.65	68.36	63.13	63.89	688058.059	45337596.31	107911
1.69335E+12	8/30/2023	LTCUSDT	68.85	69.03	66.5	67.65	422458.336	28563989.08	74994
1.69327E+12	8/29/2023	LTCUSDT	65.51	70.69	64.6	68.86	953145.162	64776157.64	155505
1.69318E+12	8/28/2023	LTCUSDT	65.39	65.76	63.97	65.52	401983.007	26079176.95	62224
1.69309E+12	8/27/2023	LTCUSDT	65	65.95	64.83	65.39	232033.928	15149443.37	42283
1.69301E+12	8/26/2023	LTCUSDT	65.13	65.59	64.9	65.01	205559.917	13411009.14	39234
1.69292E+12	8/25/2023	LTCUSDT	64.88	65.47	63.5	65.13	400427.672	25869443.91	71886
1.69284E+12	8/24/2023	LTCUSDT	65.63	65.9	63.9	64.88	352946.421	22944279.86	63981
1.69275E+12	8/23/2023	LTCUSDT	64.83	66.86	64.06	65.64	548642.362	35922245.44	88240
1.69266E+12	8/22/2023	LTCUSDT	67	67.38	62.02	64.83	726834.414	47379433.49	111356
1.69258E+12	8/21/2023	LTCUSDT	65.25	67.31	64.34	67	795770.097	52560912.72	135435
1.69249E+12	8/20/2023	LTCUSDT	64.17	65.89	63.98	65.25	328241.945	21234386.92	54995
1.6924E+12	8/19/2023	LTCUSDT	63.98	65.01	63.51	64.18	511070.915	32755244.34	77613
1.69232E+12	8/18/2023	LTCUSDT	64.77	65.97	63.04	63.98	1283276.079	83064204.44	177621
1.69223E+12	8/17/2023	LTCUSDT	74.57	75.84	56	64.77	1709946.722	118350429.9	340905
1.69214E+12	8/16/2023	LTCUSDT	79.27	79.61	72.75	74.56	1050727.642	80346935.46	159737
1.69206E+12	8/15/2023	LTCUSDT	82.11	82.25	77	79.26	600119.042	48214970.62	99919
1.69197E+12	8/14/2023	LTCUSDT	81.92	83.13	81.5	82.11	330529.723	27196597.25	57863
1.69188E+12	8/13/2023	LTCUSDT	83.48	83.81	81.01	81.92	331226.641	27458062.01	53694
1.6918E+12	8/12/2023	LTCUSDT	83.58	84	83.27	83.47	178561.007	14935172.22	38818
1.69171E+12	8/11/2023	LTCUSDT	83.13	83.72	82.68	83.58	186712.308	15526696.49	45797
1.69163E+12	8/10/2023	LTCUSDT	84.08	84.39	82.66	83.14	337566.353	28225336.3	59372
1.69154E+12	8/9/2023	LTCUSDT	83.85	84.61	83.13	84.08	381592.396	32005294.97	70163
1.69145E+12	8/8/2023	LTCUSDT	82.48	85.47	81.75	83.86	735916.528	61502877.98	117572
1.69137E+12	8/7/2023	LTCUSDT	82.57	83.44	79.29	82.49	531623.828	43546762.8	109537
1.69128E+12	8/6/2023	LTCUSDT	83.11	83.49	81.68	82.57	376251.971	31177557.51	70775
1.69119E+12	8/5/2023	LTCUSDT	82.2	83.42	81.35	83.12	353881.791	29191586.59	73242
1.69111E+12	8/4/2023	LTCUSDT	82.55	83.92	80.74	82.2	956964.968	79116478.97	151027
1.69102E+12	8/3/2023	LTCUSDT	87.53	88.38	80.5	82.55	1131674.185	96762575.5	191345
1.69093E+12	8/2/2023	LTCUSDT	93.95	94.68	85.7	87.54	1519927.122	136168339	269666
1.69085E+12	8/1/2023	LTCUSDT	92.28	94.12	88.1	93.94	1191154.381	109461091.3	215135
1.69076E+12	7/31/2023	LTCUSDT	94.03	95.06	91.07	92.28	751748.352	69842676.67	148052
1.69068E+12	7/30/2023	LTCUSDT	94.33	96.18	90.82	94.03	1123107.136	105774536.5	215092
1.69059E+12	7/29/2023	LTCUSDT	91.44	94.9	90.84	94.32	483778.285	44667927.94	93046
1.6905E+12	7/28/2023	LTCUSDT	90.59	92	90.53	91.44	400613.116	36556080.91	84389
1.69042E+12	7/27/2023	LTCUSDT	90.63	91.99	89.66	90.6	492615.117	44763361.21	103243
1.69033E+12	7/26/2023	LTCUSDT	89.45	91.17	88.5	90.64	523849.498	46967128.9	111662
1.69024E+12	7/25/2023	LTCUSDT	89.14	90.19	88.55	89.45	437773.574	39094339.79	92663
1.69016E+12	7/24/2023	LTCUSDT	93.15	93.43	87.27	89.14	744271.418	66920468.49	161316
1.69007E+12	7/23/2023	LTCUSDT	92.09	93.62	91.52	93.16	459296.754	42500539.49	83587
1.68998E+12	7/22/2023	LTCUSDT	94.1	96.46	91.2	92.09	523224.177	49160352.5	112635
1.6899E+12	7/21/2023	LTCUSDT	92.37	94.79	91.68	94.09	562398.104	52448525.94	107779
1.68981E+12	7/20/2023	LTCUSDT	92	95.02	91.39	92.37	763855.203	71087548.04	138173
1.68972E+12	7/19/2023	LTCUSDT	91.55	94.23	91.39	91.99	610568.712	56655215.05	123121
1.68964E+12	7/18/2023	LTCUSDT	92.19	92.95	89.37	91.56	547028.221	49955275.62	128470
1.68955E+12	7/17/2023	LTCUSDT	92.89	93.58	89.15	92.2	825195.015	75611859.52	194712
1.68947E+12	7/16/2023	LTCUSDT	94.77	95.36	91.84	92.89	493219.168	46503581.55	110185
1.68938E+12	7/15/2023	LTCUSDT	95.12	95.79	93.74	94.78	474351.647	44955923.77	106935
1.68929E+12	7/14/2023	LTCUSDT	101.85	103.63	91.96	95.13	1470606.515	144297092.8	355901
1.68921E+12	7/13/2023	LTCUSDT	96.21	104.41	95.61	101.85	1780959.223	179427929.7	402548
1.68912E+12	7/12/2023	LTCUSDT	96.76	97.85	94.12	96.21	681194.17	65654488.59	148179
1.68903E+12	7/11/2023	LTCUSDT	96.73	98.35	95.51	96.77	775748.275	75257515.28	163557
1.68895E+12	7/10/2023	LTCUSDT	95.08	97.81	91.62	96.72	1108435.576	104987433.8	235303
1.68886E+12	7/9/2023	LTCUSDT	97.78	98.41	94.41	95.08	468670.42	45235033.37	108341
1.68877E+12	7/8/2023	LTCUSDT	98.22	98.49	96.55	97.79	431026.029	42056553.92	102259
1.68869E+12	7/7/2023	LTCUSDT	95.25	98.61	94.21	98.23	866824.098	83882033.83	203209
1.6886E+12	7/6/2023	LTCUSDT	102.6	105.95	95.14	95.25	1703635.889	171511658.3	386094
1.68852E+12	7/5/2023	LTCUSDT	104.27	106.63	98.6	102.6	1410427.816	144754144.5	329494
1.68843E+12	7/4/2023	LTCUSDT	107.27	109.59	103.5	104.27	935566.37	100006031.1	224707
1.68834E+12	7/3/2023	LTCUSDT	113.57	115	105.55	107.27	1444586.945	158458450.7	325951
1.68826E+12	7/2/2023	LTCUSDT	107.1	114	105.09	113.58	2299237.775	253782235.4	531228
1.68817E+12	7/1/2023	LTCUSDT	108.7	113	102.86	107.1	2614144.4	280065666.7	594398
1.68808E+12	6/30/2023	LTCUSDT	84.73	112	84.28	108.7	5474715.293	544595250.6	1230995
1.688E+12	6/29/2023	LTCUSDT	83.01	85.75	82.91	84.73	484623.807	40876335.57	111445
1.68791E+12	6/28/2023	LTCUSDT	88.06	88.1	81.36	83.02	639774.735	54254929.86	169327
1.68782E+12	6/27/2023	LTCUSDT	87.22	89.44	86.9	88.07	470344.953	41525844.86	117771
1.68774E+12	6/26/2023	LTCUSDT	88.2	90.35	85.74	87.21	656513.038	57651475.66	168378
1.68765E+12	6/25/2023	LTCUSDT	89.72	90.46	86.6	88.2	566508.551	50280389.04	143897
1.68756E+12	6/24/2023	LTCUSDT	91.28	93.8	86.35	89.71	834154.053	75172236.44	208051
1.68748E+12	6/23/2023	LTCUSDT	85.94	93.12	85.02	91.26	1034513.877	92121024.12	256016
1.68739E+12	6/22/2023	LTCUSDT	85.04	88.85	84	85.93	796900.675	69024529	178433
1.68731E+12	6/21/2023	LTCUSDT	80.34	87.4	80	85.05	1229357.89	103578656.2	257993
1.68722E+12	6/20/2023	LTCUSDT	77.48	80.95	75.68	80.33	550346.966	43170186.69	126087
1.68713E+12	6/19/2023	LTCUSDT	77.2	77.83	76.05	77.48	316595.527	24390272.05	78140
1.68705E+12	6/18/2023	LTCUSDT	76.87	78.47	76.22	77.19	294006.387	22750233.84	73410
1.68696E+12	6/17/2023	LTCUSDT	76.13	77.87	75.73	76.86	301798.536	23270884.62	77870
1.68687E+12	6/16/2023	LTCUSDT	74.61	76.91	74.12	76.13	419230.737	31630875.38	106368
1.68679E+12	6/15/2023	LTCUSDT	73.15	75.14	72.08	74.6	512970.921	37702153.36	122121
1.6867E+12	6/14/2023	LTCUSDT	77.5	78.14	70.75	73.15	678793.191	51133185.09	154772
1.68661E+12	6/13/2023	LTCUSDT	77.5	79.79	76.26	77.5	560306.834	43689418.98	129998
1.68653E+12	6/12/2023	LTCUSDT	77.68	77.91	75.07	77.5	624473.429	47851403.19	133571
1.68644E+12	6/11/2023	LTCUSDT	77.14	78.98	76.15	77.68	601244.43	46731999.01	133743
1.68636E+12	6/10/2023	LTCUSDT	89.3	89.34	73.56	77.13	1931078.315	151730820	450154
1.68627E+12	6/9/2023	LTCUSDT	88.49	89.98	86.66	89.3	437545.529	38811022.43	120443
1.68618E+12	6/8/2023	LTCUSDT	88.83	89.53	87.19	88.5	405790.611	35823368.37	110063
1.6861E+12	6/7/2023	LTCUSDT	90.93	91.31	87.34	88.85	691677.146	61764475.32	168598
1.68601E+12	6/6/2023	LTCUSDT	87.7	91.47	85.64	90.92	836859.771	73991890.89	177289
1.68592E+12	6/5/2023	LTCUSDT	94.19	94.58	83.56	87.71	1320394.36	118091509.9	258141
1.68584E+12	6/4/2023	LTCUSDT	96.03	96.5	93.8	94.19	492464.068	47040690.8	121447
1.68575E+12	6/3/2023	LTCUSDT	95.45	97.56	94.15	96.03	596590.884	57361676.33	134594
1.68566E+12	6/2/2023	LTCUSDT	94.17	95.7	92.58	95.45	714015.964	67508225.89	171355
1.68558E+12	6/1/2023	LTCUSDT	90.42	95.98	89.17	94.19	1356811.01	126498329.3	269206
1.68549E+12	5/31/2023	LTCUSDT	92.25	92.72	87.5	90.42	730322.072	65472074.07	147458
1.6854E+12	5/30/2023	LTCUSDT	90.86	93.3	90.51	92.25	553236.455	50880170.06	115049
1.68532E+12	5/29/2023	LTCUSDT	91.46	92.18	90.12	90.86	484868.109	44206834.12	103965
1.68523E+12	5/28/2023	LTCUSDT	88.56	92.35	88.14	91.45	582851.729	52436513.72	122932
1.68515E+12	5/27/2023	LTCUSDT	87.08	88.81	86.91	88.55	335522.417	29514215.58	73124
1.68506E+12	5/26/2023	LTCUSDT	86.57	88.2	86.05	87.08	684744.479	59665742.3	119317
1.68497E+12	5/25/2023	LTCUSDT	85.83	86.79	82.54	86.57	836219.141	70684845.96	138217
1.68489E+12	5/24/2023	LTCUSDT	91.7	91.89	84.33	85.82	1241381.96	107797032.9	219999
1.6848E+12	5/23/2023	LTCUSDT	90.83	93.11	90.38	91.7	437608.283	40116087.22	88040
1.68471E+12	5/22/2023	LTCUSDT	92.17	92.79	89.81	90.83	462506.227	42134737.75	115654
1.68463E+12	5/21/2023	LTCUSDT	92.41	93.49	91.14	92.18	434485.442	40100880.11	100854
1.68454E+12	5/20/2023	LTCUSDT	91.78	92.78	90.21	92.42	331961.718	30372261.95	83268
1.68445E+12	5/19/2023	LTCUSDT	90.44	93.31	90.26	91.8	674615.432	62018442.3	132414
1.68437E+12	5/18/2023	LTCUSDT	93.88	94.21	89.15	90.43	778910.547	71599315.89	171095
1.68428E+12	5/17/2023	LTCUSDT	89.99	95	89.59	93.88	1631954.238	151079802.8	279319
1.6842E+12	5/16/2023	LTCUSDT	86.91	90.55	86.13	89.99	1212427.879	107691597.9	207816
1.68411E+12	5/15/2023	LTCUSDT	83.49	88.5	82.14	86.89	1110552.095	96219891.99	196526
1.68402E+12	5/14/2023	LTCUSDT	80.26	84.02	79.55	83.5	475081.378	38983497.69	101661
1.68394E+12	5/13/2023	LTCUSDT	80.45	81.09	79.78	80.26	378311.771	30438326.68	73924
1.68385E+12	5/12/2023	LTCUSDT	80.89	81.48	77.07	80.45	770849.129	60946626.82	158776
1.68376E+12	5/11/2023	LTCUSDT	80.93	81.97	78.37	80.88	787875.496	63370731.98	162280
1.68368E+12	5/10/2023	LTCUSDT	79.91	82.04	77.12	80.93	862746.998	69224904.66	156265
1.68359E+12	5/9/2023	LTCUSDT	77.72	80.1	77.31	79.9	652411.76	51396156.1	118001
1.6835E+12	5/8/2023	LTCUSDT	83.41	85.25	75.2	77.71	1093958.201	87306474.36	201872
1.68342E+12	5/7/2023	LTCUSDT	83.27	84.69	82.93	83.42	405461.481	33955742.07	83519
1.68333E+12	5/6/2023	LTCUSDT	88.62	89.36	80.56	83.26	808799.894	68317613.38	156273
1.68324E+12	5/5/2023	LTCUSDT	88.39	89.69	86.16	88.61	462767.029	40810211.8	98382
1.68316E+12	5/4/2023	LTCUSDT	88.88	89.15	87.39	88.38	317092.93	27965302.54	79121
1.68307E+12	5/3/2023	LTCUSDT	88.2	89.86	85.4	88.88	561552.261	49020724.23	137984
1.68299E+12	5/2/2023	LTCUSDT	86.76	89.18	86	88.2	425254.867	37377898.53	108466
1.6829E+12	5/1/2023	LTCUSDT	88.24	88.86	85.13	86.75	537906.62	46754880.25	109613
1.68281E+12	4/30/2023	LTCUSDT	91.08	91.43	87.76	88.22	396494.58	35647081.5	110052
1.68273E+12	4/29/2023	LTCUSDT	89.62	91.64	89.23	91.08	351205.815	31719262.5	93072
1.68264E+12	4/28/2023	LTCUSDT	89.73	90.36	87.66	89.63	464509.676	41454599.36	115776
1.68255E+12	4/27/2023	LTCUSDT	88.14	90.64	87.26	89.73	669510.161	59639460.07	149332
1.68247E+12	4/26/2023	LTCUSDT	91.03	93.96	84.21	88.13	985517.498	88783082.53	229638
1.68238E+12	4/25/2023	LTCUSDT	88.32	91.77	87.18	91.03	767570.935	68671079.45	159522
1.68229E+12	4/24/2023	LTCUSDT	86.74	89.03	85.86	88.31	651422.316	57038650.63	136167
1.68221E+12	4/23/2023	LTCUSDT	87	87.09	84.11	86.75	395182.074	34038304.31	99432
1.68212E+12	4/22/2023	LTCUSDT	85.32	87.15	84.75	87	413059.798	35568420.53	100830
1.68204E+12	4/21/2023	LTCUSDT	90.22	90.89	84.2	85.32	811762.122	71630177.63	174554
1.68195E+12	4/20/2023	LTCUSDT	90.46	92.4	87.08	90.22	923591.763	83156604.63	206219
1.68186E+12	4/19/2023	LTCUSDT	101.93	101.93	87	90.47	1258566.956	119543818.3	271165
1.68178E+12	4/18/2023	LTCUSDT	98.88	103.44	97.6	101.95	817576.045	82975542.3	172976
1.68169E+12	4/17/2023	LTCUSDT	100	100.3	97.32	98.84	692952.157	68450947.53	138532
1.6816E+12	4/16/2023	LTCUSDT	96.69	102.18	95.1	100.01	902441.243	89438277.03	188285
1.68152E+12	4/15/2023	LTCUSDT	96.31	97.32	94.71	96.68	343222.287	32983996.95	82845
1.68143E+12	4/14/2023	LTCUSDT	94.18	99.27	93.66	96.33	1044641.036	100928750.7	197030
1.68134E+12	4/13/2023	LTCUSDT	92.07	94.54	91.66	94.17	607464.042	56921058.54	110498
1.68126E+12	4/12/2023	LTCUSDT	94.22	94.66	90.87	92.06	713535.198	65699122.08	152772
1.68117E+12	4/11/2023	LTCUSDT	93.78	97	93.15	94.22	759225.859	72247222.55	160036
1.68108E+12	4/10/2023	LTCUSDT	90.56	94.47	89.84	93.78	522079.986	48123183.05	120291
1.681E+12	4/9/2023	LTCUSDT	89.91	91.03	89.13	90.58	253822.749	22870804.78	71851
1.68091E+12	4/8/2023	LTCUSDT	90.6	91.44	89.24	89.91	199093.068	17997469.63	64741
1.68083E+12	4/7/2023	LTCUSDT	90.97	91.48	89.03	90.6	301548.406	27226149.27	86862
1.68074E+12	4/6/2023	LTCUSDT	92.63	92.65	89.82	90.97	385392.357	35163280.68	104166
1.68065E+12	4/5/2023	LTCUSDT	92.57	95.05	91.11	92.64	690226.2	64439443.9	150835
1.68057E+12	4/4/2023	LTCUSDT	92.97	94.12	91.57	92.58	505371.32	46914251.08	129482
1.68048E+12	4/3/2023	LTCUSDT	92.77	95.9	89.51	92.97	909253.989	84054306.47	224375
1.68039E+12	4/2/2023	LTCUSDT	92.57	94.58	90.36	92.77	641228.631	59580821.74	152824
1.68031E+12	4/1/2023	LTCUSDT	89.56	94.32	89.34	92.57	687331.248	63779147.85	163856
1.68022E+12	3/31/2023	LTCUSDT	89.06	90.27	87.23	89.57	489786.451	43630688.76	113308
1.68013E+12	3/30/2023	LTCUSDT	91.31	93.34	86.66	89.06	751300.11	67463200.29	182463
1.68005E+12	3/29/2023	LTCUSDT	89.13	93	88.93	91.31	708985.063	64736574.14	149870
1.67996E+12	3/28/2023	LTCUSDT	89.24	89.59	85.56	89.13	881860.674	76831526.98	189080
1.67988E+12	3/27/2023	LTCUSDT	93.32	94.1	87.66	89.23	764069.755	69048316.6	187433
1.67979E+12	3/26/2023	LTCUSDT	91.49	94.81	90.54	93.32	588285.448	54896396.14	128306
1.6797E+12	3/25/2023	LTCUSDT	93.58	94.31	90.01	91.5	684739.493	63230111.96	156014
1.67962E+12	3/24/2023	LTCUSDT	93.61	95.98	89.07	93.58	1325987.089	122680941.7	268715
1.67953E+12	3/23/2023	LTCUSDT	87.25	94.54	85.58	93.61	1868065.227	168804310.5	368532
1.67944E+12	3/22/2023	LTCUSDT	82.48	88.31	79	87.27	1760098.981	145873400.7	394369
1.67936E+12	3/21/2023	LTCUSDT	78.04	83.48	76.71	82.48	906639.731	73116475.42	187072
1.67927E+12	3/20/2023	LTCUSDT	83.99	84.3	77.72	78.05	943193.308	76966171.59	209061
1.67918E+12	3/19/2023	LTCUSDT	83.01	86.39	82.11	83.98	612655.582	51632290.95	139615
1.6791E+12	3/18/2023	LTCUSDT	85.51	87.92	81.88	83.02	990444.094	84864126.11	206783
1.67901E+12	3/17/2023	LTCUSDT	78.85	85.57	78.16	85.51	935169.321	77076815.35	205505
1.67892E+12	3/16/2023	LTCUSDT	76.43	79.87	75.58	78.86	792504.712	62038247.74	187977
1.67884E+12	3/15/2023	LTCUSDT	83.92	85.44	75	76.43	1324587.202	105921837.6	297614
1.67875E+12	3/14/2023	LTCUSDT	81.45	88.24	79.17	83.94	1368971.071	114954635.8	282248
1.67867E+12	3/13/2023	LTCUSDT	76.25	83.19	74	81.46	1843523.521	144927403.9	359360
1.67858E+12	3/12/2023	LTCUSDT	69.21	76.42	67.39	76.26	1393380.049	97923475.13	241392
1.67849E+12	3/11/2023	LTCUSDT	71.39	73.83	65	69.21	1897147.773	130337698	338547
1.67841E+12	3/10/2023	LTCUSDT	76.69	76.85	67.97	71.37	1958666.309	140414085	360472
1.67832E+12	3/9/2023	LTCUSDT	82.75	84.96	75	76.68	1098081.742	87650493.39	217957
1.67823E+12	3/8/2023	LTCUSDT	86.3	86.71	81.3	82.76	625642.83	52617033.64	131537
1.67815E+12	3/7/2023	LTCUSDT	87.35	88.95	84	86.29	642884.79	55523394.99	143197
1.67806E+12	3/6/2023	LTCUSDT	89.93	90.63	86.4	87.36	628899.913	55427481.44	118369
1.67797E+12	3/5/2023	LTCUSDT	89.34	91.78	89.18	89.93	358378.991	32483423.88	81906
1.67789E+12	3/4/2023	LTCUSDT	90.56	90.85	87.4	89.34	347999.151	31120476.32	78222
1.6778E+12	3/3/2023	LTCUSDT	95.39	95.52	85.3	90.56	932908.772	83331577.54	180779
1.67772E+12	3/2/2023	LTCUSDT	97.77	98.33	93.89	95.39	531837.148	50971274.63	94017
1.67763E+12	3/1/2023	LTCUSDT	93.79	98.37	93.56	97.78	578624.04	56044405.2	123741
1.67754E+12	2/28/2023	LTCUSDT	94.07	96.02	93.02	93.8	380334.634	35920634.84	87961
1.67746E+12	2/27/2023	LTCUSDT	95.26	96.09	92.4	94.07	390505.03	36874109.12	92018
1.67737E+12	2/26/2023	LTCUSDT	93.14	95.54	92.77	95.27	343656.079	32353597.36	85811
1.67728E+12	2/25/2023	LTCUSDT	91.56	93.51	90.34	93.15	426347.651	39139444.46	104493
1.6772E+12	2/24/2023	LTCUSDT	94.6	95.28	90	91.55	501375.88	46365569.65	117921
1.67711E+12	2/23/2023	LTCUSDT	95.26	96.28	93.31	94.59	474230.846	44999136.07	107405
1.67702E+12	2/22/2023	LTCUSDT	93.81	95.56	91.57	95.28	693131.993	65190388.42	151773
1.67694E+12	2/21/2023	LTCUSDT	95.9	96.81	91.42	93.8	739676.014	69609024.07	147891
1.67685E+12	2/20/2023	LTCUSDT	97.43	98.72	94.39	95.9	935281.523	90566542.69	196259
1.67676E+12	2/19/2023	LTCUSDT	99.71	101.5	96.72	97.43	433963.156	43055844.62	105754
1.67668E+12	2/18/2023	LTCUSDT	100.12	101.94	98.93	99.71	434788.196	43608817.38	95328
1.67659E+12	2/17/2023	LTCUSDT	98.56	101.7	98.19	100.12	569585.278	56871701.9	138844
1.67651E+12	2/16/2023	LTCUSDT	102.83	105.71	98.48	98.55	687509.194	70074736.82	183319
1.67642E+12	2/15/2023	LTCUSDT	95.82	103.28	95.04	102.82	764436.261	75152233.53	174466
1.67633E+12	2/14/2023	LTCUSDT	91.05	95.96	90.32	95.82	622092.631	58137805.05	134537
1.67625E+12	2/13/2023	LTCUSDT	92.5	95	88.16	91.05	740201.598	67411715.62	185514
1.67616E+12	2/12/2023	LTCUSDT	94.29	94.57	90.88	92.51	306598.202	28592092.59	92068
1.67607E+12	2/11/2023	LTCUSDT	93.32	94.83	92.63	94.28	359543.176	33704893.18	92056
1.67599E+12	2/10/2023	LTCUSDT	92.06	94.17	90.99	93.34	641293.685	59268455.4	136442
1.6759E+12	2/9/2023	LTCUSDT	99.2	99.49	89.78	92.05	930317.558	88021370.47	178579
1.67581E+12	2/8/2023	LTCUSDT	100.85	102.41	96.86	99.22	559839.764	56023244.88	116398
1.67573E+12	2/7/2023	LTCUSDT	95.92	101.58	95.89	100.86	672704.474	66739989.81	143088
1.67564E+12	2/6/2023	LTCUSDT	96.65	97.96	94.81	95.93	371415.943	35868172.98	95856
1.67556E+12	2/5/2023	LTCUSDT	98.51	98.89	94.86	96.63	417682.275	40576721.44	98353
1.67547E+12	2/4/2023	LTCUSDT	99.86	101.36	98.23	98.51	357081.561	35530515.18	85103
1.67538E+12	2/3/2023	LTCUSDT	98.64	100.76	97.48	99.86	568938.087	56316609.24	121313
1.6753E+12	2/2/2023	LTCUSDT	100.32	102.34	97.92	98.64	730534.055	73204584.65	153947
1.67521E+12	2/1/2023	LTCUSDT	94.09	102.53	93.73	100.33	1324424.131	128437281.9	285177
1.67512E+12	1/31/2023	LTCUSDT	91.36	96.28	91.31	94.09	1045907.002	98652688.56	207926
1.67504E+12	1/30/2023	LTCUSDT	94.86	96.06	88.3	91.37	987138.227	91357814.49	192812
1.67495E+12	1/29/2023	LTCUSDT	89.66	97.77	89.65	94.84	1268331.01	120180570.8	228762
1.67486E+12	1/28/2023	LTCUSDT	88.89	89.96	86.96	89.67	392046.681	34685140.37	76306
1.67478E+12	1/27/2023	LTCUSDT	87.51	89.23	85.81	88.89	418850.126	36688506.77	88614
1.67469E+12	1/26/2023	LTCUSDT	89.38	89.96	86.82	87.52	475990.334	42117087.05	100738
1.6746E+12	1/25/2023	LTCUSDT	87.19	91.93	85.53	89.38	529309.147	46674258.34	122791
1.67452E+12	1/24/2023	LTCUSDT	89.91	91.45	86	87.19	499687.344	44734088.91	107380
1.67443E+12	1/23/2023	LTCUSDT	87.58	93.2	87.51	89.9	691207.974	62240476.92	141380
1.67435E+12	1/22/2023	LTCUSDT	87.91	90.05	86.07	87.58	501770.041	44425780.71	99678
1.67426E+12	1/21/2023	LTCUSDT	90.28	92.1	87.57	87.91	720620.997	64631083.78	146942
1.67417E+12	1/20/2023	LTCUSDT	84.21	91.42	83	90.28	757424.447	65574265.86	135032
1.67409E+12	1/19/2023	LTCUSDT	82.62	84.57	81.67	84.21	484324.341	40295366.91	86036
1.674E+12	1/18/2023	LTCUSDT	87.04	88.4	82.11	82.62	935842.004	79807617.65	172452
1.67391E+12	1/17/2023	LTCUSDT	85.94	89.39	84.52	87.02	740669.448	64431503.44	143567
1.67383E+12	1/16/2023	LTCUSDT	87.37	89.16	83.91	85.91	750074.107	64984437.31	141226
1.67374E+12	1/15/2023	LTCUSDT	87.84	88.68	85.21	87.37	586627.267	51210293.02	111704
1.67365E+12	1/14/2023	LTCUSDT	86.24	91.23	85.92	87.84	1747194.881	154773180.4	280468
1.67357E+12	1/13/2023	LTCUSDT	86.09	87.99	83.59	86.23	891288.557	75836980.76	153883
1.67348E+12	1/12/2023	LTCUSDT	84.08	87.7	81	86.09	1427276.097	120293965.4	234450
1.6734E+12	1/11/2023	LTCUSDT	80.82	85	79.88	84.08	968676.069	79560173.96	175538
1.67331E+12	1/10/2023	LTCUSDT	81.61	82.85	79.43	80.83	847925.336	68674215.87	130174
1.67322E+12	1/9/2023	LTCUSDT	78.67	83.61	78.09	81.62	1179300.917	96491268.51	217855
1.67314E+12	1/8/2023	LTCUSDT	76.4	78.98	75.08	78.68	626879.182	47850440.78	102902
1.67305E+12	1/7/2023	LTCUSDT	75.91	76.87	75.47	76.4	388687.641	29573435.91	69364
1.67296E+12	1/6/2023	LTCUSDT	74.25	76.58	72.42	75.91	797819.975	59370879.08	128339
1.67288E+12	1/5/2023	LTCUSDT	75.46	76.27	73.53	74.25	562086.168	42067341.27	99765
1.67279E+12	1/4/2023	LTCUSDT	75.57	77.99	74.32	75.46	773197.793	58937795.05	130545
1.6727E+12	1/3/2023	LTCUSDT	74.75	76.52	73.62	75.57	725798.101	54611772.61	117530
1.67262E+12	1/2/2023	LTCUSDT	70.92	77.96	70	74.74	1056995.281	78667160.1	170663
1.67253E+12	1/1/2023	LTCUSDT	70.14	71.55	68.91	70.91	497824.424	34983776.59	74736
1.67244E+12	12/31/2022	LTCUSDT	67.94	71.12	67.62	70.14	563994.497	39258671.39	84663
1.67236E+12	12/30/2022	LTCUSDT	66.66	68.72	66.04	67.94	476504.755	32039487.78	89092
1.67227E+12	12/29/2022	LTCUSDT	66.32	67.3	65.57	66.66	498307.656	33115669.52	103768
1.67219E+12	12/28/2022	LTCUSDT	68.68	69.48	65.69	66.32	693169.686	46844615.71	138152
1.6721E+12	12/27/2022	LTCUSDT	70.77	71.14	67.77	68.67	688534.199	47966765.83	121144
1.67201E+12	12/26/2022	LTCUSDT	69.15	71.83	68.58	70.78	724746.003	50669109.88	130049
1.67193E+12	12/25/2022	LTCUSDT	65.77	69.72	65.3	69.15	563485.616	37959432.04	96070
1.67184E+12	12/24/2022	LTCUSDT	65.75	66.05	65.06	65.76	218820.376	14353903.71	48053
1.67175E+12	12/23/2022	LTCUSDT	66.21	66.72	64.91	65.75	387146.613	25491817.36	78038
1.67167E+12	12/22/2022	LTCUSDT	65.4	66.7	64.24	66.21	505782.811	33144792.66	92641
1.67158E+12	12/21/2022	LTCUSDT	65.56	66.84	64.61	65.4	573283.433	37620986.7	108182
1.67149E+12	12/20/2022	LTCUSDT	63.36	66.35	63.08	65.55	850764.015	55306034.4	134341
1.67141E+12	12/19/2022	LTCUSDT	64.39	65.02	61.04	63.37	866072.922	54533366.65	148472
1.67132E+12	12/18/2022	LTCUSDT	64.89	65.96	63.03	64.37	639108.584	41159074.26	112020
1.67124E+12	12/17/2022	LTCUSDT	66.24	67.7	62.51	64.89	1344619.107	87139779.83	218779
1.67115E+12	12/16/2022	LTCUSDT	72.43	73.56	65	66.25	1160661.942	79989922.69	211507
1.67106E+12	12/15/2022	LTCUSDT	75.29	75.47	71.7	72.42	598856.974	44307204.13	112407
1.67098E+12	12/14/2022	LTCUSDT	77.4	79.11	74.2	75.3	911912.129	70476912.25	155344
1.67089E+12	12/13/2022	LTCUSDT	76.22	79.84	73.96	77.39	1018153.938	78425947	178035
1.6708E+12	12/12/2022	LTCUSDT	76.51	76.71	73.49	76.23	656093.652	49149470.17	132644
1.67072E+12	12/11/2022	LTCUSDT	76.36	78.42	76.28	76.5	348230.246	26945682.6	71753
1.67063E+12	12/10/2022	LTCUSDT	76.31	77.46	75.64	76.36	301184.283	23040682.95	66263
1.67054E+12	12/9/2022	LTCUSDT	78.26	78.85	75.84	76.31	621921.168	48170407.45	138918
1.67046E+12	12/8/2022	LTCUSDT	76.9	78.75	74.5	78.27	911785.771	69325421.16	168785
1.67037E+12	12/7/2022	LTCUSDT	79.9	80.4	75.5	76.89	864677.814	66937673.33	168406
1.67028E+12	12/6/2022	LTCUSDT	80.19	81.77	77.67	79.88	802781.092	63974100.73	160764
1.6702E+12	12/5/2022	LTCUSDT	77.07	85	76.82	80.19	1698312.839	138967234.9	311756
1.67011E+12	12/4/2022	LTCUSDT	76.44	77.51	75.79	77.07	390998.288	29941348.39	79156
1.67003E+12	12/3/2022	LTCUSDT	77.93	78.13	75.44	76.47	432581.631	33184179.43	83212
1.66994E+12	12/2/2022	LTCUSDT	77.57	78.09	75.34	77.94	582041.35	44535496.34	116810
1.66985E+12	12/1/2022	LTCUSDT	79.15	80.66	76.27	77.57	968244.356	75078194.92	192022
1.66977E+12	11/30/2022	LTCUSDT	75.81	80.88	75.42	79.16	1108600.292	86824139.27	223902
1.66968E+12	11/29/2022	LTCUSDT	73.96	77.98	73.4	75.8	1214848.559	92539919.1	242197
1.66959E+12	11/28/2022	LTCUSDT	74.92	75.34	70.53	73.97	1474228.831	107099579.7	288065
1.66951E+12	11/27/2022	LTCUSDT	76.48	79.32	74.15	74.92	994997.591	76520279.27	198235
1.66942E+12	11/26/2022	LTCUSDT	74.1	79.65	73.89	76.47	1274051.02	97978807.05	245820
1.66933E+12	11/25/2022	LTCUSDT	78.68	79.9	73.13	74.1	1546973.408	117160282.1	300419
1.66925E+12	11/24/2022	LTCUSDT	79.01	79.52	75.11	78.66	1698054.062	131745920.2	357887
1.66916E+12	11/23/2022	LTCUSDT	70.65	83.66	69.61	79.02	3062621.766	239395907	670619
1.66908E+12	11/22/2022	LTCUSDT	61.34	71.32	61.07	70.66	2212093.045	147647329.1	391299
1.66899E+12	11/21/2022	LTCUSDT	62.12	63.91	59.25	61.31	1219683.801	74706968.96	245028
1.6689E+12	11/20/2022	LTCUSDT	63.98	64.86	60.37	62.12	738121.307	46027037.99	140289
1.66882E+12	11/19/2022	LTCUSDT	62.63	64.61	61.33	63.98	585835.654	37005933.75	113779
1.66873E+12	11/18/2022	LTCUSDT	62.59	64	61.58	62.62	820500.727	51452758.06	149341
1.66864E+12	11/17/2022	LTCUSDT	57.49	63.34	57.01	62.59	1125276.943	67453513.36	204123
1.66856E+12	11/16/2022	LTCUSDT	58	60.19	56.72	57.49	708710.343	41244956.97	122411
1.66847E+12	11/15/2022	LTCUSDT	56.7	59.54	56.48	58.01	785891.462	45705108.6	149537
1.66838E+12	11/14/2022	LTCUSDT	57.37	59.31	53.24	56.7	1455419.171	82185719.11	262578
1.6683E+12	11/13/2022	LTCUSDT	59.96	60.35	56.23	57.37	585950.814	34033655.97	127386
1.66821E+12	11/12/2022	LTCUSDT	61.47	61.75	58.14	59.94	768579.231	46082912.61	157930
1.66812E+12	11/11/2022	LTCUSDT	60.56	64.42	58.51	61.49	1920110.08	118115179.1	397868
1.66804E+12	11/10/2022	LTCUSDT	50.69	61.33	49.57	60.56	2070234.582	116761705	378559
1.66795E+12	11/9/2022	LTCUSDT	57.79	59.79	47.6	50.68	2103687.619	116485851.9	374504
1.66787E+12	11/8/2022	LTCUSDT	67.42	68.88	54.04	57.82	2190119.395	136790759.4	394191
1.66778E+12	11/7/2022	LTCUSDT	68.26	73.36	66.21	67.42	1392881.038	97553176.57	264047
1.66769E+12	11/6/2022	LTCUSDT	69.26	71.08	67.53	68.26	805404.064	55732283.77	139978
1.66761E+12	11/5/2022	LTCUSDT	67.59	71.92	67.11	69.23	1110640.601	76974841.23	212636
1.66752E+12	11/4/2022	LTCUSDT	61.84	70.47	61.66	67.58	1439948.154	95352396.66	260829
1.66743E+12	11/3/2022	LTCUSDT	60.95	64.74	60.1	61.84	1374836.407	85826851.7	230290
1.66735E+12	11/2/2022	LTCUSDT	55.1	62.94	54.7	60.95	2104437.286	125864033.9	348428
1.66726E+12	11/1/2022	LTCUSDT	55.02	55.93	54.5	55.1	350582.944	19343322.1	62519
1.66717E+12	10/31/2022	LTCUSDT	55.36	56.42	54	55.01	474531.793	26156590.81	80149
1.66709E+12	10/30/2022	LTCUSDT	56.59	57.5	54.72	55.35	375670.757	21075103.03	73708
1.667E+12	10/29/2022	LTCUSDT	54.92	57.61	54.64	56.6	551803.761	30951671.11	89417
1.66692E+12	10/28/2022	LTCUSDT	54.75	55.56	53.5	54.92	434316.144	23729128.4	70362
1.66683E+12	10/27/2022	LTCUSDT	56.38	56.69	54.5	54.75	429463.431	23965971.53	74936
1.66674E+12	10/26/2022	LTCUSDT	55.92	57.62	55.66	56.39	516629.568	29225133.81	86633
1.66666E+12	10/25/2022	LTCUSDT	52.54	56.8	52.28	55.92	560410.004	30524081.2	84801
1.66657E+12	10/24/2022	LTCUSDT	54.04	54.2	52.11	52.54	349594.941	18548388.46	55294
1.66648E+12	10/23/2022	LTCUSDT	52.18	54.05	51.82	54.03	251178.625	13251565.37	46249
1.6664E+12	10/22/2022	LTCUSDT	51.64	52.48	51.37	52.18	187151.435	9731702.882	36038
1.66631E+12	10/21/2022	LTCUSDT	51.22	51.81	49.54	51.63	305760.951	15579404.56	54010
1.66622E+12	10/20/2022	LTCUSDT	50.94	52.1	50.56	51.22	271491.392	13955073.84	48749
1.66614E+12	10/19/2022	LTCUSDT	51.86	52.02	50.76	50.94	232758.435	11963739.09	44794
1.66605E+12	10/18/2022	LTCUSDT	51.85	52.2	50.75	51.86	267297.77	13804589.75	51349
1.66596E+12	10/17/2022	LTCUSDT	51.43	52.16	51.05	51.82	219445.145	11322493.59	42683
1.66588E+12	10/16/2022	LTCUSDT	50.39	51.81	50.26	51.43	231209.546	11782623.5	43226
1.66579E+12	10/15/2022	LTCUSDT	51.3	51.67	50.26	50.39	230281.317	11783736.31	42816
1.66571E+12	10/14/2022	LTCUSDT	51.09	52.57	50.9	51.31	320840.529	16601632.28	60191
1.66562E+12	10/13/2022	LTCUSDT	52.22	52.5	48.32	51.1	598879.562	30158953.48	103526
1.66553E+12	10/12/2022	LTCUSDT	52.02	52.98	51.6	52.23	355312.415	18570604.56	61223
1.66545E+12	10/11/2022	LTCUSDT	52.64	52.64	51.27	52.03	325528.77	16895144.06	61044
1.66536E+12	10/10/2022	LTCUSDT	53.89	54.46	52.5	52.63	393032.725	21037333.45	66449
1.66527E+12	10/9/2022	LTCUSDT	52.79	53.99	52.69	53.9	197759.856	10572903.41	40369
1.66519E+12	10/8/2022	LTCUSDT	52.84	53.55	52.38	52.79	244809.681	12993143.75	43450
1.6651E+12	10/7/2022	LTCUSDT	53.53	53.85	52.27	52.83	353877.822	18777932.34	61259
1.66501E+12	10/6/2022	LTCUSDT	54.62	55.05	53.34	53.53	389720.238	21184168.47	59235
1.66493E+12	10/5/2022	LTCUSDT	55.28	55.3	53.3	54.63	340455.979	18501751.91	61158
1.66484E+12	10/4/2022	LTCUSDT	54.16	55.73	53.88	55.28	379502.091	20777199.36	67882
1.66476E+12	10/3/2022	LTCUSDT	51.82	54.34	51.5	54.17	377561.929	20068797.7	63929
1.66467E+12	10/2/2022	LTCUSDT	52.91	53.46	51.67	51.82	245935.517	12948675.76	46888
1.66458E+12	10/1/2022	LTCUSDT	53.49	53.83	52.44	52.92	227981.29	12117062.24	42062
1.6645E+12	9/30/2022	LTCUSDT	53.97	55.1	52.86	53.48	417555.874	22495933.4	77007
1.66441E+12	9/29/2022	LTCUSDT	53.29	54.16	52.24	53.96	415487.402	22167911.86	73792
1.66432E+12	9/28/2022	LTCUSDT	52.65	53.83	51	53.29	486979.887	25619554.13	81299
1.66424E+12	9/27/2022	LTCUSDT	53.44	55.66	51.8	52.65	594149.312	32145284.27	104843
1.66415E+12	9/26/2022	LTCUSDT	52.53	53.73	51.87	53.44	462703.227	24480626.41	88567
1.66406E+12	9/25/2022	LTCUSDT	53.43	54.41	52.22	52.53	388583.254	20814276.1	72305
1.66398E+12	9/24/2022	LTCUSDT	55.23	55.96	53.18	53.43	477670.635	26207341.09	87032
1.66389E+12	9/23/2022	LTCUSDT	53.58	55.34	51.4	55.22	628774.838	33580742.81	121354
1.6638E+12	9/22/2022	LTCUSDT	51.09	54.09	50.62	53.57	615045.097	32429645.87	92850
1.66372E+12	9/21/2022	LTCUSDT	52.32	55.52	50.23	51.09	948476.557	50052403.3	155096
1.66363E+12	9/20/2022	LTCUSDT	52.89	53.85	50.86	52.3	740261.769	38632164.11	111434
1.66355E+12	9/19/2022	LTCUSDT	52.64	53.74	50.01	52.91	1189979.555	61397224.77	142877
1.66346E+12	9/18/2022	LTCUSDT	57.84	57.85	52.22	52.63	524264.696	28856238.72	90399
1.66337E+12	9/17/2022	LTCUSDT	55.93	58.44	55.81	57.83	314150.499	17927875.19	61119
1.66329E+12	9/16/2022	LTCUSDT	56.35	56.97	54.61	55.95	469333.524	26127651.02	91697
1.6632E+12	9/15/2022	LTCUSDT	60.16	60.83	55.83	56.34	696696.515	40837299.33	129960
1.66311E+12	9/14/2022	LTCUSDT	59.09	61.18	58.13	60.18	753407.479	44848265.28	122177
1.66303E+12	9/13/2022	LTCUSDT	61.39	67.48	58.33	59.1	1440002.977	90766822.32	280867
1.66294E+12	9/12/2022	LTCUSDT	62.16	63.23	60.08	61.38	492838.604	30322331.1	102219
1.66285E+12	9/11/2022	LTCUSDT	63.28	64.47	61.33	62.16	491835.138	30891157.74	89331
1.66277E+12	9/10/2022	LTCUSDT	61.14	64.69	60.54	63.28	643910.358	40510657.64	131308
1.66268E+12	9/9/2022	LTCUSDT	57.97	61.94	57.7	61.13	640028.177	38740028.71	121784
1.6626E+12	9/8/2022	LTCUSDT	57.31	58.6	56.06	57.96	526585.078	30112850.3	94249
1.66251E+12	9/7/2022	LTCUSDT	54.09	58.29	52.86	57.31	791215.198	43554901.07	118793
1.66242E+12	9/6/2022	LTCUSDT	60.39	62.74	54	54.11	893919.423	52329491.06	166315
1.66234E+12	9/5/2022	LTCUSDT	60.9	61.63	59.25	60.39	550152.845	33144292.3	97627
1.66225E+12	9/4/2022	LTCUSDT	60.15	60.99	58.61	60.9	416674.079	24875646.14	82971
1.66216E+12	9/3/2022	LTCUSDT	60.99	62.23	59.53	60.15	604642.95	36767272.92	117999
1.66208E+12	9/2/2022	LTCUSDT	57.59	62.5	56.49	60.99	970963.365	58147610.78	173510
1.66199E+12	9/1/2022	LTCUSDT	53.83	57.82	53.19	57.58	746451.633	41593779.48	141417
1.6619E+12	8/31/2022	LTCUSDT	53.01	55.26	53.01	53.84	441087.366	23955639.61	88679
1.66182E+12	8/30/2022	LTCUSDT	55.78	56.25	51.81	53.01	505556.585	27373055.19	100359
1.66173E+12	8/29/2022	LTCUSDT	53.42	56.7	52.52	55.8	635767.414	34987568.04	111966
1.66164E+12	8/28/2022	LTCUSDT	53.01	56	52.47	53.41	571920.844	30963484.91	88335
1.66156E+12	8/27/2022	LTCUSDT	52.69	53.48	51.63	53.01	342396.436	18001370.09	60232
1.66147E+12	8/26/2022	LTCUSDT	56.62	58.31	52.08	52.68	663761.061	36807172.21	112898
1.66139E+12	8/25/2022	LTCUSDT	56.47	57.53	55.82	56.63	379154.499	21497312.46	68377
1.6613E+12	8/24/2022	LTCUSDT	57.1	57.69	55.56	56.46	437641.062	24745613.77	70762
1.66121E+12	8/23/2022	LTCUSDT	57.23	57.75	53.88	57.08	562176.705	31633973.21	93950
1.66113E+12	8/22/2022	LTCUSDT	55.66	57.45	52.26	57.22	877776.632	48435756	139170
1.66104E+12	8/21/2022	LTCUSDT	54.11	56	53.8	55.67	377261.077	20686133.63	62341
1.66095E+12	8/20/2022	LTCUSDT	54.01	55.62	52.64	54.1	651478.682	35487573.39	96991
1.66087E+12	8/19/2022	LTCUSDT	60.03	60.19	53.26	53.99	807381.053	45401870.1	117284
1.66078E+12	8/18/2022	LTCUSDT	60.52	61.73	59.33	60.02	422084.3	25613628.64	67884
1.66069E+12	8/17/2022	LTCUSDT	61.32	64.74	59.67	60.52	718429.134	44632934.85	120875
1.66061E+12	8/16/2022	LTCUSDT	60.66	61.77	59.99	61.33	367330.078	22390015.65	72392
1.66052E+12	8/15/2022	LTCUSDT	63.13	65.32	59.64	60.67	521249.361	32248118.74	90477
1.66044E+12	8/14/2022	LTCUSDT	63.81	65.84	62.37	63.14	453041.878	29140333.3	88103
1.66035E+12	8/13/2022	LTCUSDT	62.88	65.66	62.63	63.8	502527.314	32200663.13	80793
1.66026E+12	8/12/2022	LTCUSDT	61.84	63.08	60.66	62.88	361467.843	22310150.12	60641
1.66018E+12	8/11/2022	LTCUSDT	61.58	63.48	61.48	61.84	451609.23	28176628.52	72174
1.66009E+12	8/10/2022	LTCUSDT	59.15	62.35	57.42	61.59	683606.931	40990420.7	96496
1.66E+12	8/9/2022	LTCUSDT	62.59	62.86	58.2	59.16	467966.92	28154989.5	73668
1.65992E+12	8/8/2022	LTCUSDT	61.11	64.09	60.8	62.61	403958.239	25392098.81	74452
1.65983E+12	8/7/2022	LTCUSDT	60.82	62	59.86	61.1	242432.341	14825110.9	46004
1.65974E+12	8/6/2022	LTCUSDT	62.47	62.58	60.5	60.83	221909.184	13635182.37	43759
1.65966E+12	8/5/2022	LTCUSDT	59.64	62.57	59.61	62.47	487945.255	29937321.06	90689
1.65957E+12	8/4/2022	LTCUSDT	57.76	60.8	57.6	59.65	438458.424	25918578.3	78969
1.65948E+12	8/3/2022	LTCUSDT	58.06	60.13	56.7	57.77	497789.611	29176766.91	78892
1.6594E+12	8/2/2022	LTCUSDT	59.46	59.85	56.63	58.05	499501.827	28977115.79	93330
1.65931E+12	8/1/2022	LTCUSDT	59.74	60.75	58.25	59.44	413407.163	24560699.89	76503
1.65923E+12	7/31/2022	LTCUSDT	60.43	63.02	59.61	59.74	362956.297	22243679.32	72777
1.65914E+12	7/30/2022	LTCUSDT	60.65	64.07	59.91	60.42	571176.572	35347528.34	118372
1.65905E+12	7/29/2022	LTCUSDT	63.4	64.58	59.76	60.65	598391.17	37154296.17	118978
1.65897E+12	7/28/2022	LTCUSDT	59	64.29	58.02	63.41	793684.143	48593219.29	154647
1.65888E+12	7/27/2022	LTCUSDT	53.89	59.07	53.01	59.01	536658.831	29923805.94	101165
1.65879E+12	7/26/2022	LTCUSDT	54	54.15	51.96	53.88	420584.372	22300685.55	74710
1.65871E+12	7/25/2022	LTCUSDT	58.39	59.02	53.89	54	480171.674	26979482.88	87866
1.65862E+12	7/24/2022	LTCUSDT	56.32	59.78	56.32	58.39	353168.581	20557439.17	73235
1.65853E+12	7/23/2022	LTCUSDT	56.09	57.24	54.5	56.32	359887.479	20083777.46	66205
1.65845E+12	7/22/2022	LTCUSDT	58.03	59.18	55.5	56.09	504430.421	29131839.97	88629
1.65836E+12	7/21/2022	LTCUSDT	57.2	58.65	55.15	58.02	495146.27	28110078.9	94986
1.65828E+12	7/20/2022	LTCUSDT	57.9	61.73	56.4	57.2	823588.205	48485663.58	146845
1.65819E+12	7/19/2022	LTCUSDT	58.59	59.63	55.83	57.9	648764.405	37299676.9	118862
1.6581E+12	7/18/2022	LTCUSDT	55.76	59.56	55.23	58.6	704809.589	40596652.38	122628
1.65802E+12	7/17/2022	LTCUSDT	55.07	57.02	54.33	55.76	488379.926	27120519.16	88065
1.65793E+12	7/16/2022	LTCUSDT	51.76	55.56	51.07	55.08	437141.035	23272735.82	74916
1.65784E+12	7/15/2022	LTCUSDT	51.32	52.78	50.61	51.78	544118.253	28064711.08	79879
1.65776E+12	7/14/2022	LTCUSDT	49.54	51.75	47.96	51.32	522186.191	25957558.68	68358
1.65767E+12	7/13/2022	LTCUSDT	47.32	49.73	46.41	49.56	601519.056	28891898.55	81503
1.65758E+12	7/12/2022	LTCUSDT	48.7	49.37	47.28	47.33	466284.497	22544582.82	66128
1.6575E+12	7/11/2022	LTCUSDT	52.12	52.25	48.26	48.71	458088.601	23212879.64	69902
1.65741E+12	7/10/2022	LTCUSDT	54.09	55.07	50.65	52.12	793607.197	42213636.14	106476
1.65732E+12	7/9/2022	LTCUSDT	51.35	54.8	51.33	54.09	369622.829	19445502.97	57598
1.65724E+12	7/8/2022	LTCUSDT	52.17	53.99	50.75	51.35	539059.048	28201267.25	80903
1.65715E+12	7/7/2022	LTCUSDT	50.36	52.64	49.77	52.15	478416.357	24387960.56	68871
1.65707E+12	7/6/2022	LTCUSDT	49.7	51.2	48.96	50.34	369984.007	18515142.04	64786
1.65698E+12	7/5/2022	LTCUSDT	52.24	52.48	47.95	49.7	567147.955	28355698.24	95986
1.65689E+12	7/4/2022	LTCUSDT	50.94	52.43	49.7	52.26	428499.128	21800275.14	64441
1.65681E+12	7/3/2022	LTCUSDT	50.55	52.22	49.11	50.95	319754.383	16103424.41	62001
1.65672E+12	7/2/2022	LTCUSDT	51.21	51.65	49.77	50.55	395349.861	20021258.01	67673
1.65663E+12	7/1/2022	LTCUSDT	53.84	56.28	50.04	51.19	606167.187	31622453.01	114090
1.65655E+12	6/30/2022	LTCUSDT	53.68	54	50.15	53.84	505134.988	26122598.21	92537
1.65646E+12	6/29/2022	LTCUSDT	52.71	54.45	51.36	53.68	451898.813	23840747.42	82127
1.65637E+12	6/28/2022	LTCUSDT	55.89	57	52.57	52.68	428561.798	23479250.32	79733
1.65629E+12	6/27/2022	LTCUSDT	56.6	58.62	54.82	55.86	397024.694	22527859.73	70251
1.6562E+12	6/26/2022	LTCUSDT	58.89	60.5	56.6	56.61	518719.077	30465277.72	89424
1.65612E+12	6/25/2022	LTCUSDT	55.85	59.76	54.59	58.88	618227.012	35253057.18	98725
1.65603E+12	6/24/2022	LTCUSDT	55.72	57.34	54.4	55.84	730614.764	40862718.05	104529
1.65594E+12	6/23/2022	LTCUSDT	52.15	56.77	51.9	55.74	994973.172	54544530.38	137295
1.65586E+12	6/22/2022	LTCUSDT	53.53	53.55	50.41	52.13	927893.846	48138975.73	133598
1.65577E+12	6/21/2022	LTCUSDT	52.76	55.71	51.86	53.52	1381554.785	73862649.34	194509
1.65568E+12	6/20/2022	LTCUSDT	54.3	54.77	51.31	52.77	1979924.021	104013698.6	280734
1.6556E+12	6/19/2022	LTCUSDT	47.17	56.45	44.91	54.29	2451326.02	122958586.4	335312
1.65551E+12	6/18/2022	LTCUSDT	47.6	48.4	41.46	47.18	1913775.171	86791488.48	225479
1.65542E+12	6/17/2022	LTCUSDT	44.8	48.43	44.41	47.6	1207287.632	56300871	155707
1.65534E+12	6/16/2022	LTCUSDT	50.66	51.22	44.02	44.78	1636635.976	76714502.98	199624
1.65525E+12	6/15/2022	LTCUSDT	46.16	50.98	41.66	50.65	2010453.14	90706924.35	241857
1.65516E+12	6/14/2022	LTCUSDT	43.5	46.5	40.3	46.15	1538135.285	68389720.42	168405
1.65508E+12	6/13/2022	LTCUSDT	47.9	48.3	41	43.5	1585014.733	69492583.19	150859
1.65499E+12	6/12/2022	LTCUSDT	52.2	52.6	47.3	47.9	751665.4063	37630273.77	72751
1.65491E+12	6/11/2022	LTCUSDT	56.6	57.8	51.6	52.2	588679.3384	32101780.99	62307
1.65482E+12	6/10/2022	LTCUSDT	60.2	60.4	55.6	56.7	505271.348	29336776.35	57264
1.65473E+12	6/9/2022	LTCUSDT	61.4	62.4	59.2	60.3	295546.594	18052292.3	40960
1.65465E+12	6/8/2022	LTCUSDT	63.9	64.5	61.1	61.3	460948.577	28818270.39	52011
1.65456E+12	6/7/2022	LTCUSDT	64.5	65.5	60.1	63.8	493587.564	30891911.67	59052
1.65447E+12	6/6/2022	LTCUSDT	63.2	66.7	62.9	64.5	374528.282	24363636.73	44510
1.65439E+12	6/5/2022	LTCUSDT	63.8	63.9	61.7	63.2	194186.313	12227283.67	27729
1.6543E+12	6/4/2022	LTCUSDT	62.6	64.4	61.3	63.7	187841.045	11791410.55	28043
1.65421E+12	6/3/2022	LTCUSDT	64.4	64.9	61.4	62.6	281679.966	17678930.6	38236
1.65413E+12	6/2/2022	LTCUSDT	62.7	64.8	62.1	64.5	371742.76	23541582.25	44212
1.65404E+12	6/1/2022	LTCUSDT	68.4	70.6	61.7	62.7	634020.203	42132794.66	70322
1.65396E+12	5/31/2022	LTCUSDT	69.1	69.8	66.7	68.4	445048.542	30451799.95	53475
1.65387E+12	5/30/2022	LTCUSDT	63.7	69.8	63.2	69.1	612046.039	40865010.56	61473
1.65378E+12	5/29/2022	LTCUSDT	63.1	64.4	61.8	63.6	315852.358	19960282.94	34773
1.6537E+12	5/28/2022	LTCUSDT	61.6	64	61.3	63	336506.622	21113190.12	38679
1.65361E+12	5/27/2022	LTCUSDT	63.4	64.1	60.9	61.6	739704.085	46191185.56	80053
1.65352E+12	5/26/2022	LTCUSDT	68.2	68.9	60.4	63.5	730443.128	46950352.35	76407
1.65344E+12	5/25/2022	LTCUSDT	70.3	71.7	67.9	68.2	414049.811	28692099.78	50965
1.65335E+12	5/24/2022	LTCUSDT	69	70.8	67	70.2	492877.962	34106232.61	65839
1.65326E+12	5/23/2022	LTCUSDT	71.6	74	68.3	69.1	613835.768	43935236.71	78135
1.65318E+12	5/22/2022	LTCUSDT	69.8	72.6	69.4	71.7	290794.185	20705466.61	39400
1.65309E+12	5/21/2022	LTCUSDT	68.6	70.7	67.9	69.8	274675.04	19073308.27	37804
1.653E+12	5/20/2022	LTCUSDT	72.1	73.5	66.7	68.6	755303.038	52665391.81	86663
1.65292E+12	5/19/2022	LTCUSDT	65.9	72.7	64.6	72.1	690029.823	47612565.55	89205
1.65283E+12	5/18/2022	LTCUSDT	73.1	74.4	65.7	66	701726.501	48778844.32	91515
1.65275E+12	5/17/2022	LTCUSDT	67.2	73.9	67.1	73.2	639716.3	45399826.3	87587
1.65266E+12	5/16/2022	LTCUSDT	71.5	71.6	64.9	67.3	577142.751	38763543.75	77970
1.65257E+12	5/15/2022	LTCUSDT	68.8	71.8	65.9	71.6	508046.555	34770176.79	68165
1.65249E+12	5/14/2022	LTCUSDT	67.8	70.3	64.2	68.9	556982.007	37397191.75	78273
1.6524E+12	5/13/2022	LTCUSDT	64.4	73.2	63.2	67.9	1132719.666	78702634.77	135558
1.65231E+12	5/12/2022	LTCUSDT	66.7	69.9	54.4	64.5	2076325.539	128073010.1	260361
1.65223E+12	5/11/2022	LTCUSDT	80.1	82.8	64.2	66.6	2156656.19	160599149.9	244446
1.65214E+12	5/10/2022	LTCUSDT	76.2	85	73.3	80.2	1335840.743	106955429.2	171078
1.65205E+12	5/9/2022	LTCUSDT	93.8	94.9	75.2	76.2	1075917.382	90805313.64	154330
1.65197E+12	5/8/2022	LTCUSDT	94.3	95.8	91.5	93.9	441180.21	41242686.16	69508
1.65188E+12	5/7/2022	LTCUSDT	96.7	97.4	92.6	94.3	298037.215	28514206.62	49389
1.6518E+12	5/6/2022	LTCUSDT	96.8	98.4	92.9	96.7	494007.711	47414482.94	82469
1.65171E+12	5/5/2022	LTCUSDT	106.3	106.9	94.8	96.8	586614.195	58837204.14	102432
1.65162E+12	5/4/2022	LTCUSDT	99.3	107.1	99	106.3	475753.421	49031775.26	85432
1.65154E+12	5/3/2022	LTCUSDT	100.7	101.4	97.4	99.4	307980.668	30784594.2	52421
1.65145E+12	5/2/2022	LTCUSDT	99.3	101.9	98.3	100.7	330388.68	33033440.25	56631
1.65136E+12	5/1/2022	LTCUSDT	95.9	100	94.4	99.3	295463.925	28780882.31	53743
1.65128E+12	4/30/2022	LTCUSDT	100.3	101.6	93.5	95.8	343937.913	33938296.39	58217
1.65119E+12	4/29/2022	LTCUSDT	103.3	104.5	98.4	100.4	394065.385	39856752.55	68460
1.6511E+12	4/28/2022	LTCUSDT	100.6	105.8	99.7	103.3	543891.391	55551406.27	81507
1.65102E+12	4/27/2022	LTCUSDT	98.6	102	97.7	100.5	295862.61	29614413.75	56245
1.65093E+12	4/26/2022	LTCUSDT	104.6	105.4	96.3	98.6	370089.57	37650909.2	66716
1.65084E+12	4/25/2022	LTCUSDT	104.6	104.9	98.3	104.6	464513.108	47191487.13	77161
1.65076E+12	4/24/2022	LTCUSDT	105.2	105.9	103.5	104.6	188484.103	19754621.99	37022
1.65067E+12	4/23/2022	LTCUSDT	105.4	107.2	104.4	105.1	151820.201	16105353.46	35654
1.65059E+12	4/22/2022	LTCUSDT	106.8	108.7	104.7	105.4	307003.595	32866235.48	55003
1.6505E+12	4/21/2022	LTCUSDT	111.9	114.5	105.4	106.8	374445.22	41592571.96	70993
1.65041E+12	4/20/2022	LTCUSDT	113.8	114.2	110.7	111.9	317572.869	35699408.66	60619
1.65033E+12	4/19/2022	LTCUSDT	111.3	114.2	110.6	113.8	267982.503	30065024.33	57327
1.65024E+12	4/18/2022	LTCUSDT	108.8	111.5	105.2	111.3	433957.577	46807603.86	68148
1.65015E+12	4/17/2022	LTCUSDT	114.3	115.1	108.2	108.8	275657.857	31058754.57	51536
1.65007E+12	4/16/2022	LTCUSDT	111	114.9	110.1	114.3	256441.818	28781162.25	50115
1.64998E+12	4/15/2022	LTCUSDT	107.3	112.9	107	111	303062.025	33513216.89	57270
1.64989E+12	4/14/2022	LTCUSDT	110.6	112.4	105.9	107.3	323593.487	35265161.06	56538
1.64981E+12	4/13/2022	LTCUSDT	104.9	110.8	103.9	110.5	389766.945	42071491.69	71509
1.64972E+12	4/12/2022	LTCUSDT	102.5	105.8	101.7	104.8	298962.751	31062167.4	60340
1.64964E+12	4/11/2022	LTCUSDT	110.3	110.7	101.8	102.4	440456.851	46593421.78	82493
1.64955E+12	4/10/2022	LTCUSDT	112.7	114.5	110	110.3	201089.865	22626041.24	45274
1.64946E+12	4/9/2022	LTCUSDT	110.7	113	110	112.7	192659.628	21464020.93	42130
1.64938E+12	4/8/2022	LTCUSDT	114	115.3	109.6	110.7	361955.502	40979150.24	73798
1.64929E+12	4/7/2022	LTCUSDT	111.6	115	110.1	114.1	302722.598	34242742.74	63737
1.6492E+12	4/6/2022	LTCUSDT	122.8	123.2	111.4	111.7	609814.446	71461742.45	116507
1.64912E+12	4/5/2022	LTCUSDT	124.8	127.3	122.5	122.7	266800.707	33319919.94	59272
1.64903E+12	4/4/2022	LTCUSDT	128.8	128.9	121.2	124.8	459946.591	57331197.01	89264
1.64894E+12	4/3/2022	LTCUSDT	124.9	129.5	123.6	128.7	304078.019	38542464.35	72138
1.64886E+12	4/2/2022	LTCUSDT	124.8	128.3	123.5	124.8	446188.67	56300292.05	92441
1.64877E+12	4/1/2022	LTCUSDT	123.9	126.4	119.1	124.8	459214.201	56578287.77	96660
1.64868E+12	3/31/2022	LTCUSDT	131.1	132.9	121.1	123.8	925439.976	117415876.1	165734
1.6486E+12	3/30/2022	LTCUSDT	130	134.1	125.8	131.1	469285.075	61290275.34	113830
1.64851E+12	3/29/2022	LTCUSDT	127.6	132	127	130.1	402240.888	52122445.09	93018
1.64843E+12	3/28/2022	LTCUSDT	129.7	132.6	126.7	127.6	485087.181	63427481.59	115694
1.64834E+12	3/27/2022	LTCUSDT	124.8	129.8	123.2	129.7	360946.115	45525649.25	87042
1.64825E+12	3/26/2022	LTCUSDT	124	125.6	121.9	124.8	222339.521	27547807.9	54400
1.64817E+12	3/25/2022	LTCUSDT	126.4	127.3	121.5	123.9	388911.114	48635050.62	90860
1.64808E+12	3/24/2022	LTCUSDT	122.5	127.7	120	126.5	494673.517	61177615.7	112977
1.64799E+12	3/23/2022	LTCUSDT	122.7	124.5	118.5	122.4	404116.575	48865241.8	91626
1.64791E+12	3/22/2022	LTCUSDT	116.1	123.7	115.6	122.7	613158.765	73997003.79	130875
1.64782E+12	3/21/2022	LTCUSDT	114.9	116.8	113.1	116	414783.622	47735273.59	75476
1.64773E+12	3/20/2022	LTCUSDT	116.8	118.5	111.3	114.9	456736.029	52366931.91	86233
1.64765E+12	3/19/2022	LTCUSDT	111.8	117.3	111.4	116.8	455077.798	51624315.69	76056
1.64756E+12	3/18/2022	LTCUSDT	110.2	113	107.7	111.9	362061.811	39952210.66	63255
1.64748E+12	3/17/2022	LTCUSDT	111.3	111.7	108.5	110.2	315598.565	34775865.19	57496
1.64739E+12	3/16/2022	LTCUSDT	106.9	112.2	105.6	111.4	627565.504	68133199.13	119038
1.6473E+12	3/15/2022	LTCUSDT	105.5	108.6	102.4	106.8	455884.752	48097564.73	79734
1.64722E+12	3/14/2022	LTCUSDT	101.7	106.4	100.8	105.6	461259.961	47902773.12	86211
1.64713E+12	3/13/2022	LTCUSDT	105.5	107.4	101	101.7	267778.849	28038489.85	58024
1.64704E+12	3/12/2022	LTCUSDT	104.6	108	104.5	105.6	273690.902	29034015.09	58957
1.64696E+12	3/11/2022	LTCUSDT	102.6	107	99.6	104.6	462322.473	47911162.62	87955
1.64687E+12	3/10/2022	LTCUSDT	106.9	107.1	99.5	102.5	544448.846	55842763.59	98671
1.64678E+12	3/9/2022	LTCUSDT	100.8	109.3	100.4	106.9	548748.759	58288002.16	106394
1.6467E+12	3/8/2022	LTCUSDT	98.3	102.6	97.8	100.7	489539.231	49167183.08	90845
1.64661E+12	3/7/2022	LTCUSDT	101.1	103.9	96.2	98.4	518690.842	51890085.12	101187
1.64652E+12	3/6/2022	LTCUSDT	104.9	106	100.6	101.1	312844.282	32298062.15	74773
1.64644E+12	3/5/2022	LTCUSDT	101	105.4	99.4	104.9	298763.798	30659201.63	63042
1.64635E+12	3/4/2022	LTCUSDT	111.7	112.7	99	101	635993.785	67300008.63	116519
1.64627E+12	3/3/2022	LTCUSDT	110.3	113	107.9	111.7	638112.361	70741338.92	110468
1.64618E+12	3/2/2022	LTCUSDT	112.5	114.7	109.1	110.3	513465.217	57357362.68	104563
1.64609E+12	3/1/2022	LTCUSDT	113.7	116	109.4	112.5	601477.274	67746418.44	125001
1.64601E+12	2/28/2022	LTCUSDT	102.9	113.9	101.2	113.7	574622.74	61304491.8	113098
1.64592E+12	2/27/2022	LTCUSDT	108.1	110.2	101.1	102.9	417924.626	44260691.36	85785
1.64583E+12	2/26/2022	LTCUSDT	109.2	115	106.6	108.2	456598.44	50384457.75	87279
1.64575E+12	2/25/2022	LTCUSDT	104.2	110.7	101.5	109.2	604602.878	63749774.87	102495
1.64566E+12	2/24/2022	LTCUSDT	105.3	111	90	104.1	1288797.477	126673944	208770
1.64557E+12	2/23/2022	LTCUSDT	107.4	111.5	104.9	105.4	432495.97	46926473.08	81927
1.64549E+12	2/22/2022	LTCUSDT	102.7	107.9	100.2	107.4	537388.743	55907200.38	89509
1.6454E+12	2/21/2022	LTCUSDT	110.6	114.5	102	102.8	631230.777	69230266.98	126976
1.64532E+12	2/20/2022	LTCUSDT	115.5	115.8	108.4	110.6	468241.931	51881763.94	86952
1.64523E+12	2/19/2022	LTCUSDT	114.9	117.2	113	115.5	361933.434	41745042.79	71126
1.64514E+12	2/18/2022	LTCUSDT	116.3	123.6	114.1	114.9	686552.347	81135471.46	131631
1.64506E+12	2/17/2022	LTCUSDT	127.8	129	114.8	116.3	535445.236	65410011.76	107541
1.64497E+12	2/16/2022	LTCUSDT	131.6	131.8	125.4	127.7	325088.116	41742888.53	82753
1.64488E+12	2/15/2022	LTCUSDT	124.6	132.6	123.9	131.5	372015.055	48211845.51	94771
1.6448E+12	2/14/2022	LTCUSDT	125.6	127	121.4	124.6	311463.001	38694309.51	80407
1.64471E+12	2/13/2022	LTCUSDT	126.7	128.9	123.5	125.6	261891.161	33078037.62	66008
1.64462E+12	2/12/2022	LTCUSDT	125.6	127.6	120.8	126.7	328295.304	40919324.58	85358
1.64454E+12	2/11/2022	LTCUSDT	134.5	134.8	124.8	125.6	536508.563	70466834.06	129933
1.64445E+12	2/10/2022	LTCUSDT	140	143.8	134	134.6	722895.221	100340243.8	188869
1.64436E+12	2/9/2022	LTCUSDT	133.6	141	132	140.1	615072.437	84741693.66	147776
1.64428E+12	2/8/2022	LTCUSDT	137.4	142.9	130.4	133.7	974024.21	132891819.2	238817
1.64419E+12	2/7/2022	LTCUSDT	127.5	139.9	125	137.4	694509.795	92105249.68	185910
1.64411E+12	2/6/2022	LTCUSDT	121.8	128	120.5	127.6	415141.018	51542305.86	108071
1.64402E+12	2/5/2022	LTCUSDT	121.3	123.8	118.8	121.7	442597.015	53774959.82	115713
1.64393E+12	2/4/2022	LTCUSDT	110.9	121.5	108.7	121.3	649501.138	74351265.43	143781
1.64385E+12	2/3/2022	LTCUSDT	108.3	111.1	105.4	111	380748.903	41132466.12	81522
1.64376E+12	2/2/2022	LTCUSDT	115.1	116	107.3	108.3	512026.267	57495574.71	107790
1.64367E+12	2/1/2022	LTCUSDT	109.4	116.9	108.2	115	597661.679	66796954.8	124770
1.64359E+12	1/31/2022	LTCUSDT	108.5	111.3	104.3	109.5	447814.467	48109443.49	95978
1.6435E+12	1/30/2022	LTCUSDT	110.9	112.2	107	108.6	276376.291	30340456.35	70578
1.64341E+12	1/29/2022	LTCUSDT	109.5	112.4	107.5	110.8	345775.899	37997380.42	77714
1.64333E+12	1/28/2022	LTCUSDT	106.8	110	105.2	109.4	463842.238	49790123.09	94096
1.64324E+12	1/27/2022	LTCUSDT	107	110	102.8	106.9	563991.766	60013921.56	114479
1.64316E+12	1/26/2022	LTCUSDT	107.9	116.5	104.6	106.9	774954.382	85331363.87	160638
1.64307E+12	1/25/2022	LTCUSDT	109.6	109.9	105.1	107.8	589373.563	63516664.07	122810
1.64298E+12	1/24/2022	LTCUSDT	112.3	112.3	97.5	109.5	1098206.519	113950869.2	209267
1.6429E+12	1/23/2022	LTCUSDT	108.4	112.8	105.6	112.3	588082.317	63983936.76	135293
1.64281E+12	1/22/2022	LTCUSDT	114.5	117	96.3	108.4	1345786.191	144289988.7	295547
1.64272E+12	1/21/2022	LTCUSDT	129.6	131.1	109.8	114.5	1024703.152	123808200.9	240712
1.64264E+12	1/20/2022	LTCUSDT	136.2	142.9	128.8	129.7	404805.365	55766928.62	115355
1.64255E+12	1/19/2022	LTCUSDT	141.4	143	133.2	136.2	437642.165	59855431.91	118375
1.64246E+12	1/18/2022	LTCUSDT	151.1	153.4	138.6	141.5	605404.359	87107198.84	161058
1.64238E+12	1/17/2022	LTCUSDT	146.4	153.9	144.1	151.2	809014.895	120962062.8	225768
1.64229E+12	1/16/2022	LTCUSDT	147.6	149	143.2	146.4	323952.665	47287761.52	89758
1.6422E+12	1/15/2022	LTCUSDT	144.7	150.7	144	147.7	461786.036	68234093.56	126411
1.64212E+12	1/14/2022	LTCUSDT	136.7	146.7	135.8	144.7	588107.752	83337246.45	143988
1.64203E+12	1/13/2022	LTCUSDT	142	142.4	134.6	136.7	462389.154	63884795.93	119269
1.64195E+12	1/12/2022	LTCUSDT	131.6	142.3	130.8	141.9	387745.567	52843604.38	114015
1.64186E+12	1/11/2022	LTCUSDT	126.6	133.5	125.7	131.6	396300.22	51358756.32	98375
1.64177E+12	1/10/2022	LTCUSDT	130.8	131.5	120.7	126.5	621002.306	78374235.11	139018
1.64169E+12	1/9/2022	LTCUSDT	129.4	132.6	127.7	130.9	321828.343	41975958.09	81126
1.6416E+12	1/8/2022	LTCUSDT	131.4	134.8	124.8	129.4	450291.3548	58767538.4	120442
1.64151E+12	1/7/2022	LTCUSDT	135.9	136.5	125.9	131.4	733975.3119	96720732.59	188649
1.64143E+12	1/6/2022	LTCUSDT	135.3	138.1	132.4	135.9	531427.357	71938065.62	131399
1.64134E+12	1/5/2022	LTCUSDT	146.5	150	129.8	135.4	601964.057	85762767.24	179121
1.64125E+12	1/4/2022	LTCUSDT	148.4	151.7	145.2	146.5	331705.663	49331426.7	102746
1.64117E+12	1/3/2022	LTCUSDT	151.1	151.2	146	148.5	291038.873	43407161.36	98334
1.64108E+12	1/2/2022	LTCUSDT	150.8	153.4	147.8	151.2	228350.087	34351559.74	76697
1.641E+12	1/1/2022	LTCUSDT	146.2	151	146.1	150.8	225155.54	33479057.52	71058
1.64091E+12	12/31/2021	LTCUSDT	147.9	152.7	143.7	146.3	344892.41	51199866.65	109825
1.64082E+12	12/30/2021	LTCUSDT	145.5	150	142.7	148	318121.046	46772529.01	89290
1.64074E+12	12/29/2021	LTCUSDT	145.6	151	143.9	145.5	444947.628	65838630.92	123757
1.64065E+12	12/28/2021	LTCUSDT	155.9	156	144.5	145.7	679901.014	102064945	176380
1.64056E+12	12/27/2021	LTCUSDT	155.8	161.3	154.4	155.9	463944.984	73323596.72	137691
1.64048E+12	12/26/2021	LTCUSDT	157.8	158.4	152.6	155.7	887961.059	137926395.7	189278
1.64039E+12	12/25/2021	LTCUSDT	161.2	163.6	157.3	157.8	456068.094	73267865.91	107574
1.6403E+12	12/24/2021	LTCUSDT	163.6	166.8	160.1	161.2	410835.441	67167600.75	130945
1.64022E+12	12/23/2021	LTCUSDT	155.4	165.2	153	163.6	521673.021	82928184.39	158956
1.64013E+12	12/22/2021	LTCUSDT	154.8	160.2	152.9	155.4	414964.85	64939175.4	135642
1.64004E+12	12/21/2021	LTCUSDT	152.7	156.4	149.1	154.7	375493.205	57592242.29	116971
1.63996E+12	12/20/2021	LTCUSDT	153.2	157.4	145.2	152.6	550918.769	83033544.92	167266
1.63987E+12	12/19/2021	LTCUSDT	148.6	161.1	147.6	153.2	738406.682	114153907.3	185920
1.63979E+12	12/18/2021	LTCUSDT	144.1	150.3	142.8	148.6	300448.219	44331088.42	97325
1.6397E+12	12/17/2021	LTCUSDT	148.9	150.3	141.2	144.1	472455.023	69220576.8	148515
1.63961E+12	12/16/2021	LTCUSDT	153.5	156.7	148.5	148.9	434853.361	66670043.82	129930
1.63953E+12	12/15/2021	LTCUSDT	150.3	155	141.7	153.6	611833.278	91447343.34	190593
1.63944E+12	12/14/2021	LTCUSDT	144.6	151.9	142.9	150.4	511641.769	75616666.34	168947
1.63935E+12	12/13/2021	LTCUSDT	158.9	159.9	142.7	144.6	628722.159	94940352.57	177278
1.63927E+12	12/12/2021	LTCUSDT	158	162.9	153.2	159	382460.669	60315415.84	109609
1.63918E+12	12/11/2021	LTCUSDT	148.4	159.5	145.7	158	558649.677	86140097.89	143677
1.63909E+12	12/10/2021	LTCUSDT	151.4	159.8	147.5	148.3	704610.428	107815013.6	172247
1.63901E+12	12/9/2021	LTCUSDT	165.2	167.1	151.1	151.3	648228.982	102345205.1	169131
1.63892E+12	12/8/2021	LTCUSDT	161.8	170.3	155.8	165.1	890527.252	145257241.2	216193
1.63884E+12	12/7/2021	LTCUSDT	161.3	165.8	158.2	161.8	672241.01	108575445.1	183660
1.63875E+12	12/6/2021	LTCUSDT	156.3	164.5	141.3	161.3	1097434.113	164472107.1	249060
1.63866E+12	12/5/2021	LTCUSDT	162.7	165	148	156.3	1075867.598	168034594.3	248262
1.63858E+12	12/4/2021	LTCUSDT	188	189.3	129.3	162.7	2758066.769	430175287.2	577143
1.63849E+12	12/3/2021	LTCUSDT	203.5	208.1	179.3	188	825086.4	161401372.5	260547
1.6384E+12	12/2/2021	LTCUSDT	208.7	210.1	199.9	203.5	562121.73	114943227	187258
1.63832E+12	12/1/2021	LTCUSDT	207.8	217.8	205.1	208.8	674057.314	142795136.9	209245
1.63823E+12	11/30/2021	LTCUSDT	205.5	219.9	197.4	207.8	1032919.457	215010598.7	322903
1.63814E+12	11/29/2021	LTCUSDT	199.5	209.5	194.9	205.5	810923.688	163787694	227226
1.63806E+12	11/28/2021	LTCUSDT	195	199.9	182	199.5	723846.344	137946609.3	192383
1.63797E+12	11/27/2021	LTCUSDT	195.7	201	190.6	195.1	524367.982	103233598	156659
1.63788E+12	11/26/2021	LTCUSDT	223	224.9	190	195.7	1536691.461	307420496.6	437470
1.6378E+12	11/25/2021	LTCUSDT	212.2	229.8	210.7	222.9	892094.61	197840663.7	288169
1.63771E+12	11/24/2021	LTCUSDT	216.2	217.7	205.9	212.2	586526.86	123647612.4	189606
1.63763E+12	11/23/2021	LTCUSDT	209.1	218.8	205.1	216.2	709895.649	149838005.8	212316
1.63754E+12	11/22/2021	LTCUSDT	221.2	221.7	205.2	209.1	865031.634	184972331.9	240554
1.63745E+12	11/21/2021	LTCUSDT	226.8	230.8	219.6	221.1	698329.313	156766613.3	206097
1.63737E+12	11/20/2021	LTCUSDT	217.9	227.8	212.4	226.8	841347.754	186040012.5	278042
1.63728E+12	11/19/2021	LTCUSDT	204.1	221.3	199.5	217.9	1040819.801	219957203.2	299488
1.63719E+12	11/18/2021	LTCUSDT	229.6	232.4	199.4	204.2	1689641.574	362559775	417681
1.63711E+12	11/17/2021	LTCUSDT	230.4	235.4	217.6	229.6	1422751.183	324060464.2	348559
1.63702E+12	11/16/2021	LTCUSDT	263	263.3	222.5	230.2	2396155.13	575835892.3	790004
1.63693E+12	11/15/2021	LTCUSDT	279.3	281.5	259	263	1155933.609	312897146.7	463687
1.63685E+12	11/14/2021	LTCUSDT	257.7	279.7	248.4	279.3	1358747.997	356511979.1	498337
1.63676E+12	11/13/2021	LTCUSDT	251.1	264.2	245.2	257.7	1167201.211	295930996.3	387911
1.63668E+12	11/12/2021	LTCUSDT	262.2	282.7	243.7	251.2	2414623.352	636618307.5	785094
1.63659E+12	11/11/2021	LTCUSDT	260.3	274.2	250.5	262.3	1666490.106	436992713.9	609450
1.6365E+12	11/10/2021	LTCUSDT	262	295.7	251.6	260.4	3733558.861	1027166414	1471691
1.63642E+12	11/9/2021	LTCUSDT	229	274.6	226.5	262	3256268.812	830585795.1	1299197
1.63633E+12	11/8/2021	LTCUSDT	202.1	229.7	202	229	1380080.247	299667457	589935
1.63624E+12	11/7/2021	LTCUSDT	197.6	202.1	196.9	202	351383.08	70064882.69	119484
1.63616E+12	11/6/2021	LTCUSDT	198.9	201.1	191	197.6	420636.051	82377992.2	150287
1.63607E+12	11/5/2021	LTCUSDT	202.6	203.3	196.7	198.9	454701.028	90965420.09	156790
1.63598E+12	11/4/2021	LTCUSDT	207.3	207.3	196.1	202.6	592543.494	119417154.6	209962
1.6359E+12	11/3/2021	LTCUSDT	200.9	209.3	197.4	207.3	839855.941	171071614.8	350887
1.63581E+12	11/2/2021	LTCUSDT	197.6	204.9	195.1	200.9	589454.742	117904274.5	234997
1.63572E+12	11/1/2021	LTCUSDT	191.9	201.2	187.8	197.6	656176.592	127154969.3	254885
1.63564E+12	10/31/2021	LTCUSDT	190.2	195.2	186.7	191.9	514684.875	98184786.28	158261
1.63555E+12	10/30/2021	LTCUSDT	196.7	197.3	186.6	190.2	415371.62	79709873.35	139763
1.63547E+12	10/29/2021	LTCUSDT	189.8	198.7	188.1	196.7	581094.6	112307310.6	204785
1.63538E+12	10/28/2021	LTCUSDT	179.2	194.5	177.6	189.8	722390.735	134606102.6	228824
1.63529E+12	10/27/2021	LTCUSDT	197.5	205	171.1	179.3	1380721.926	259457762.3	451015
1.63521E+12	10/26/2021	LTCUSDT	195.5	199.4	190.3	197.6	571152.655	111116683.3	210054
1.63512E+12	10/25/2021	LTCUSDT	190.4	197.4	189.6	195.5	435121.822	84716413.22	127222
1.63503E+12	10/24/2021	LTCUSDT	196.3	199.9	185.2	190.4	568204.06	109098359.2	172179
1.63495E+12	10/23/2021	LTCUSDT	191	198	188.7	196.3	413109.664	80163188.78	132913
1.63486E+12	10/22/2021	LTCUSDT	196.8	201.5	187.9	191	731846.105	143275061.2	214426
1.63477E+12	10/21/2021	LTCUSDT	207.4	214.7	195.2	196.8	1129324.235	231341654.4	365110
1.63469E+12	10/20/2021	LTCUSDT	188.8	209.4	185.6	207.3	1121684.82	222585184.2	393227
1.6346E+12	10/19/2021	LTCUSDT	185.5	191.6	183.1	188.8	598824.688	112333891.6	190855
1.63452E+12	10/18/2021	LTCUSDT	183.8	187.6	178.5	185.6	591931.083	108947835.2	170031
1.63443E+12	10/17/2021	LTCUSDT	186	188.1	176.4	183.7	475002.963	87262505.31	135575
1.63434E+12	10/16/2021	LTCUSDT	189.7	192.6	185	186	576811.605	108844697.3	151429
1.63426E+12	10/15/2021	LTCUSDT	181.3	193	176.4	189.6	1143344.438	211824402.6	353728
1.63417E+12	10/14/2021	LTCUSDT	177.7	186.7	176.9	181.3	746399.181	135168993.5	234484
1.63408E+12	10/13/2021	LTCUSDT	172.6	179.7	167.6	177.6	657952.562	114214446.2	190801
1.634E+12	10/12/2021	LTCUSDT	179.2	179.2	166.3	172.6	708173.9	121699473.5	167807
1.63391E+12	10/11/2021	LTCUSDT	174.8	185.4	172	179.1	679614.987	122327312.9	219432
1.63382E+12	10/10/2021	LTCUSDT	179.9	184	174	174.8	559785.153	100526588.5	162639
1.63374E+12	10/9/2021	LTCUSDT	175.9	182.9	174.4	179.9	445979.888	80065420.22	119499
1.63365E+12	10/8/2021	LTCUSDT	178.6	183.4	174.4	175.9	697493.034	125125424.7	183091
1.63356E+12	10/7/2021	LTCUSDT	178.5	187	173.4	178.6	866672.447	156304829	267395
1.63348E+12	10/6/2021	LTCUSDT	173.7	183	163.8	178.5	967921.404	170174412.5	330024
1.63339E+12	10/5/2021	LTCUSDT	167.5	175.4	166.6	173.8	622714.612	106632729.7	186522
1.63331E+12	10/4/2021	LTCUSDT	170.5	170.9	161.3	167.5	586624.931	97383586.22	152724
1.63322E+12	10/3/2021	LTCUSDT	168.9	175	165.7	170.5	437060.787	74333713.9	167180
1.63313E+12	10/2/2021	LTCUSDT	166.1	172.8	164.4	168.9	427845.773	72335144.6	148076
1.63305E+12	10/1/2021	LTCUSDT	153.2	168.1	151.1	166.2	701432.917	113134956.8	255565
1.63296E+12	9/30/2021	LTCUSDT	144.8	154.5	143.9	153.3	505878.24	76383184.63	167123
1.63287E+12	9/29/2021	LTCUSDT	140.5	150.4	139.7	144.7	505249.1557	73600932.01	152576
1.63279E+12	9/28/2021	LTCUSDT	145	149	140	140.6	551914.7719	80089909.92	167575
1.6327E+12	9/27/2021	LTCUSDT	150.7	154.9	144.8	145	463173.188	69894991.7	149102
1.63261E+12	9/26/2021	LTCUSDT	150.9	153.4	141.9	150.7	837958.065	124574377.3	193909
1.63253E+12	9/25/2021	LTCUSDT	152	155.9	148.8	151	622457.078	94774250.58	171198
1.63244E+12	9/24/2021	LTCUSDT	163.9	166.6	141.6	152.1	1236046.285	186237491	243188
1.63236E+12	9/23/2021	LTCUSDT	161.4	165	157.1	163.9	559513.522	90086135.12	127218
1.63227E+12	9/22/2021	LTCUSDT	148.6	161.8	145.3	161.4	822665.566	127922221.5	168617
1.63218E+12	9/21/2021	LTCUSDT	157.2	162.3	144.7	148.5	988169.6339	153601639	240425
1.6321E+12	9/20/2021	LTCUSDT	175.6	176	153.3	157.2	1300459.678	210410849.2	311880
1.63201E+12	9/19/2021	LTCUSDT	181.3	181.7	172.5	175.6	364865.775	64752004.42	106682
1.63192E+12	9/18/2021	LTCUSDT	180	185.8	177.9	181.4	372409.224	67815916	108725
1.63184E+12	9/17/2021	LTCUSDT	185.2	190.5	177.5	180	566767.069	103829576.8	177962
1.63175E+12	9/16/2021	LTCUSDT	189.1	195.4	181.5	185.2	935286.231	176852389.7	297580
1.63166E+12	9/15/2021	LTCUSDT	183	192.1	179.6	189	745508.059	137697994.3	213470
1.63158E+12	9/14/2021	LTCUSDT	179.4	189	176.1	183.1	1091279.997	197408757	362174
1.63149E+12	9/13/2021	LTCUSDT	183.1	240	170.7	179.4	5437062.674	1066384967	1344016
1.6314E+12	9/12/2021	LTCUSDT	178.6	186.2	175.1	183	564714.696	102330739.3	166366
1.63132E+12	9/11/2021	LTCUSDT	174.1	186.2	173.4	178.6	551963.071	99706178.49	155726
1.63123E+12	9/10/2021	LTCUSDT	180.5	187.4	170.7	174.1	721100.842	128840044.2	198446
1.63115E+12	9/9/2021	LTCUSDT	179.7	188.6	176.5	180.5	896655.718	164129604.9	225836
1.63106E+12	9/8/2021	LTCUSDT	178.4	189	169.3	179.7	1419232.641	255703914.1	352790
1.63097E+12	9/7/2021	LTCUSDT	219.4	221.9	162.1	178.5	2026882.593	390578821.5	581890
1.63089E+12	9/6/2021	LTCUSDT	232.2	232.3	214.8	219.4	1001710.493	224156141.4	313412
1.6308E+12	9/5/2021	LTCUSDT	212	232.56	210.5	232.2	1007949.98	223656696.2	403469
1.63071E+12	9/4/2021	LTCUSDT	212.9	225.2	208.4	211.9	1448417.534	313258847.5	458953
1.63063E+12	9/3/2021	LTCUSDT	183.4	217.7	179.8	212.9	2071663.631	418110896.2	709377
1.63054E+12	9/2/2021	LTCUSDT	180.9	187.9	179.4	183.3	683639.8545	125801760.5	241362
1.63045E+12	9/1/2021	LTCUSDT	171.6	182.8	168.5	180.9	692302.294	121596203.6	213809
1.63037E+12	8/31/2021	LTCUSDT	167.4	175.4	165.6	171.5	553621.007	94748220.14	165988
1.63028E+12	8/30/2021	LTCUSDT	174.4	176.5	166.5	167.3	468119.396	80384494.13	136025
1.6302E+12	8/29/2021	LTCUSDT	175.7	182.6	173.1	174.3	547343.5855	97130374.92	165503
1.63011E+12	8/28/2021	LTCUSDT	176.2	177.1	171.3	175.6	316185.2696	54977130.2	96146
1.63002E+12	8/27/2021	LTCUSDT	167.7	176.35	165	176.2	456121.0253	77989311.7	135343
1.62994E+12	8/26/2021	LTCUSDT	177.76	180.18	164.9	167.7	568905.7532	97291305.67	157518
1.62985E+12	8/25/2021	LTCUSDT	173.39	179	169.06	177.75	617983.0803	108201062.3	205048
1.62976E+12	8/24/2021	LTCUSDT	186.98	188.64	172.25	173.42	780692.6942	140949963	266418
1.62968E+12	8/23/2021	LTCUSDT	185.85	191.94	183.61	187.01	877311.2834	164959041	318881
1.62959E+12	8/22/2021	LTCUSDT	179.57	189.6	178.38	185.91	935874.9834	172606192.9	340705
1.6295E+12	8/21/2021	LTCUSDT	183.59	184.48	176.52	179.63	644225.2997	116558250.5	231587
1.62942E+12	8/20/2021	LTCUSDT	175.57	184.11	174.11	183.59	708140.1538	126775222.2	250745
1.62933E+12	8/19/2021	LTCUSDT	166.64	175.82	162.66	175.59	682216.2948	115121985.8	227174
1.62924E+12	8/18/2021	LTCUSDT	168.6	174.54	162.92	166.65	694819.5449	117340405.2	237177
1.62916E+12	8/17/2021	LTCUSDT	177.96	184.38	168.01	168.61	781038.7508	138711288.6	297504
1.62907E+12	8/16/2021	LTCUSDT	184.59	189.03	176.35	177.93	898330.4154	165189668.1	335638
1.62899E+12	8/15/2021	LTCUSDT	182.78	186.55	175.18	184.6	948648.9073	171774673	343246
1.6289E+12	8/14/2021	LTCUSDT	183.32	185.11	174.62	182.76	944596.3007	170189633.4	339876
1.62881E+12	8/13/2021	LTCUSDT	165.41	184.57	164	183.31	1122682.768	200074885.1	376927
1.62873E+12	8/12/2021	LTCUSDT	170.57	179.74	160.77	165.38	987267.2122	166955053.6	323957
1.62864E+12	8/11/2021	LTCUSDT	165.38	176.07	164.23	170.6	914647.0176	156354817.1	315395
1.62855E+12	8/10/2021	LTCUSDT	166.27	168.28	158.79	165.38	894686.735	146650320.3	285340
1.62847E+12	8/9/2021	LTCUSDT	149.69	170.78	145.15	166.31	1165618.321	186206657.5	407093
1.62838E+12	8/8/2021	LTCUSDT	155.92	157.63	147	149.69	700140.2366	106933255.7	241400
1.62829E+12	8/7/2021	LTCUSDT	147.93	156.39	147.06	155.92	878574.539	134279697.9	294520
1.62821E+12	8/6/2021	LTCUSDT	143.51	150.9	141.73	147.95	685973.6751	100618382	229553
1.62812E+12	8/5/2021	LTCUSDT	142.57	145.19	136.12	143.53	615027.3882	86661552.84	201045
1.62804E+12	8/4/2021	LTCUSDT	138.49	144.5	135.54	142.57	486488.3312	68311414.32	153814
1.62795E+12	8/3/2021	LTCUSDT	141.32	143.24	135.6	138.49	402821.0845	55904076.44	137909
1.62786E+12	8/2/2021	LTCUSDT	140.31	145.93	138.76	141.35	419849.6825	59816989.96	160876
1.62778E+12	8/1/2021	LTCUSDT	144.35	149.78	138.04	140.31	584699.771	85237910.06	210892
1.62769E+12	7/31/2021	LTCUSDT	145.51	146.6	141.83	144.37	388737.6154	56041707.65	147675
1.6276E+12	7/30/2021	LTCUSDT	141.44	145.88	135.86	145.51	605847.2408	85050084.09	220376
1.62752E+12	7/29/2021	LTCUSDT	140.48	143	136.55	141.44	542641.0019	75653246.35	177013
1.62743E+12	7/28/2021	LTCUSDT	134.73	142	132.39	140.42	729936.1277	100247791.4	263899
1.62734E+12	7/27/2021	LTCUSDT	131.06	135.12	127.27	134.74	607384.0225	79681430.66	183467
1.62726E+12	7/26/2021	LTCUSDT	127.64	140.47	126.85	131.06	1052092.774	142739916.5	334580
1.62717E+12	7/25/2021	LTCUSDT	126	127.99	123.51	127.68	392963.8704	49282879.26	112165
1.62708E+12	7/24/2021	LTCUSDT	124.27	127.7	123.29	125.99	432891.7802	54410461.66	141280
1.627E+12	7/23/2021	LTCUSDT	120.69	124.78	117.02	124.24	404160.0695	48655550.74	125545
1.62691E+12	7/22/2021	LTCUSDT	117.77	122	115.61	120.67	464759.4715	55142102.75	131158
1.62683E+12	7/21/2021	LTCUSDT	107.31	119.24	105.05	117.74	682039.4728	77598308.84	194330
1.62674E+12	7/20/2021	LTCUSDT	113.14	115.09	103.83	107.29	766236.2474	82496935.52	187499
1.62665E+12	7/19/2021	LTCUSDT	119.16	120.75	111.82	113.13	493082.9627	56960133.8	138827
1.62657E+12	7/18/2021	LTCUSDT	120	124.05	116.23	119.17	430985.2146	51789227.21	129213
1.62648E+12	7/17/2021	LTCUSDT	120.66	122.92	117.68	119.95	425298.6943	51119228.3	124981
1.62639E+12	7/16/2021	LTCUSDT	125.88	127.87	120.38	120.65	422183.0151	52332289.47	129010
1.62631E+12	7/15/2021	LTCUSDT	131.06	133.13	121.93	125.86	494375.7243	62611833.21	148301
1.62622E+12	7/14/2021	LTCUSDT	131.45	132.42	123.59	131.07	538916.4396	69151577.23	148767
1.62613E+12	7/13/2021	LTCUSDT	133.32	134.61	129.35	131.44	454856.6717	60087913.37	129987
1.62605E+12	7/12/2021	LTCUSDT	134.28	139.75	131.82	133.38	670917.6236	91393565.62	234539
1.62596E+12	7/11/2021	LTCUSDT	133.99	136.48	132.08	134.28	324968.5715	43702609.57	215814
1.62588E+12	7/10/2021	LTCUSDT	134.54	136.82	130.32	133.99	365844.8683	48672574.57	165477
1.62579E+12	7/9/2021	LTCUSDT	132.11	135.85	126	134.58	527547.8216	69418988.63	257987
1.6257E+12	7/8/2021	LTCUSDT	137.38	137.74	127.77	132.15	645442.5711	85207418.89	178404
1.62562E+12	7/7/2021	LTCUSDT	138.86	142.93	136.87	137.41	520913.2013	73142110.87	162033
1.62553E+12	7/6/2021	LTCUSDT	137.76	142.73	135.6	138.87	530800.5273	73627887.18	260456
1.62544E+12	7/5/2021	LTCUSDT	144.96	145.03	133.84	137.71	561680.8495	78159874.2	228343
1.62536E+12	7/4/2021	LTCUSDT	140.19	148.1	136.88	144.95	443949.9226	63870573.99	180733
1.62527E+12	7/3/2021	LTCUSDT	136.87	141.37	134.57	140.17	351451.4977	48777580.75	127568
1.62518E+12	7/2/2021	LTCUSDT	137.01	138.97	130.6	136.85	467041.1495	62437652.75	180717
1.6251E+12	7/1/2021	LTCUSDT	144.31	144.31	133.99	137.02	539535.2997	74099823.14	205914
1.62501E+12	6/30/2021	LTCUSDT	144.23	146.94	136.01	144.26	629619.4185	88947304.9	299271
1.62492E+12	6/29/2021	LTCUSDT	137.68	149.18	137.24	144.2	898148.6971	129346046.6	384677
1.62484E+12	6/28/2021	LTCUSDT	132.57	139.55	129.89	137.69	703645.4716	94415295.85	283577
1.62475E+12	6/27/2021	LTCUSDT	126.81	132.67	124.66	132.6	573388.2469	73420914.55	187487
1.62467E+12	6/26/2021	LTCUSDT	125.03	129.44	118.67	126.89	871924.0923	107497674.7	272305
1.62458E+12	6/25/2021	LTCUSDT	134.59	138.45	124.31	125	764515.3389	99682735.35	236029
1.62449E+12	6/24/2021	LTCUSDT	129.13	137.36	123.71	134.58	660335.5402	87188835.59	209741
1.62441E+12	6/23/2021	LTCUSDT	119.69	133.75	115.49	129.1	1020444.643	130123287.9	277787
1.62432E+12	6/22/2021	LTCUSDT	124.38	133.03	104.92	119.64	2255757.115	266726032.5	580740
1.62423E+12	6/21/2021	LTCUSDT	154.87	155.5	123.91	124.46	1492819.379	203231053.2	373180
1.62415E+12	6/20/2021	LTCUSDT	152.51	156.18	143.75	154.88	611253.376	91892149.26	230416
1.62406E+12	6/19/2021	LTCUSDT	156.33	160.88	152.31	152.49	523073.0228	82045956.98	273456
1.62397E+12	6/18/2021	LTCUSDT	167.13	167.43	151.2	156.34	800699.3038	127526013.2	249802
1.62389E+12	6/17/2021	LTCUSDT	166.56	173.4	162.81	167.08	559434.6237	94143650.73	300498
1.6238E+12	6/16/2021	LTCUSDT	175.16	177.31	164.23	166.57	761479.4526	129526004.7	267665
1.62372E+12	6/15/2021	LTCUSDT	179.88	181.2	172.15	175.15	654352.053	115569055.6	202286
1.62363E+12	6/14/2021	LTCUSDT	170.85	179.99	166.34	179.89	802051.9565	138132150.7	280797
1.62354E+12	6/13/2021	LTCUSDT	161.81	171.59	156.42	170.85	573493.9078	93618007.16	241273
1.62346E+12	6/12/2021	LTCUSDT	162.84	164.3	154.14	161.8	653167.31	103901880.2	200620
1.62337E+12	6/11/2021	LTCUSDT	168.18	173.78	160.55	162.83	928611.5445	156280950.7	277780
1.62328E+12	6/10/2021	LTCUSDT	172.54	174.61	162.12	168.16	878866.6337	148034008.2	240955
1.6232E+12	6/9/2021	LTCUSDT	160.64	173.3	152.31	172.56	1139739.361	186552484.2	325926
1.62311E+12	6/8/2021	LTCUSDT	161.92	164.48	144.89	160.63	1417289.876	222062589.1	365893
1.62302E+12	6/7/2021	LTCUSDT	176.42	182.22	160.25	161.95	1035822.825	180434186.6	352728
1.62294E+12	6/6/2021	LTCUSDT	172.95	179.96	172.02	176.41	677386.3638	119533928.2	519130
1.62285E+12	6/5/2021	LTCUSDT	178.46	185.49	167.32	172.94	846082.9807	149043048.1	303259
1.62276E+12	6/4/2021	LTCUSDT	193.52	193.81	168.95	178.44	1130262.181	200956756.5	374306
1.62268E+12	6/3/2021	LTCUSDT	187.18	197.78	181.95	193.5	1079806.824	206098853.9	383484
1.62259E+12	6/2/2021	LTCUSDT	183.05	191.34	178.27	187.14	976844.0321	180987111.3	337900
1.62251E+12	6/1/2021	LTCUSDT	188.01	193.16	175.82	182.99	1081241.444	197281336.4	416212
1.62242E+12	5/31/2021	LTCUSDT	170.48	188.5	163.5	187.97	1242054.054	220163302.9	437579
1.62233E+12	5/30/2021	LTCUSDT	164.04	181.1	155.11	170.51	1123365.507	191392497.9	355005
1.62225E+12	5/29/2021	LTCUSDT	177.3	188.69	157.65	164.01	1554075.043	267430765.5	534394
1.62216E+12	5/28/2021	LTCUSDT	194.31	198.88	165.5	177.33	2118247.139	378817824.8	621180
1.62207E+12	5/27/2021	LTCUSDT	198.92	209	180.39	194.32	1457775.384	283796099.3	500482
1.62199E+12	5/26/2021	LTCUSDT	183.89	204.13	179.42	198.91	1540975.473	299472154.8	516747
1.6219E+12	5/25/2021	LTCUSDT	185.32	194.61	167.15	183.76	1974384.435	352461818.4	574966
1.62181E+12	5/24/2021	LTCUSDT	142.52	185.37	139.54	185.32	2491240.933	404399573.7	647402
1.62173E+12	5/23/2021	LTCUSDT	169.3	176.26	118.03	142.39	3854006.124	548343321.1	846183
1.62164E+12	5/22/2021	LTCUSDT	179.97	184.44	161.61	169.32	1983438.523	345969489.8	503784
1.62156E+12	5/21/2021	LTCUSDT	210.66	219.12	156.56	179.97	2998819.796	567897537	801082
1.62147E+12	5/20/2021	LTCUSDT	186.31	225	166.45	210.74	4269465.927	857612372.4	1027162
1.62138E+12	5/19/2021	LTCUSDT	293.98	300.31	147	185.93	6731555.344	1486762184	1602000
1.6213E+12	5/18/2021	LTCUSDT	281.38	317.97	278.32	293.98	2558765.698	770914141	1070794
1.62121E+12	5/17/2021	LTCUSDT	295.89	296.34	261.27	281.53	2079261.845	581793612.1	660117
1.62112E+12	5/16/2021	LTCUSDT	300.22	323.95	279.66	295.89	1693568.128	510240764	547969
1.62104E+12	5/15/2021	LTCUSDT	326.24	332	296.17	300.3	1486176.505	464489234.5	520785
1.62095E+12	5/14/2021	LTCUSDT	317.95	338.85	307.96	326.23	1482325.514	479155547.2	552625
1.62086E+12	5/13/2021	LTCUSDT	310.4	332.73	291	317.95	2979065.557	939891706.8	941387
1.62078E+12	5/12/2021	LTCUSDT	377.8	394.37	301	310.4	2537826.916	909685569	927202
1.62069E+12	5/11/2021	LTCUSDT	358.93	379.72	345	377.6	2031121.35	731791805.4	794827
1.6206E+12	5/10/2021	LTCUSDT	387.77	413.49	333.68	358.89	3830553.738	1474442115	1832583
1.62052E+12	5/9/2021	LTCUSDT	347.17	389	333.51	387.8	2292100.059	824990298.6	1067219
1.62043E+12	5/8/2021	LTCUSDT	344.89	356.68	334	347.1	1327716.191	458585347.7	559015
1.62035E+12	5/7/2021	LTCUSDT	354.52	374.5	333.33	344.89	2822668.466	1005644474	1164243
1.62026E+12	5/6/2021	LTCUSDT	356.03	364.93	318	354.67	2752093.008	941466204.2	1185399
1.62017E+12	5/5/2021	LTCUSDT	305.24	360	300.52	356.04	3748897.987	1271930983	1614035
1.62009E+12	5/4/2021	LTCUSDT	294.73	327.68	270	305.23	3939316.569	1195932191	1508821
1.62E+12	5/3/2021	LTCUSDT	268.83	299.72	268.44	294.87	1427253.571	406345333.7	551451
1.61991E+12	5/2/2021	LTCUSDT	276.77	277.47	264.7	268.88	656429.2143	177326870.5	240118
1.61983E+12	5/1/2021	LTCUSDT	271.14	278.58	265.9	276.78	759685.232	206313142.4	298804
1.61974E+12	4/30/2021	LTCUSDT	255.31	273.58	252.61	271.13	1037748.696	274406726.4	378415
1.61965E+12	4/29/2021	LTCUSDT	258.5	262.89	248.16	255.31	877558.7853	223881131.7	301941
1.61957E+12	4/28/2021	LTCUSDT	259.77	266.94	247.58	258.51	1014038.437	259424641.3	373054
1.61948E+12	4/27/2021	LTCUSDT	247.4	263.15	243.63	259.77	1114182.692	283202345	440412
1.6194E+12	4/26/2021	LTCUSDT	223.9	248.2	221.24	247.42	1236470.274	297406460	444245
1.61931E+12	4/25/2021	LTCUSDT	224.76	235.8	210.73	223.88	928460.2198	209320711.9	370148
1.61922E+12	4/24/2021	LTCUSDT	241.31	241.41	220.34	224.75	1152968.019	264865552.2	395280
1.61914E+12	4/23/2021	LTCUSDT	252.6	257.15	206.89	241.31	2866031.892	665705477.4	1017903
1.61905E+12	4/22/2021	LTCUSDT	257.63	289.61	239	252.5	2858792.514	768476292.5	1210366
1.61896E+12	4/21/2021	LTCUSDT	260.73	277	250.75	257.69	1841080.206	486078239.6	770239
1.61888E+12	4/20/2021	LTCUSDT	261.47	272.8	234.31	260.68	2111225.326	539480456.6	807636
1.61879E+12	4/19/2021	LTCUSDT	273.35	284.39	250.21	261.38	1973511.876	526834098.2	752375
1.6187E+12	4/18/2021	LTCUSDT	300.87	304.83	231.1	273.36	3346589.568	892238974.7	1132078
1.61862E+12	4/17/2021	LTCUSDT	308.39	335.69	296.75	300.86	2574519.636	817941072.7	1228519
1.61853E+12	4/16/2021	LTCUSDT	285.64	317.09	265.5	308.43	3150447.999	924239206.1	1289085
1.61844E+12	4/15/2021	LTCUSDT	278.8	290.9	266	285.63	1409760.538	392118228.7	685535
1.61836E+12	4/14/2021	LTCUSDT	267.61	283	255	278.86	1989435.791	539680829	748320
1.61827E+12	4/13/2021	LTCUSDT	244.44	273.54	244.36	267.59	1931888.553	506855227	767892
1.61819E+12	4/12/2021	LTCUSDT	252.35	259.94	240.01	244.42	1370860.163	341852773.2	467982
1.6181E+12	4/11/2021	LTCUSDT	256.55	263.62	244.77	252.31	1890765.801	480319111.4	872731
1.61801E+12	4/10/2021	LTCUSDT	221.13	257	219.16	256.34	1859281.883	441762890.6	649633
1.61793E+12	4/9/2021	LTCUSDT	226.17	228.99	218.72	221.12	688918.8215	154922336.5	339204
1.61784E+12	4/8/2021	LTCUSDT	219.22	228.21	216.89	226.11	1074942.896	239958597	443718
1.61775E+12	4/7/2021	LTCUSDT	236.96	242.99	210.77	219.05	2263475.465	510345556.7	906049
1.61767E+12	4/6/2021	LTCUSDT	221.48	244.59	212.97	237.04	2444849.534	562645677.7	999550
1.61758E+12	4/5/2021	LTCUSDT	202.24	225.47	198.07	221.48	1329743.761	281341829.9	578386
1.61749E+12	4/4/2021	LTCUSDT	195.17	204.92	192.22	202.21	565154.1071	113374291.8	279997
1.61741E+12	4/3/2021	LTCUSDT	211.44	217.97	194.85	195.23	956126.6049	199480758.1	454454
1.61732E+12	4/2/2021	LTCUSDT	202.87	213.77	200.78	211.46	942970.7304	194551967.4	417200
1.61724E+12	4/1/2021	LTCUSDT	196.69	205	194	202.86	876741.4087	174997121	376746
1.61715E+12	3/31/2021	LTCUSDT	195.71	198.99	187	196.7	698229.6379	135030259.1	333698
1.61706E+12	3/30/2021	LTCUSDT	193.73	200.09	190.34	195.74	932290.6498	181705740.1	422614
1.61698E+12	3/29/2021	LTCUSDT	184.22	197.6	182.45	193.73	904774.3042	174709382.2	617887
1.61689E+12	3/28/2021	LTCUSDT	184.06	187.29	180	184.24	380545.1621	70082688.39	185442
1.6168E+12	3/27/2021	LTCUSDT	183.44	186.12	177.75	184.06	475886.8387	86757743.81	215335
1.61672E+12	3/26/2021	LTCUSDT	171.53	183.82	171.44	183.45	721838.2019	128689980.7	294780
1.61663E+12	3/25/2021	LTCUSDT	176.05	179.03	167.86	171.53	956666.8646	166128052	360595
1.61654E+12	3/24/2021	LTCUSDT	185.82	197.17	172	176.05	1189902.98	224797613.4	759498
1.61646E+12	3/23/2021	LTCUSDT	185.69	189.44	181.12	185.83	638849.2769	118859058.1	294177
1.61637E+12	3/22/2021	LTCUSDT	195.33	199	184.42	185.67	725506.7292	139983278	392568
1.61628E+12	3/21/2021	LTCUSDT	200.16	202	192	195.31	581731.8068	114260221.4	242743
1.6162E+12	3/20/2021	LTCUSDT	199.96	206.1	198.82	200.17	473637.4388	96021040.47	215400
1.61611E+12	3/19/2021	LTCUSDT	199.72	205	195.81	199.96	536877.4128	108136182.2	252495
1.61603E+12	3/18/2021	LTCUSDT	205.96	208.25	199.13	199.7	774419.4259	158187015.6	321685
1.61594E+12	3/17/2021	LTCUSDT	201.61	206.94	194.13	205.98	885644.6675	177676188.8	377115
1.61585E+12	3/16/2021	LTCUSDT	200.59	205.53	191.15	201.6	1063051.802	211789426.2	673355
1.61577E+12	3/15/2021	LTCUSDT	214	222.58	197.56	200.59	1413381.724	291674163.6	664599
1.61568E+12	3/14/2021	LTCUSDT	226.08	228.12	213.84	213.94	806542.7417	177641500.7	544634
1.61559E+12	3/13/2021	LTCUSDT	220.8	230.23	212.7	226.06	1330663.681	296844070.7	628460
1.61551E+12	3/12/2021	LTCUSDT	201.37	224.23	198.41	220.84	2081683.737	438911699.8	917834
1.61542E+12	3/11/2021	LTCUSDT	200.29	203.54	191.03	201.36	981380.1209	194448681.8	462332
1.61533E+12	3/10/2021	LTCUSDT	203.8	208	191.47	200.29	1422079.585	285300116.8	530224
1.61525E+12	3/9/2021	LTCUSDT	191.86	205	188.92	203.81	1279698.499	253719098.5	522687
1.61516E+12	3/8/2021	LTCUSDT	190.75	195.28	179.58	191.85	1171979.044	218298243.7	505799
1.61508E+12	3/7/2021	LTCUSDT	182.86	192.24	182.25	190.75	820418.239	153066685.7	315993
1.61499E+12	3/6/2021	LTCUSDT	180.21	184.67	174.68	182.85	935959.9679	169045674	441332
1.6149E+12	3/5/2021	LTCUSDT	180.66	183.57	168.5	180.23	1182501.699	206736683.4	410149
1.61482E+12	3/4/2021	LTCUSDT	187.7	194.4	176.83	180.67	1485337.092	275358427.6	595968
1.61473E+12	3/3/2021	LTCUSDT	179.06	196.49	176.79	187.64	1873295.011	356756304.2	875356
1.61464E+12	3/2/2021	LTCUSDT	175.9	185.32	170.69	179.08	1441741.002	255346162.6	431134
1.61456E+12	3/1/2021	LTCUSDT	165.27	176.46	163.3	175.89	1216268.495	206763547.5	379963
1.61447E+12	2/28/2021	LTCUSDT	171.75	173.42	152.88	165.22	1682228.222	270779244.9	505205
1.61438E+12	2/27/2021	LTCUSDT	170.2	180.48	167.13	171.76	1113606.44	194721552.4	399095
1.6143E+12	2/26/2021	LTCUSDT	179.36	182.86	162.74	170.25	2180233.251	376896603.4	787789
1.61421E+12	2/25/2021	LTCUSDT	181.43	205.21	175	179.36	1961972.042	374933086	702585
1.61412E+12	2/24/2021	LTCUSDT	177.35	189.46	169.08	181.43	1827554.602	331667058	551322
1.61404E+12	2/23/2021	LTCUSDT	208.1	208.8	157.29	177.34	3669737.327	656297107.9	879269
1.61395E+12	2/22/2021	LTCUSDT	227.17	227.39	180	208.32	2556958.222	530466837.1	722624
1.61387E+12	2/21/2021	LTCUSDT	226.77	233.78	220.06	227.13	1268407.03	288545534.9	547213
1.61378E+12	2/20/2021	LTCUSDT	236.45	247.04	214.02	226.65	1701950.275	401705947.6	694031
1.61369E+12	2/19/2021	LTCUSDT	226.58	241.92	220.06	236.5	1402427.879	325090696.9	572472
1.61361E+12	2/18/2021	LTCUSDT	237.39	239.18	221	226.59	1580820.71	362511271.6	703424
1.61352E+12	2/17/2021	LTCUSDT	210.23	237.75	203.37	237.49	1839179.971	409828549.4	741367
1.61343E+12	2/16/2021	LTCUSDT	208.03	222.48	200.1	210.26	1660812.398	351273131.9	582957
1.61335E+12	2/15/2021	LTCUSDT	213.47	219.99	185.31	207.83	2173405.18	447239835	683757
1.61326E+12	2/14/2021	LTCUSDT	225.77	230.77	208.11	213.49	1765475.481	387593416.7	796054
1.61317E+12	2/13/2021	LTCUSDT	196.71	229.07	191.45	225.76	2843517.287	594221999.9	857965
1.61309E+12	2/12/2021	LTCUSDT	183.62	199.84	176.75	196.69	1946870.343	364142891.8	593794
1.613E+12	2/11/2021	LTCUSDT	181.59	193.59	175.72	183.62	1664189.088	309306444.7	505129
1.61292E+12	2/10/2021	LTCUSDT	181.52	195.17	169.57	181.56	2781973.963	511568659.9	921888
1.61283E+12	2/9/2021	LTCUSDT	167.28	184.49	164.22	181.49	1981149.124	339741920.4	602539
1.61274E+12	2/8/2021	LTCUSDT	150.76	169.38	147.76	167.28	1894490.906	301611530	517962
1.61266E+12	2/7/2021	LTCUSDT	155.57	157.29	145.23	150.76	1259975.929	190631760.7	393232
1.61257E+12	2/6/2021	LTCUSDT	155.05	164.27	149.82	155.57	1879526.243	298721059.8	508088
1.61248E+12	2/5/2021	LTCUSDT	145.05	156.93	143.45	155.05	1572009.296	239251271.4	373144
1.6124E+12	2/4/2021	LTCUSDT	155.94	158.68	141.03	145.07	1766938.57	263741634.9	476673
1.61231E+12	2/3/2021	LTCUSDT	141.96	156.7	141.92	155.93	1820822.289	276355784.7	506675
1.61222E+12	2/2/2021	LTCUSDT	131.99	145.82	131.87	141.98	1884558.495	265593003.3	497429
1.61214E+12	2/1/2021	LTCUSDT	129.37	136.63	125.95	132	1167609.37	153549752.2	318786
1.61205E+12	1/31/2021	LTCUSDT	133.35	135.06	125.67	129.36	917993.3519	119233546	274128
1.61196E+12	1/30/2021	LTCUSDT	134.67	136.23	128.02	133.36	1215569.956	160309617	384066
1.61188E+12	1/29/2021	LTCUSDT	133.25	145.5	131.44	134.65	2193040.384	302900712.7	675138
1.61179E+12	1/28/2021	LTCUSDT	122.45	135.84	120.74	133.27	1074760.505	139123165.5	388459
1.61171E+12	1/27/2021	LTCUSDT	134.69	134.96	118.13	122.44	1240323.682	155421717.6	438691
1.61162E+12	1/26/2021	LTCUSDT	137.07	139.76	127.85	134.67	1093141.081	146658904.3	348427
1.61153E+12	1/25/2021	LTCUSDT	141.01	147.87	136.62	137.07	1380902.394	197598742.4	410581
1.61145E+12	1/24/2021	LTCUSDT	137.66	142.65	133.73	141.01	917459.8506	127591959.1	278269
1.61136E+12	1/23/2021	LTCUSDT	137.65	143.52	135.05	137.67	969988.5616	134724709.1	364548
1.61127E+12	1/22/2021	LTCUSDT	129.7	141.85	122.7	137.66	1979078.006	267423454.5	686050
1.61119E+12	1/21/2021	LTCUSDT	149.67	150.25	125.64	129.72	2114912.932	288136729.8	614839
1.6111E+12	1/20/2021	LTCUSDT	151.85	156.15	138.4	149.69	2037654.32	300191114.6	621515
1.61101E+12	1/19/2021	LTCUSDT	151.97	166.02	150.18	151.86	2288798.478	364329170.4	772775
1.61093E+12	1/18/2021	LTCUSDT	142.78	154.99	138.44	151.96	1644947.148	242255237.7	458723
1.61084E+12	1/17/2021	LTCUSDT	143.52	147	136.22	142.8	1379082.379	195777670	431558
1.61076E+12	1/16/2021	LTCUSDT	143.66	152.59	139.28	143.52	1784053.83	260477969.6	540898
1.61067E+12	1/15/2021	LTCUSDT	152.46	155.74	130	143.65	2104225.512	304793400.4	651698
1.61058E+12	1/14/2021	LTCUSDT	147.39	156.89	143.55	152.5	2033762.6	304472230.4	558995
1.6105E+12	1/13/2021	LTCUSDT	133.44	148.46	125.9	147.38	2153426.278	294745960.7	591714
1.61041E+12	1/12/2021	LTCUSDT	138.88	146.86	128	133.42	2825579.613	388334448.5	705629
1.61032E+12	1/11/2021	LTCUSDT	170.06	170.74	112.7	138.87	4989528.651	676718971.8	1330771
1.61024E+12	1/10/2021	LTCUSDT	177.27	185.83	161.86	170.07	2269705.045	397700165.6	758526
1.61015E+12	1/9/2021	LTCUSDT	172.28	178.8	163.3	177.26	1749781.85	299170389.3	627933
1.61006E+12	1/8/2021	LTCUSDT	169.35	181.92	150	172.19	2843159.703	479867965.5	920205
1.60998E+12	1/7/2021	LTCUSDT	168.96	181.22	161.18	169.35	2493533.995	424745168.5	821999
1.60989E+12	1/6/2021	LTCUSDT	158.46	169.72	154.95	168.92	1857831.432	302208185.3	538480
1.6098E+12	1/5/2021	LTCUSDT	155.33	162.8	146.52	158.43	1998205.924	308980342.2	477603
1.60972E+12	1/4/2021	LTCUSDT	161.23	173.66	139.31	155.34	3530422.204	551040498.9	869279
1.60963E+12	1/3/2021	LTCUSDT	136.94	164.7	135.3	161.24	3813834.077	568621276.8	861814
1.60955E+12	1/2/2021	LTCUSDT	126.2	142	123.15	136.96	2442266.765	323461384.2	569576
1.60946E+12	1/1/2021	LTCUSDT	124.22	133.97	122.89	126.24	1539801.808	197556175.4	349403
1.60937E+12	12/31/2020	LTCUSDT	130.06	130.35	121.98	124.21	1248723.034	156991311	276558
1.60929E+12	12/30/2020	LTCUSDT	128.8	133.11	122.63	130.05	1727676.641	220908109.4	433275
1.6092E+12	12/29/2020	LTCUSDT	129.84	130.9	120	128.8	1732248.384	218608845.4	395856
1.60911E+12	12/28/2020	LTCUSDT	127.83	137.41	126.37	129.83	2349842.955	309678082.1	441642
1.60903E+12	12/27/2020	LTCUSDT	129.61	139.47	121.88	127.88	3743173.13	494840941.2	620934
1.60894E+12	12/26/2020	LTCUSDT	127.74	135.19	124.94	129.61	3461075.647	449830181	532001
1.60885E+12	12/25/2020	LTCUSDT	111.13	128.63	108.18	127.78	3117913.949	370546271.5	517497
1.60877E+12	12/24/2020	LTCUSDT	102.46	112.32	98.55	111.13	2696980.517	282469396.4	439395
1.60868E+12	12/23/2020	LTCUSDT	114.31	117.29	95.23	102.45	3923591.074	424020893.5	666325
1.6086E+12	12/22/2020	LTCUSDT	104.48	114.63	98.35	114.32	3210319.325	342738420	479898
1.60851E+12	12/21/2020	LTCUSDT	114.59	118.65	100.31	104.45	2599527.814	283146069.8	401306
1.60842E+12	12/20/2020	LTCUSDT	119.85	123.21	109.76	114.58	2671305.328	313367367.8	513158
1.60834E+12	12/19/2020	LTCUSDT	109.34	124.24	105.31	119.85	2753360.2	316850965.4	489308
1.60825E+12	12/18/2020	LTCUSDT	100.99	112.88	99.24	109.34	3141671.536	337670222.2	569257
1.60816E+12	12/17/2020	LTCUSDT	92.94	109.8	90	101.01	4161454.893	414585850.7	605965
1.60808E+12	12/16/2020	LTCUSDT	81.36	93.44	78.31	92.94	2349124.199	201924000.2	299842
1.60799E+12	12/15/2020	LTCUSDT	82.38	84.93	80.39	81.32	1348469.209	110776073.6	228718
1.6079E+12	12/14/2020	LTCUSDT	82.27	82.98	79.11	82.35	1102081.73	89440711	174704
1.60782E+12	12/13/2020	LTCUSDT	76.64	84.38	75.52	82.28	1278882.983	102688853.3	188999
1.60773E+12	12/12/2020	LTCUSDT	72.2	77.58	71.97	76.67	872394.1288	65737747.08	127433
1.60764E+12	12/11/2020	LTCUSDT	74.77	75.09	69.87	72.2	1484095.852	106519712.2	171384
1.60756E+12	12/10/2020	LTCUSDT	77.41	77.66	72.51	74.7	900570.5582	67806633.7	107088
1.60747E+12	12/9/2020	LTCUSDT	76.75	78.14	72.13	77.41	1378314.594	104645905.7	184970
1.60739E+12	12/8/2020	LTCUSDT	83.37	84.83	75.41	76.76	1230953.87	98587741.42	217078
1.6073E+12	12/7/2020	LTCUSDT	83.54	86.87	81.73	83.37	1145446.474	96166838.19	194711
1.60721E+12	12/6/2020	LTCUSDT	83.11	85.19	80.31	83.55	921046.76	76405873.32	139936
1.60713E+12	12/5/2020	LTCUSDT	79.52	84.28	78.61	83.14	1278363.446	104622408.6	183040
1.60704E+12	12/4/2020	LTCUSDT	89.01	89.84	77.8	79.52	1701697.853	144315548.7	233567
1.60695E+12	12/3/2020	LTCUSDT	88.89	91.5	85.46	89	1690248.459	149648537.5	299422
1.60687E+12	12/2/2020	LTCUSDT	85.07	90.63	82.61	88.9	2135078.479	185587960.3	348663
1.60678E+12	12/1/2020	LTCUSDT	87.66	93.01	79.56	85.08	3600461.263	316329074.1	538823
1.60669E+12	11/30/2020	LTCUSDT	78.89	88.46	76.63	87.65	2118965.668	176439147.8	301333
1.60661E+12	11/29/2020	LTCUSDT	72.68	81.07	71.51	78.91	1514540.211	115532599.7	229427
1.60652E+12	11/28/2020	LTCUSDT	69.18	74.97	68.26	72.7	1483068.359	106171116.7	181396
1.60644E+12	11/27/2020	LTCUSDT	70.99	73.5	65.3	69.15	1707521.504	118203288.9	213682
1.60635E+12	11/26/2020	LTCUSDT	81.75	83.29	64.45	71	3435959.295	251435782.4	422548
1.60626E+12	11/25/2020	LTCUSDT	89.27	90.76	78.05	81.75	1631940.241	141140495.3	212329
1.60618E+12	11/24/2020	LTCUSDT	89.04	94.02	84.6	89.25	2621715.643	235080123.6	353058
1.60609E+12	11/23/2020	LTCUSDT	82.87	90.93	80.8	89.03	2535636.068	220072734.2	289664
1.606E+12	11/22/2020	LTCUSDT	87.09	87.92	77.3	82.87	2048304.581	171408076	238468
1.60592E+12	11/21/2020	LTCUSDT	82.55	88.5	80.1	87.14	2521719.408	212594343	297869
1.60583E+12	11/20/2020	LTCUSDT	81.54	85.63	79.99	82.53	2386175.152	196229165.3	331704
1.60574E+12	11/19/2020	LTCUSDT	73.41	83.4	71.47	81.53	2773824.056	216138873.6	385582
1.60566E+12	11/18/2020	LTCUSDT	76.32	77.13	67.77	73.42	2653342.041	193749896.7	286533
1.60557E+12	11/17/2020	LTCUSDT	73.83	77	71.36	76.32	2844994.899	210321473.6	366969
1.60548E+12	11/16/2020	LTCUSDT	62.29	74.62	62.08	73.84	2526207.16	174408345.8	291414
1.6054E+12	11/15/2020	LTCUSDT	63.83	64.43	61.08	62.28	685249.755	42937719.08	87860
1.60531E+12	11/14/2020	LTCUSDT	65.96	66.32	61.63	63.85	1017826.058	64664038.17	163536
1.60523E+12	11/13/2020	LTCUSDT	60.72	66.66	60.14	65.96	1974381.67	125824947	257296
1.60514E+12	11/12/2020	LTCUSDT	59.28	60.82	57.6	60.72	830578.2623	48949867.85	87671
1.60505E+12	11/11/2020	LTCUSDT	57.94	60.53	57.8	59.27	824536.8815	49135913.09	83030
1.60497E+12	11/10/2020	LTCUSDT	59.22	59.6	57.04	57.93	639990.2161	37334044.16	70862
1.60488E+12	11/9/2020	LTCUSDT	61	61.86	57.37	59.23	997800.7853	59500899.17	97529
1.60479E+12	11/8/2020	LTCUSDT	58.9	62.03	58.52	61.02	795875.095	47974026.23	76411
1.60471E+12	11/7/2020	LTCUSDT	63.22	64.77	57	58.9	1655539.627	101656386.8	172494
1.60462E+12	11/6/2020	LTCUSDT	58.94	63.68	58.61	63.2	1735473.543	106582211.4	177692
1.60453E+12	11/5/2020	LTCUSDT	54.7	59.73	54.62	58.95	1366335.629	78053912.17	135925
1.60445E+12	11/4/2020	LTCUSDT	53.96	55.24	51.59	54.67	801009.7913	42873857.89	71359
1.60436E+12	11/3/2020	LTCUSDT	53.82	54.37	51.13	53.96	672320.1624	35538087.92	64468
1.60428E+12	11/2/2020	LTCUSDT	55.6	56.84	53.01	53.8	700498.4928	38304588.6	61578
1.60419E+12	11/1/2020	LTCUSDT	55.69	56.19	54.07	55.6	369373.8115	20377654.87	34500
1.6041E+12	10/31/2020	LTCUSDT	54.02	56.5	53.6	55.72	593903.9755	32842454.2	57738
1.60402E+12	10/30/2020	LTCUSDT	54.88	55.78	52.2	54.01	706074.8977	38012823.48	63397
1.60393E+12	10/29/2020	LTCUSDT	55.76	56.57	53.37	54.87	798253.7344	44138399.06	68890
1.60384E+12	10/28/2020	LTCUSDT	57.9	60.55	54.71	55.77	1227549.683	70621904.72	116245
1.60376E+12	10/27/2020	LTCUSDT	56.8	59.06	56.46	57.91	846694.2483	48919719.2	78399
1.60367E+12	10/26/2020	LTCUSDT	58.83	59.31	54.94	56.82	937505.2703	53674188.74	89363
1.60358E+12	10/25/2020	LTCUSDT	59.22	60	56.53	58.84	907068.986	52879298.08	89548
1.6035E+12	10/24/2020	LTCUSDT	55.41	59.64	54.83	59.23	945746.1709	54668506.17	87804
1.60341E+12	10/23/2020	LTCUSDT	54.35	57	53.02	55.42	1079055.892	59587249.93	91699
1.60332E+12	10/22/2020	LTCUSDT	52.98	56.31	52.97	54.35	1405890.004	77327816.23	122481
1.60324E+12	10/21/2020	LTCUSDT	46.88	55	46.85	52.98	1425655.018	73309576.46	138648
1.60315E+12	10/20/2020	LTCUSDT	47.99	48.46	46.36	46.88	399254.8468	18896873.09	39816
1.60307E+12	10/19/2020	LTCUSDT	47.54	48.44	46.8	47.99	316808.8316	15130105.41	33495
1.60298E+12	10/18/2020	LTCUSDT	46.92	47.98	46.78	47.54	164733.2731	7805904.885	18535
1.60289E+12	10/17/2020	LTCUSDT	47.61	47.64	46.28	46.93	222964.8575	10497057.84	26798
1.60281E+12	10/16/2020	LTCUSDT	49.52	49.84	45.6	47.6	603775.0779	28593842.02	66327
1.60272E+12	10/15/2020	LTCUSDT	49.79	50.24	48.8	49.53	349966.0374	17351907.65	36449
1.60263E+12	10/14/2020	LTCUSDT	49.9	51.04	49.27	49.79	381873.3122	19133732.71	40356
1.60255E+12	10/13/2020	LTCUSDT	50.58	50.71	48.8	49.89	468445.0522	23391991.81	43960
1.60246E+12	10/12/2020	LTCUSDT	50.48	51.5	49.24	50.58	622150.7086	31453313.26	58695
1.60237E+12	10/11/2020	LTCUSDT	48.89	51.27	48.66	50.48	393329.6318	19761562.47	43519
1.60229E+12	10/10/2020	LTCUSDT	47.78	50.46	47.76	48.88	426163.7388	21004622.66	49531
1.6022E+12	10/9/2020	LTCUSDT	47.21	48.2	46.59	47.78	402514.8917	19072193.16	39974
1.60212E+12	10/8/2020	LTCUSDT	46.56	47.5	45.45	47.21	412581.6649	19225906.32	40934
1.60203E+12	10/7/2020	LTCUSDT	46.01	46.96	45.02	46.55	384596.7196	17705158.85	37381
1.60194E+12	10/6/2020	LTCUSDT	46.35	48.25	45.52	45.99	650720.4719	30394416.86	54752
1.60186E+12	10/5/2020	LTCUSDT	46.68	47.08	45.53	46.34	288147.2751	13330240.06	27061
1.60177E+12	10/4/2020	LTCUSDT	45.5	47.07	45.28	46.69	257423.6619	11876813.23	23414
1.60168E+12	10/3/2020	LTCUSDT	44.88	45.97	44.72	45.51	225825.7437	10251368.17	20596
1.6016E+12	10/2/2020	LTCUSDT	46.25	46.97	43.19	44.88	518670.8656	23374092.73	45906
1.60151E+12	10/1/2020	LTCUSDT	46.26	48.46	45.23	46.25	691422.8161	32358413.42	61223
1.60142E+12	9/30/2020	LTCUSDT	45.68	46.7	45.44	46.24	294138.0047	13522251.94	25914
1.60134E+12	9/29/2020	LTCUSDT	45.23	45.85	44.95	45.69	314875.6977	14304470.52	24712
1.60125E+12	9/28/2020	LTCUSDT	46.05	47.14	44.8	45.23	500347.3406	23201352.78	41300
1.60116E+12	9/27/2020	LTCUSDT	46.01	46.62	44.56	46.05	299821.6435	13723604.17	28584
1.60108E+12	9/26/2020	LTCUSDT	46.01	46.56	45.12	46.03	239828.3702	11012106.72	24117
1.60099E+12	9/25/2020	LTCUSDT	44.92	46.58	43.97	46.02	417026.331	18981897.44	40013
1.60091E+12	9/24/2020	LTCUSDT	42.99	45.29	42.56	44.92	385922.0493	17040575.24	37560
1.60082E+12	9/23/2020	LTCUSDT	44.47	45.14	42.25	42.96	416831.7165	18334844.49	40774
1.60073E+12	9/22/2020	LTCUSDT	43.17	44.79	42.75	44.47	334632.7292	14655664.33	30283
1.60065E+12	9/21/2020	LTCUSDT	47.1	47.64	41.59	43.16	724381.6674	32251827.73	67893
1.60056E+12	9/20/2020	LTCUSDT	48.51	48.51	46.15	47.09	309678.1131	14655189.83	32523
1.60047E+12	9/19/2020	LTCUSDT	48.53	49.03	47.94	48.52	225043.6954	10911627.64	20442
1.60039E+12	9/18/2020	LTCUSDT	48.85	49.07	47.44	48.54	322351.6254	15606108.21	29396
1.6003E+12	9/17/2020	LTCUSDT	47.76	49.67	47.64	48.85	412392.2906	20027421.97	37509
1.60021E+12	9/16/2020	LTCUSDT	48.29	48.75	46.91	47.76	409293.5778	19641762.87	39278
1.60013E+12	9/15/2020	LTCUSDT	49.08	50.37	48.1	48.31	615374.4693	30324133.01	55967
1.60004E+12	9/14/2020	LTCUSDT	48.17	49.65	47.11	49.08	493683.7538	23889800.05	48550
1.59996E+12	9/13/2020	LTCUSDT	50.82	51.04	47.26	48.15	458828.4182	22491968.4	47732
1.59987E+12	9/12/2020	LTCUSDT	48.95	51.31	48.38	50.8	451949.524	22526760.7	40384
1.59978E+12	9/11/2020	LTCUSDT	48.65	49.59	47.37	48.96	367092.2209	17795692.86	37211
1.5997E+12	9/10/2020	LTCUSDT	47.82	49.45	47.77	48.67	474471.8604	23124448.15	45998
1.59961E+12	9/9/2020	LTCUSDT	47.47	48.81	46.52	47.82	378772.5076	18086146.49	38639
1.59952E+12	9/8/2020	LTCUSDT	48.85	49.35	45.98	47.47	760182.5056	36217916.47	77671
1.59944E+12	9/7/2020	LTCUSDT	47.93	49.18	45.22	48.84	826692.5652	39178475.9	83808
1.59935E+12	9/6/2020	LTCUSDT	47.82	49.25	46.28	47.92	653592.7869	31350140.49	69849
1.59926E+12	9/5/2020	LTCUSDT	50.33	51.32	45.21	47.83	1350657.17	64939622.89	133199
1.59918E+12	9/4/2020	LTCUSDT	47.28	52.38	46.24	50.32	1476516.482	72672986.39	161363
1.59909E+12	9/3/2020	LTCUSDT	58.07	58.62	45.33	47.28	1324245.741	70829796.09	144885
1.599E+12	9/2/2020	LTCUSDT	62.68	63.19	56.32	58.06	934006.3001	55622757.79	103266
1.59892E+12	9/1/2020	LTCUSDT	60.94	64.31	59.69	62.69	972744.4794	60949621.55	101049
1.59883E+12	8/31/2020	LTCUSDT	62.89	63.7	60.51	60.92	680146.7862	42096579.02	78559
1.59875E+12	8/30/2020	LTCUSDT	56.95	62.95	56.93	62.89	839317.1019	50554543.16	90157
1.59866E+12	8/29/2020	LTCUSDT	57.36	58.18	56.93	56.97	408492.1858	23507419.65	43516
1.59857E+12	8/28/2020	LTCUSDT	56.12	58.28	55.33	57.38	644522.1891	36748399.4	63623
1.59849E+12	8/27/2020	LTCUSDT	58.11	59.24	53.91	56.1	975870.1083	55177834.16	90053
1.5984E+12	8/26/2020	LTCUSDT	58.33	59.1	57.02	58.1	663386.2602	38515676.32	68908
1.59831E+12	8/25/2020	LTCUSDT	62.03	62.29	56.6	58.34	1171220.251	69265853.44	114548
1.59823E+12	8/24/2020	LTCUSDT	60.56	63.01	59.97	62.02	687323.0585	42512670.17	77430
1.59814E+12	8/23/2020	LTCUSDT	60.21	61.63	58.01	60.55	629697.6774	37577206.23	71965
1.59805E+12	8/22/2020	LTCUSDT	59.18	60.54	57.76	60.21	735637.1664	43559095.85	79156
1.59797E+12	8/21/2020	LTCUSDT	62.8	63.9	58.77	59.2	1054292.687	64713283.33	119137
1.59788E+12	8/20/2020	LTCUSDT	62.08	63.68	61	62.8	867577.3576	54226397.3	93332
1.5978E+12	8/19/2020	LTCUSDT	65.42	67.15	58.73	62.12	1699324.387	105697900	164176
1.59771E+12	8/18/2020	LTCUSDT	67.22	68.37	63.37	65.4	1562910.414	103317811.9	164948
1.59762E+12	8/17/2020	LTCUSDT	63.89	68.88	61.34	67.22	1790813.803	116245941.8	185466
1.59754E+12	8/16/2020	LTCUSDT	59.85	64.6	57.8	63.87	1576897.593	97000374.94	152835
1.59745E+12	8/15/2020	LTCUSDT	56.78	60.87	56.45	59.85	1137795.123	66736568.52	106793
1.59736E+12	8/14/2020	LTCUSDT	57.14	57.85	55.82	56.78	728312.3005	41365693.27	73765
1.59728E+12	8/13/2020	LTCUSDT	54.54	57.3	51.86	57.14	837109.9072	45688906	92912
1.59719E+12	8/12/2020	LTCUSDT	54.11	55.05	51.55	54.52	645092.4992	34861226.2	72351
1.5971E+12	8/11/2020	LTCUSDT	58.27	59.67	52.37	54.1	887598.7193	49937919.23	100659
1.59702E+12	8/10/2020	LTCUSDT	56.96	59.4	56.38	58.27	651148.7947	37767773.99	73594
1.59693E+12	8/9/2020	LTCUSDT	58.46	58.67	56	56.96	368846.6937	21154392.52	49402
1.59684E+12	8/8/2020	LTCUSDT	57.19	58.55	56.46	58.46	428217.7033	24648595.75	53174
1.59676E+12	8/7/2020	LTCUSDT	59.03	61.08	54.51	57.17	897911.4406	52389315.89	103522
1.59667E+12	8/6/2020	LTCUSDT	58.88	60.68	57.69	59.03	822577.3453	48695999.69	87529
1.59659E+12	8/5/2020	LTCUSDT	57.62	59.77	56.73	58.88	716365.4747	41978222.98	80403
1.5965E+12	8/4/2020	LTCUSDT	58.51	59.62	56.26	57.61	625555.6142	36194009.14	67911
1.59641E+12	8/3/2020	LTCUSDT	56.77	60.03	55.71	58.48	825040.8628	48042233.88	90556
1.59633E+12	8/2/2020	LTCUSDT	61.65	65.17	51.79	56.77	1811190.592	106128081.3	220173
1.59624E+12	8/1/2020	LTCUSDT	58.13	62.23	57.55	61.65	1209772.307	72750836.99	131191
1.59615E+12	7/31/2020	LTCUSDT	56.73	59.26	55.78	58.13	656214.791	37799292.06	82077
1.59607E+12	7/30/2020	LTCUSDT	55.17	58.61	53.91	56.75	1024240.968	57655048.24	110317
1.59598E+12	7/29/2020	LTCUSDT	55.76	56.97	54.65	55.16	827762.0176	46195373.45	93016
1.59589E+12	7/28/2020	LTCUSDT	53.29	57.92	51.65	55.75	1524796.933	83657329.52	163363
1.59581E+12	7/27/2020	LTCUSDT	48.07	55.83	46.85	53.28	1501022.714	76319950.41	175662
1.59572E+12	7/26/2020	LTCUSDT	49.16	50.79	47.49	48.1	895757.1956	43736445.02	98088
1.59564E+12	7/25/2020	LTCUSDT	44.12	49.52	44.03	49.16	908436.854	43121417.15	108707
1.59555E+12	7/24/2020	LTCUSDT	44.93	44.96	43.93	44.11	246802.5687	10968239.44	38143
1.59546E+12	7/23/2020	LTCUSDT	44.96	45.63	44.52	44.94	432494.1135	19488260.36	48442
1.59538E+12	7/22/2020	LTCUSDT	43.77	45.12	43.2	44.96	335459.8854	14753443.16	44272
1.59529E+12	7/21/2020	LTCUSDT	41.94	44.11	41.87	43.77	314440.3762	13653758.51	43360
1.5952E+12	7/20/2020	LTCUSDT	42.65	42.79	41.37	41.94	180313.8811	7608229.187	26277
1.59512E+12	7/19/2020	LTCUSDT	42.45	42.89	41.83	42.64	195427.4033	8265623.249	25550
1.59503E+12	7/18/2020	LTCUSDT	41.88	42.9	41.73	42.45	171429.4828	7261317.08	24619
1.59494E+12	7/17/2020	LTCUSDT	42.09	42.49	41.72	41.9	201904.6002	8482168.909	27190
1.59486E+12	7/16/2020	LTCUSDT	43.34	43.49	40.85	42.09	389747.3708	16388849.49	48225
1.59477E+12	7/15/2020	LTCUSDT	43.88	44.06	42.81	43.33	216931.7592	9414665.122	31043
1.59468E+12	7/14/2020	LTCUSDT	43.91	44.09	42.86	43.88	246958.9888	10753439.35	33873
1.5946E+12	7/13/2020	LTCUSDT	44.72	45.59	42.31	43.92	445103.8423	19783707.24	52216
1.59451E+12	7/12/2020	LTCUSDT	44.68	45.3	43.7	44.7	245471.1215	10954049.96	34963
1.59443E+12	7/11/2020	LTCUSDT	44.32	44.77	43.85	44.69	186318.6897	8259738.998	27163
1.59434E+12	7/10/2020	LTCUSDT	44.34	44.64	43.44	44.3	256685.4454	11325710.67	34160
1.59425E+12	7/9/2020	LTCUSDT	45.35	45.87	43.57	44.33	413268.7653	18508763.95	50271
1.59417E+12	7/8/2020	LTCUSDT	43.39	45.62	43.1	45.35	537390.4083	24100589.49	59397
1.59408E+12	7/7/2020	LTCUSDT	44.07	44.49	43.06	43.39	307753.4438	13417182.82	37184
1.59399E+12	7/6/2020	LTCUSDT	41.58	44.31	41.5	44.06	368489.7152	15857759.21	47338
1.59391E+12	7/5/2020	LTCUSDT	42.11	42.2	40.75	41.58	235045.8286	9752587.243	31821
1.59382E+12	7/4/2020	LTCUSDT	41.13	42.23	41.06	42.11	239298.3279	9986664.029	33010
1.59373E+12	7/3/2020	LTCUSDT	41.03	41.7	40.89	41.14	190294.7756	7860587.604	27007
1.59365E+12	7/2/2020	LTCUSDT	41.76	41.9	40.28	41.05	274520.0542	11294890.2	34825
1.59356E+12	7/1/2020	LTCUSDT	41.16	42.01	40.96	41.77	189759.3367	7889028.981	27100
1.59348E+12	6/30/2020	LTCUSDT	41.87	42.07	40.73	41.17	170712.3676	7047775.85	26189
1.59339E+12	6/29/2020	LTCUSDT	41.37	42.29	40.59	41.87	323346.172	13400088.96	38361
1.5933E+12	6/28/2020	LTCUSDT	41.04	42.05	40.48	41.37	169011.9869	6984592.715	28350
1.59322E+12	6/27/2020	LTCUSDT	43.1	43.12	39.11	41.06	301504.6343	12500262.77	45758
1.59313E+12	6/26/2020	LTCUSDT	42.34	43.6	41.37	43.09	348389.3421	14853210.4	47569
1.59304E+12	6/25/2020	LTCUSDT	42.65	43	41.68	42.35	241972.0063	10274173.08	33515
1.59296E+12	6/24/2020	LTCUSDT	44.18	44.69	42.1	42.65	357937.9722	15461096.44	49816
1.59287E+12	6/23/2020	LTCUSDT	44.3	44.49	43.89	44.18	219437.961	9687570.399	30539
1.59278E+12	6/22/2020	LTCUSDT	43	44.67	42.94	44.3	281907.3974	12383199.91	34486
1.5927E+12	6/21/2020	LTCUSDT	43.57	43.83	42.88	43	159632.6785	6913195.771	24986
1.59261E+12	6/20/2020	LTCUSDT	42.89	43.85	42.21	43.57	202428.9463	8709765.121	32764
1.59252E+12	6/19/2020	LTCUSDT	43.43	43.73	42.57	42.89	304810.9754	13177549.13	39094
1.59244E+12	6/18/2020	LTCUSDT	44.07	44.23	42.88	43.43	193534.9894	8454598.742	32774
1.59235E+12	6/17/2020	LTCUSDT	43.9	45.04	43	44.07	324893.8614	14346683.24	45652
1.59227E+12	6/16/2020	LTCUSDT	43.73	44.22	43.33	43.88	215557.5907	9436824.369	33537
1.59218E+12	6/15/2020	LTCUSDT	44.04	44.09	41.75	43.73	355287.5402	15285580.75	46769
1.59209E+12	6/14/2020	LTCUSDT	45.09	45.11	43.53	44.05	170082.7403	7542598.777	31779
1.59201E+12	6/13/2020	LTCUSDT	44.72	45.22	44.27	45.08	151582.8052	6775955.931	29696
1.59192E+12	6/12/2020	LTCUSDT	43.22	45.36	42.81	44.72	236934.1859	10491354.2	40477
1.59183E+12	6/11/2020	LTCUSDT	46.63	46.96	42	43.22	538636.1598	24131180.6	70189
1.59175E+12	6/10/2020	LTCUSDT	45.89	47.19	45.65	46.63	319582.7302	14778921.71	48823
1.59166E+12	6/9/2020	LTCUSDT	46.45	46.84	45.31	45.87	219681.6354	10109968.7	38178
1.59157E+12	6/8/2020	LTCUSDT	46.6	46.79	45.95	46.43	220499.0699	10227376.44	38235
1.59149E+12	6/7/2020	LTCUSDT	46.79	46.98	45.06	46.63	306262.5415	14151417.9	46193
1.5914E+12	6/6/2020	LTCUSDT	46.8	47.24	46.07	46.79	226441.4476	10574728.46	42622
1.59132E+12	6/5/2020	LTCUSDT	47.43	47.98	46.42	46.83	400925.036	18974096.19	58184
1.59123E+12	6/4/2020	LTCUSDT	47.15	48.1	46.15	47.43	471692.4157	22364295.28	70634
1.59114E+12	6/3/2020	LTCUSDT	46.01	47.5	45.25	47.16	428190.8216	19934098.5	64465
1.59106E+12	6/2/2020	LTCUSDT	48.26	49.96	44	45.99	920374.0312	43606491.95	114367
1.59097E+12	6/1/2020	LTCUSDT	45.6	48.81	45.36	48.25	599583.6772	28169093.71	85242
1.59088E+12	5/31/2020	LTCUSDT	47.72	47.84	45.07	45.61	494076.1867	23046362.23	68650
1.5908E+12	5/30/2020	LTCUSDT	44.49	48.08	44.18	47.72	590070.5535	27463513.68	79436
1.59071E+12	5/29/2020	LTCUSDT	44.77	45.29	44.17	44.47	298721.5931	13357497.68	45012
1.59062E+12	5/28/2020	LTCUSDT	43.86	44.88	43.15	44.77	291358.4734	12814294.26	44203
1.59054E+12	5/27/2020	LTCUSDT	42.26	44.05	42.22	43.85	282807.4623	12241409.4	42540
1.59045E+12	5/26/2020	LTCUSDT	42.99	43.07	41.76	42.27	218690.0446	9289007.753	38218
1.59036E+12	5/25/2020	LTCUSDT	42.08	43.32	41.72	42.97	250914.5274	10724204.72	40826
1.59028E+12	5/24/2020	LTCUSDT	43.84	44.55	42.04	42.08	360333.2487	15692713.52	49205
1.59019E+12	5/23/2020	LTCUSDT	44.22	44.74	43.67	43.85	237539.1384	10485675.13	38049
1.59011E+12	5/22/2020	LTCUSDT	42.72	44.68	42.35	44.23	398405.5386	17376646.57	54144
1.59002E+12	5/21/2020	LTCUSDT	44.24	44.62	41.66	42.73	504821.8914	21790870.56	65461
1.58993E+12	5/20/2020	LTCUSDT	45.73	46.14	43.17	44.25	546255.006	24521814.48	65389
1.58985E+12	5/19/2020	LTCUSDT	45.33	45.8	44.07	45.73	375917.6523	16910574.09	52707
1.58976E+12	5/18/2020	LTCUSDT	43.7	46.59	43.64	45.32	694361.6025	31432563.38	81539
1.58967E+12	5/17/2020	LTCUSDT	43.25	44.49	43.1	43.71	344498.7251	15154204.15	48482
1.58959E+12	5/16/2020	LTCUSDT	42.73	43.89	42.5	43.25	435940.407	18877872.47	56811
1.5895E+12	5/15/2020	LTCUSDT	43.99	44.14	41.82	42.74	468836.2101	20206122.35	68163
1.58941E+12	5/14/2020	LTCUSDT	43.18	44.38	42.21	43.98	507436.3497	22075904.01	68377
1.58933E+12	5/13/2020	LTCUSDT	42.18	43.74	41.94	43.18	404524.2472	17315990.3	54203
1.58924E+12	5/12/2020	LTCUSDT	41.49	42.88	41.26	42.18	598291.64	25210189.42	70121
1.58916E+12	5/11/2020	LTCUSDT	42.05	42.9	39.37	41.51	955643.7081	39459230.38	110451
1.58907E+12	5/10/2020	LTCUSDT	46.97	47.04	39.4	42.06	1404081.175	58997967.79	165366
1.58898E+12	5/9/2020	LTCUSDT	47.7	49.1	46.75	46.95	656199.9985	31531059.6	78873
1.5889E+12	5/8/2020	LTCUSDT	47.37	48.43	46.34	47.69	631882.8104	30005956.29	78500
1.58881E+12	5/7/2020	LTCUSDT	44.92	48.22	44.37	47.37	796061.5993	37063053.89	94194
1.58872E+12	5/6/2020	LTCUSDT	46.56	47.55	44.55	44.94	466241.7279	21723146.91	66423
1.58864E+12	5/5/2020	LTCUSDT	46.97	47.76	45.71	46.54	415057.4376	19397806.1	60309
1.58855E+12	5/4/2020	LTCUSDT	48.07	48.2	45.11	46.96	693367.0109	32216489.94	78696
1.58846E+12	5/3/2020	LTCUSDT	49.2	50.02	46.61	48.05	566317.3808	27433863.02	81409
1.58838E+12	5/2/2020	LTCUSDT	47.08	49.6	46.73	49.2	408979.15	19681383.6	63094
1.58829E+12	5/1/2020	LTCUSDT	46.33	48.27	46.3	47.07	499757.9663	23637798.37	71176
1.5882E+12	4/30/2020	LTCUSDT	48.81	50.8	45.59	46.33	1404189.533	67399084.99	159556
1.58812E+12	4/29/2020	LTCUSDT	45.69	49.91	45.64	48.81	1198086.901	56983117.17	136085
1.58803E+12	4/28/2020	LTCUSDT	44.47	46.13	43.42	45.69	590012.523	26316522.28	61434
1.58795E+12	4/27/2020	LTCUSDT	44.54	45.23	43.16	44.46	443570.6603	19611892.42	59917
1.58786E+12	4/26/2020	LTCUSDT	44.38	45.39	43.75	44.52	485605.1559	21633052.17	63842
1.58777E+12	4/25/2020	LTCUSDT	44.52	45.58	43.84	44.38	555367.1872	24833710.35	73594
1.58769E+12	4/24/2020	LTCUSDT	42.98	44.99	42.83	44.53	623877.1769	27511434.97	80860
1.5876E+12	4/23/2020	LTCUSDT	41.81	43.91	40.94	42.98	639336.0531	27228427.41	79767
1.58751E+12	4/22/2020	LTCUSDT	40.59	42.32	40.27	41.8	463111.3268	19156266.67	50721
1.58743E+12	4/21/2020	LTCUSDT	40.21	41.34	40.01	40.59	346732.0849	14070441.02	49957
1.58734E+12	4/20/2020	LTCUSDT	42.23	43.24	39.55	40.21	543840.0568	22495305.86	75587
1.58725E+12	4/19/2020	LTCUSDT	44.16	44.3	41.54	42.23	456205.8125	19598464.25	58029
1.58717E+12	4/18/2020	LTCUSDT	42.2	44.43	41.98	44.14	497104.9427	21438290.76	62859
1.58708E+12	4/17/2020	LTCUSDT	42.52	43.01	41.61	42.19	407623.0459	17197450.74	54144
1.587E+12	4/16/2020	LTCUSDT	39.24	43.78	37.91	42.53	913086.9777	37743900.84	111554
1.58691E+12	4/15/2020	LTCUSDT	41.19	41.75	39.08	39.22	460328.1631	18685153.46	58489
1.58682E+12	4/14/2020	LTCUSDT	41.2	41.85	40.47	41.22	420837.6883	17361900.53	56730
1.58674E+12	4/13/2020	LTCUSDT	41.99	41.99	39.52	41.22	744114.5131	30090872.09	87006
1.58665E+12	4/12/2020	LTCUSDT	42.54	43.58	41.83	42	499257.0326	21342178.13	58658
1.58656E+12	4/11/2020	LTCUSDT	42.28	43.16	41.43	42.54	382360.3213	16212942.58	50015
1.58648E+12	4/10/2020	LTCUSDT	46.19	46.39	40.86	42.25	785172.3313	33771322.36	95650
1.58639E+12	4/9/2020	LTCUSDT	46.52	46.86	44.69	46.21	401085.4796	18464427.84	58252
1.5863E+12	4/8/2020	LTCUSDT	44.79	47.2	44.27	46.55	500059.465	23044062.55	74268
1.58622E+12	4/7/2020	LTCUSDT	45.03	47.64	43.64	44.77	808081.8535	37013956.76	103739
1.58613E+12	4/6/2020	LTCUSDT	40.31	45.09	40.28	45.04	721562.2858	30935223.8	84826
1.58604E+12	4/5/2020	LTCUSDT	40.74	41	39.86	40.31	231112.9573	9362413.055	37753
1.58596E+12	4/4/2020	LTCUSDT	40.49	41.16	39.86	40.71	362602.2762	14665302.1	50599
1.58587E+12	4/3/2020	LTCUSDT	39.88	41.26	39.64	40.46	463368.1163	18748635.17	66985
1.58579E+12	4/2/2020	LTCUSDT	39.23	42.92	39	39.86	701573.7692	28237488.27	93739
1.5857E+12	4/1/2020	LTCUSDT	39.07	39.5	37.14	39.23	489850.0156	18778547.22	63203
1.58561E+12	3/31/2020	LTCUSDT	38.93	39.32	38.33	39.08	378426.9579	14723154.1	50858
1.58553E+12	3/30/2020	LTCUSDT	37.11	39.7	37.1	38.91	432738.2192	16715085.17	64243
1.58544E+12	3/29/2020	LTCUSDT	38.85	39.11	36.97	37.11	402076.3126	15295566.91	56705
1.58535E+12	3/28/2020	LTCUSDT	38.04	39.43	36.61	38.87	624312.4957	23604387.6	95631
1.58527E+12	3/27/2020	LTCUSDT	40.41	41.21	37.73	38.04	481643.2817	19173843.63	72751
1.58518E+12	3/26/2020	LTCUSDT	39.17	40.48	38.4	40.41	415595.2622	16307374.37	68334
1.58509E+12	3/25/2020	LTCUSDT	40.56	41.04	38.09	39.17	577448.8886	22783918.76	88553
1.58501E+12	3/24/2020	LTCUSDT	38.93	40.95	38.21	40.57	593656.7734	23511452.09	87833
1.58492E+12	3/23/2020	LTCUSDT	35.42	39.99	34.57	38.94	859942.5261	32311045.43	120735
1.58484E+12	3/22/2020	LTCUSDT	38.34	39.69	34.82	35.4	714342.7273	26556648.09	106232
1.58475E+12	3/21/2020	LTCUSDT	38.07	39.84	36.21	38.32	667452.634	25414755.14	110811
1.58466E+12	3/20/2020	LTCUSDT	38.9	43.69	34.05	38.08	1571300.609	62380455.89	203546
1.58458E+12	3/19/2020	LTCUSDT	34.72	40.8	34	38.9	1344406.502	50321916.07	153523
1.58449E+12	3/18/2020	LTCUSDT	34.06	34.83	32.28	34.71	1044607.757	35191685.57	119552
1.5844E+12	3/17/2020	LTCUSDT	33.23	35.85	32.42	34.07	945437.9314	32633674.46	124781
1.58432E+12	3/16/2020	LTCUSDT	36.37	36.41	29.29	33.2	1624714.376	52644643.38	217526
1.58423E+12	3/15/2020	LTCUSDT	34.4	38.73	34.04	36.38	1040322.303	37333342.64	135686
1.58414E+12	3/14/2020	LTCUSDT	37.51	37.65	33.8	34.4	1181175.592	42316336.6	165906
1.58406E+12	3/13/2020	LTCUSDT	29.83	39.92	24	37.52	3435572.209	113058309.5	428733
1.58397E+12	3/12/2020	LTCUSDT	48.52	48.76	28.65	29.83	2239777.98	80981795.23	324788
1.58388E+12	3/11/2020	LTCUSDT	50.24	50.74	45.47	48.53	799984.958	38538721.62	105084
1.5838E+12	3/10/2020	LTCUSDT	50.37	51.39	48.86	50.26	727732.9091	36535744.61	101450
1.58371E+12	3/9/2020	LTCUSDT	51.02	52.27	46.57	50.39	1426145.502	70420337.28	196502
1.58363E+12	3/8/2020	LTCUSDT	60.46	60.47	50.41	51	945026.2713	51958845.62	129660
1.58354E+12	3/7/2020	LTCUSDT	63.21	63.89	59.86	60.46	444270.5351	27655735.41	62288
1.58345E+12	3/6/2020	LTCUSDT	62.06	63.84	61.18	63.22	469519.2957	29325440.18	63265
1.58337E+12	3/5/2020	LTCUSDT	60.38	63.29	60.33	62.06	556909.0798	34487269.85	75555
1.58328E+12	3/4/2020	LTCUSDT	61.02	61.78	58.71	60.38	424299.8621	25604221.92	64079
1.58319E+12	3/3/2020	LTCUSDT	61.42	62.4	59.4	61.01	640940.7746	39002038.56	90211
1.58311E+12	3/2/2020	LTCUSDT	57.72	62.32	57.25	61.42	660927.2618	39608823.9	90644
1.58302E+12	3/1/2020	LTCUSDT	58.05	60.28	56.21	57.7	633924.9116	37024496.38	94046
1.58293E+12	2/29/2020	LTCUSDT	59.88	61.65	57.84	58.05	507036.8625	30231389.17	79751
1.58285E+12	2/28/2020	LTCUSDT	61.76	63.39	56.56	59.89	1070641.277	64057582.62	144429
1.58276E+12	2/27/2020	LTCUSDT	60.53	65.1	57.15	61.77	1110493.932	68225898.63	175084
1.58268E+12	2/26/2020	LTCUSDT	70.98	72.15	57.41	60.53	1523364.692	98294915.85	224945
1.58259E+12	2/25/2020	LTCUSDT	75.57	76.08	69.54	70.98	778054.9668	56572999.52	129479
1.5825E+12	2/24/2020	LTCUSDT	79.52	79.76	71.71	75.59	936157.2592	70787716.59	146823
1.58242E+12	2/23/2020	LTCUSDT	74.8	80	74.66	79.52	666132.6951	52092584.26	110202
1.58233E+12	2/22/2020	LTCUSDT	73.25	76.79	72.32	74.79	651449.7865	48795358.49	105555
1.58224E+12	2/21/2020	LTCUSDT	69.38	75.25	68.56	73.25	627123.8413	45527535.17	108446
1.58216E+12	2/20/2020	LTCUSDT	70.61	72.43	66.1	69.4	731293.2463	50797288.39	126515
1.58207E+12	2/19/2020	LTCUSDT	77.25	79.45	67	70.61	544027.8344	40495898.03	109587
1.58198E+12	2/18/2020	LTCUSDT	73.44	79.09	70	77.25	713680.2316	53060847.64	115290
1.5819E+12	2/17/2020	LTCUSDT	74.66	75.5	68.51	73.41	738054.4698	52679051.67	131692
1.58181E+12	2/16/2020	LTCUSDT	76.74	80.77	67.85	74.67	998173.2566	74384870.95	164747
1.58172E+12	2/15/2020	LTCUSDT	83.14	83.5	75.04	76.7	704650.1192	55784555.24	125678
1.58164E+12	2/14/2020	LTCUSDT	80.55	83.79	78.61	83.14	523491.6951	42705491.44	88264
1.58155E+12	2/13/2020	LTCUSDT	81.2	84.32	77.15	80.55	1051054.748	85042904.52	151414
1.58147E+12	2/12/2020	LTCUSDT	76.45	82.81	76.44	81.17	771544.8829	61428938.03	109159
1.58138E+12	2/11/2020	LTCUSDT	73.98	77.4	72.64	76.46	557017.2686	41776583.98	82944
1.58129E+12	2/10/2020	LTCUSDT	76.99	77.48	72.21	74.02	709830.6287	52756980.53	99321
1.58121E+12	2/9/2020	LTCUSDT	76.56	78.43	75	77	475670.6406	36581176.11	72113
1.58112E+12	2/8/2020	LTCUSDT	74.31	77.94	71.53	76.56	647821.604	48757951.46	98710
1.58103E+12	2/7/2020	LTCUSDT	73.59	75.48	72.85	74.3	542489.6618	40132351.25	73029
1.58095E+12	2/6/2020	LTCUSDT	72.59	75.08	70.91	73.6	715147.7614	52427941.76	101683
1.58086E+12	2/5/2020	LTCUSDT	68.04	73.47	67.62	72.59	646729.4888	46118158.32	86716
1.58077E+12	2/4/2020	LTCUSDT	69.65	70.5	66.62	68.07	487054.4254	33199657.27	62616
1.58069E+12	2/3/2020	LTCUSDT	69.93	73	68.45	69.65	689182.2486	48493966.04	86916
1.5806E+12	2/2/2020	LTCUSDT	70.72	73.5	67.66	69.93	818385.8921	57937576.89	104158
1.58052E+12	2/1/2020	LTCUSDT	68.02	73	67.62	70.72	952836.8964	67544318.69	126179
1.58043E+12	1/31/2020	LTCUSDT	68	70.1	65.37	68	938256.7835	63513691.46	120625
1.58034E+12	1/30/2020	LTCUSDT	59.81	70.22	58.24	67.98	1286322.997	83696612.67	152455
1.58026E+12	1/29/2020	LTCUSDT	60.54	62.56	59.4	59.8	570079.3636	34698879.1	71327
1.58017E+12	1/28/2020	LTCUSDT	58.55	61.61	57.28	60.52	720540.7455	42958185.64	89043
1.58008E+12	1/27/2020	LTCUSDT	56.29	59.65	55.87	58.55	504725.6771	29245084.45	64059
1.58E+12	1/26/2020	LTCUSDT	53.26	56.68	52.8	56.24	348355.2649	19066690.28	45436
1.57991E+12	1/25/2020	LTCUSDT	54.41	54.41	51.9	53.25	282004.9268	15034806.24	41164
1.57982E+12	1/24/2020	LTCUSDT	54.52	55.41	50.64	54.38	550746.2142	29358272.1	69679
1.57974E+12	1/23/2020	LTCUSDT	58.33	58.4	52.42	54.52	464982.4303	25617022.98	66050
1.57965E+12	1/22/2020	LTCUSDT	57.6	59.33	57.18	58.33	218658.9548	12717189.46	41989
1.57956E+12	1/21/2020	LTCUSDT	57.19	58.09	55.91	57.57	216543.7238	12411702.39	40186
1.57948E+12	1/20/2020	LTCUSDT	57.59	58.29	55.84	57.19	262316.6726	14992782.88	44915
1.57939E+12	1/19/2020	LTCUSDT	59.29	62.55	55.34	57.6	530916.4086	31173786.79	93326
1.57931E+12	1/18/2020	LTCUSDT	61.05	62.5	57.9	59.32	498603.849	29980576.63	97996
1.57922E+12	1/17/2020	LTCUSDT	57.56	63.26	56.72	61.02	767514.5032	46255994.43	145648
1.57913E+12	1/16/2020	LTCUSDT	58.17	58.5	54.5	57.56	477991.2016	27095155.67	92559
1.57905E+12	1/15/2020	LTCUSDT	58.37	60.33	55.28	58.16	720369.6419	41857129.98	137194
1.57896E+12	1/14/2020	LTCUSDT	49.59	60.8	49.58	58.39	1232536.354	68826521.76	213635
1.57887E+12	1/13/2020	LTCUSDT	51.44	51.6	48.91	49.6	382092.9557	19087715.15	51235
1.57879E+12	1/12/2020	LTCUSDT	49.32	51.75	48.78	51.43	533583.4581	26990269.8	70890
1.5787E+12	1/11/2020	LTCUSDT	49.06	51.95	47.77	49.3	681984.4665	33981679.44	92758
1.57861E+12	1/10/2020	LTCUSDT	44.75	49.72	43.71	49.06	729803.1229	34640199.75	91821
1.57853E+12	1/9/2020	LTCUSDT	45.35	45.79	43.9	44.74	296221.6569	13283092.26	39695
1.57844E+12	1/8/2020	LTCUSDT	46.3	48.54	44	45.35	628050.6844	29193086.86	71541
1.57836E+12	1/7/2020	LTCUSDT	45.8	47.03	44.48	46.3	493847.1053	22589565.78	57967
1.57827E+12	1/6/2020	LTCUSDT	43.29	46.08	43.16	45.8	384930.9909	17201996.63	41260
1.57818E+12	1/5/2020	LTCUSDT	42.79	44.61	42.6	43.3	291964.8496	12684292.66	34561
1.5781E+12	1/4/2020	LTCUSDT	42.23	42.9	41.77	42.78	248814.6282	10536131.94	27608
1.57801E+12	1/3/2020	LTCUSDT	39.44	42.39	38.77	42.23	426771.0068	17556942.02	46354
1.57792E+12	1/2/2020	LTCUSDT	41.58	41.74	39.17	39.43	194486.2157	7837031.556	23558
1.57784E+12	1/1/2020	LTCUSDT	41.29	42.08	41.16	41.62	110044.8745	4588192.885	14203
1.57775E+12	12/31/2019	LTCUSDT	42.36	43.05	41	41.3	201549.7414	8450325.325	23193
1.57766E+12	12/30/2019	LTCUSDT	43.07	44.18	41.82	42.38	298595.4637	12800752.85	30692
1.57758E+12	12/29/2019	LTCUSDT	42.84	43.76	42.14	43.08	337087.7687	14473143.46	35634
1.57749E+12	12/28/2019	LTCUSDT	40.96	43.76	40.91	42.83	284295.333	12068166.86	31929
1.5774E+12	12/27/2019	LTCUSDT	39.99	41.5	39.67	40.95	219242.8363	8903088.988	26536
1.57732E+12	12/26/2019	LTCUSDT	40.11	41.73	39.58	40.01	198471.3519	8031017.763	24086
1.57723E+12	12/25/2019	LTCUSDT	40.33	40.48	39.38	40.08	136397.5824	5454518.425	17209
1.57715E+12	12/24/2019	LTCUSDT	40.56	41.13	39.68	40.34	211802.5849	8565123.804	24839
1.57706E+12	12/23/2019	LTCUSDT	41.84	42.67	40.21	40.56	288871.4672	12041679.12	34320
1.57697E+12	12/22/2019	LTCUSDT	39.67	42.16	39.62	41.82	208763.3009	8592483.955	24934
1.57689E+12	12/21/2019	LTCUSDT	40.15	40.22	39.41	39.67	91777.0964	3651414.491	11662
1.5768E+12	12/20/2019	LTCUSDT	39.66	40.41	39.25	40.17	151508.4765	6050598.732	19425
1.57671E+12	12/19/2019	LTCUSDT	40.79	41.1	39.06	39.65	240386.3148	9577045.424	33791
1.57663E+12	12/18/2019	LTCUSDT	36.94	41.71	35.78	40.79	668186.5058	25716885.43	89411
1.57654E+12	12/17/2019	LTCUSDT	39.98	40.13	36.1	36.92	648918.3886	24820514.28	70023
1.57645E+12	12/16/2019	LTCUSDT	43.46	43.56	39.02	39.99	396847.0716	16244725.11	41485
1.57637E+12	12/15/2019	LTCUSDT	43.28	44.04	42.9	43.44	105010.1587	4563418.487	12505
1.57628E+12	12/14/2019	LTCUSDT	44.44	44.67	43.19	43.25	121589.2179	5323519.622	13310
1.5762E+12	12/13/2019	LTCUSDT	43.65	44.55	43.43	44.44	127935.7957	5621054.011	13541
1.57611E+12	12/12/2019	LTCUSDT	43.7	44.11	42.84	43.65	169652.1602	7380545.62	19728
1.57602E+12	12/11/2019	LTCUSDT	44.07	44.46	43.27	43.7	134280.007	5891144.239	14409
1.57594E+12	12/10/2019	LTCUSDT	44.45	44.67	43.6	44.09	151332.9848	6686909.39	15891
1.57585E+12	12/9/2019	LTCUSDT	45.55	45.87	44.04	44.45	219794.2475	9893759.721	23800
1.57576E+12	12/8/2019	LTCUSDT	45.14	46.2	44.81	45.56	131675.5867	5985309.347	15896
1.57568E+12	12/7/2019	LTCUSDT	45.26	46.5	44.94	45.15	195130.203	8895004.036	21878
1.57559E+12	12/6/2019	LTCUSDT	44.78	45.5	44.05	45.28	273507.6756	12251452.25	30528
1.5755E+12	12/5/2019	LTCUSDT	44.64	45.21	43.7	44.81	444840.8983	19798104.18	46086
1.57542E+12	12/4/2019	LTCUSDT	44.76	46.98	43.69	44.67	555313.5275	25067891.81	57187
1.57533E+12	12/3/2019	LTCUSDT	45.44	46.22	44.26	44.75	323943.4612	14690325.26	36442
1.57524E+12	12/2/2019	LTCUSDT	47.45	47.57	44.71	45.45	302502.052	13883607.7	36270
1.57516E+12	12/1/2019	LTCUSDT	47.21	48.45	45.5	47.45	313486.3218	14677016.94	37924
1.57507E+12	11/30/2019	LTCUSDT	48.55	48.76	46.53	47.21	270874.5681	12935751.22	28993
1.57499E+12	11/29/2019	LTCUSDT	46.78	49.33	46.73	48.54	301668.5664	14538397.07	37777
1.5749E+12	11/28/2019	LTCUSDT	47.69	48	46.01	46.79	267853.2411	12673681.76	30200
1.57481E+12	11/27/2019	LTCUSDT	46.91	48.69	44.51	47.7	455880.8752	21293926.39	50428
1.57473E+12	11/26/2019	LTCUSDT	45.48	47.57	45.22	46.91	310692.2824	14415831.26	38148
1.57464E+12	11/25/2019	LTCUSDT	43.87	47.42	42.04	45.47	571324.2176	25692967.87	92066
1.57455E+12	11/24/2019	LTCUSDT	48.11	48.24	43.45	43.86	419517.5285	19189967.87	72475
1.57447E+12	11/23/2019	LTCUSDT	47.32	48.53	46.13	48.1	301729.2089	14284224.63	62336
1.57438E+12	11/22/2019	LTCUSDT	50.61	51.55	43.58	47.32	924579.3262	43972840.34	146131
1.57429E+12	11/21/2019	LTCUSDT	54.99	55.29	48.51	50.61	442743.2638	22956914.14	69065
1.57421E+12	11/20/2019	LTCUSDT	55.13	56.16	54.61	54.98	224543.3721	12409649.7	36451
1.57412E+12	11/19/2019	LTCUSDT	55.8	56.23	54.2	55.13	245040.3912	13537640.6	44362
1.57404E+12	11/18/2019	LTCUSDT	59.21	59.3	54	55.81	297441.7794	16889540.76	53586
1.57395E+12	11/17/2019	LTCUSDT	58.29	59.97	57.55	59.22	190026.9712	11231813.57	35713
1.57386E+12	11/16/2019	LTCUSDT	57.61	58.98	57.14	58.3	135649.0746	7869798.749	28624
1.57378E+12	11/15/2019	LTCUSDT	59	60.75	56.2	57.6	333621.3449	19466114.18	57953
1.57369E+12	11/14/2019	LTCUSDT	60.96	61.1	58.25	59	289462.2405	17199630.3	41405
1.5736E+12	11/13/2019	LTCUSDT	61.45	62.05	60.27	60.96	175581.9555	10721665.63	25876
1.57352E+12	11/12/2019	LTCUSDT	61.84	62.25	59.75	61.42	299770.7716	18364928.41	58282
1.57343E+12	11/11/2019	LTCUSDT	63.65	64.33	60.47	61.84	409179.592	25483714.42	74028
1.57334E+12	11/10/2019	LTCUSDT	62.04	66.19	60.8	63.65	437892.9967	27791092.93	81523
1.57326E+12	11/9/2019	LTCUSDT	60.36	62.37	60.17	62.04	196430.9664	12033723.07	45899
1.57317E+12	11/8/2019	LTCUSDT	61.4	62.49	58.93	60.38	347351.9374	21069094.56	72750
1.57308E+12	11/7/2019	LTCUSDT	64.11	64.33	60.27	61.39	327504.1707	20341773.35	63798
1.573E+12	11/6/2019	LTCUSDT	63.13	64.33	62.56	64.11	334742.1433	21184873.26	58572
1.57291E+12	11/5/2019	LTCUSDT	61.26	64.15	60.89	63.12	527595.7783	33018350.53	89887
1.57283E+12	11/4/2019	LTCUSDT	58.29	62.4	57.87	61.29	410380.7655	24885022.4	68556
1.57274E+12	11/3/2019	LTCUSDT	58.24	58.75	57.18	58.29	141302.6631	8187021.026	28822
1.57265E+12	11/2/2019	LTCUSDT	58.24	59.19	57.73	58.25	150647.4393	8791009.202	33538
1.57257E+12	11/1/2019	LTCUSDT	58.29	58.8	56.68	58.23	221222.3294	12800948.22	53330
1.57248E+12	10/31/2019	LTCUSDT	57.9	59.56	57.01	58.29	269103.3362	15704328.22	56406
1.57239E+12	10/30/2019	LTCUSDT	59.76	61.05	56.88	57.89	341531.2852	20067287.16	65567
1.57231E+12	10/29/2019	LTCUSDT	57.7	60.75	57.65	59.75	401424.2391	23880814.29	75360
1.57222E+12	10/28/2019	LTCUSDT	59.79	62.47	57.4	57.7	540004.6972	31899759.57	98176
1.57213E+12	10/27/2019	LTCUSDT	56.69	62.85	55.59	59.78	661079.7527	39184044.86	113464
1.57205E+12	10/26/2019	LTCUSDT	56.94	63.37	54.14	56.71	1041416.049	60212455.06	155371
1.57196E+12	10/25/2019	LTCUSDT	49.55	58.7	49.01	56.93	761473.6148	41420745.68	116503
1.57188E+12	10/24/2019	LTCUSDT	49.48	50.32	48.3	49.54	308330.522	15231954.37	53208
1.57179E+12	10/23/2019	LTCUSDT	53.38	53.44	47.1	49.5	509593.2647	25426831.23	75355
1.5717E+12	10/22/2019	LTCUSDT	54.57	55.09	52.97	53.39	159956.4984	8683674.601	38311
1.57162E+12	10/21/2019	LTCUSDT	54.85	55.74	53.67	54.57	208464.1933	11371435.94	45092
1.57153E+12	10/20/2019	LTCUSDT	53.72	55.46	52.58	54.85	208172.7019	11213347.34	42746
1.57144E+12	10/19/2019	LTCUSDT	53.21	54.16	52.54	53.72	152610.0084	8152648.19	37171
1.57136E+12	10/18/2019	LTCUSDT	54.95	55.01	52.19	53.21	213517.3901	11396652.49	45429
1.57127E+12	10/17/2019	LTCUSDT	52.45	55.22	51.57	54.94	238776.4036	12771309.09	47247
1.57118E+12	10/16/2019	LTCUSDT	54.57	55.39	51	52.45	299556.4011	15877658.6	55176
1.5711E+12	10/15/2019	LTCUSDT	56.83	57.39	53.4	54.58	332451.2139	18373352.24	59727
1.57101E+12	10/14/2019	LTCUSDT	56.44	57.1	55.94	56.83	133434.1404	7558734.904	32825
1.57092E+12	10/13/2019	LTCUSDT	55.71	57.69	55.47	56.46	157772.3879	8939980.189	38150
1.57084E+12	10/12/2019	LTCUSDT	55.85	56.5	55.41	55.7	101685.8447	5692945.961	26093
1.57075E+12	10/11/2019	LTCUSDT	57.48	58.42	55.33	55.85	266818.0674	15066092.23	48702
1.57067E+12	10/10/2019	LTCUSDT	59.1	59.33	57	57.47	215031.2939	12487446.42	34773
1.57058E+12	10/9/2019	LTCUSDT	56.92	60.06	56.6	59.12	344098.9067	20109296.34	49951
1.57049E+12	10/8/2019	LTCUSDT	57.46	58.45	56.47	56.94	184201.7964	10559404.66	31403
1.57041E+12	10/7/2019	LTCUSDT	54.42	58.65	53.25	57.46	314689.405	17738640.59	51681
1.57032E+12	10/6/2019	LTCUSDT	56.69	56.8	52.73	54.41	259829.3756	14302889.32	43874
1.57023E+12	10/5/2019	LTCUSDT	56.3	57.4	55.57	56.69	177602.1006	10003772.61	29994
1.57015E+12	10/4/2019	LTCUSDT	56.45	57.5	55.22	56.3	247275.4532	13995320.7	36155
1.57006E+12	10/3/2019	LTCUSDT	56.28	57.07	53.62	56.44	253310.6072	14061349.43	38720
1.56997E+12	10/2/2019	LTCUSDT	55.59	56.66	55.13	56.23	215424.3846	12034864.98	35664
1.56989E+12	10/1/2019	LTCUSDT	56.01	57.6	54.82	55.63	333581.1569	18705039.8	52538
1.5698E+12	9/30/2019	LTCUSDT	53.84	56.25	52.46	55.99	369529.6879	20182788.06	48854
1.56972E+12	9/29/2019	LTCUSDT	55.38	55.58	52.13	53.82	227546.4011	12197410.17	34775
1.56963E+12	9/28/2019	LTCUSDT	55.86	56.16	53.67	55.37	258783.3952	14274176.84	39309
1.56954E+12	9/27/2019	LTCUSDT	55.17	56.61	52.61	55.86	390379.8737	21349989.05	55002
1.56946E+12	9/26/2019	LTCUSDT	57.48	57.56	50.3	55.19	630061.9075	34400819.97	79912
1.56937E+12	9/25/2019	LTCUSDT	54.57	58.34	52.84	57.43	781318.2651	43535732.16	110070
1.56928E+12	9/24/2019	LTCUSDT	66.54	67.42	54.07	54.57	987995.2338	60140536.54	171116
1.5692E+12	9/23/2019	LTCUSDT	72.26	74.24	61.88	66.54	527501.7912	36517883.79	86675
1.56911E+12	9/22/2019	LTCUSDT	73.2	73.22	71.03	72.23	219392.1586	15823511.84	35676
1.56902E+12	9/21/2019	LTCUSDT	75.06	75.58	72.06	73.22	211641.792	15603395.97	37990
1.56894E+12	9/20/2019	LTCUSDT	76.56	77.08	72.78	75.05	286151.4773	21475382.84	46189
1.56885E+12	9/19/2019	LTCUSDT	77.77	80.9	72.62	76.56	516227.1249	38833965.37	77388
1.56876E+12	9/18/2019	LTCUSDT	74.06	80.3	73.98	77.81	463500.7271	35716016.27	71198
1.56868E+12	9/17/2019	LTCUSDT	72.67	77.59	72.15	74.04	331820.8469	24574442.89	67157
1.56859E+12	9/16/2019	LTCUSDT	70.04	73.67	69.36	72.63	267731.5817	19101962.98	51188
1.56851E+12	9/15/2019	LTCUSDT	70.49	71.28	69.5	70.04	123157.5878	8653254.987	28463
1.56842E+12	9/14/2019	LTCUSDT	68.93	71.5	68.2	70.5	179064.8702	12520755.78	36614
1.56833E+12	9/13/2019	LTCUSDT	69.18	69.58	67.36	68.93	156416.2924	10722817.41	36668
1.56825E+12	9/12/2019	LTCUSDT	69.8	70	68.3	69.15	135570.0889	9369849.094	35729
1.56816E+12	9/11/2019	LTCUSDT	70.85	71.81	68.25	69.8	208744.3415	14621909.77	48014
1.56807E+12	9/10/2019	LTCUSDT	69.86	73.1	69.77	70.85	315598.3371	22476093.85	61080
1.56799E+12	9/9/2019	LTCUSDT	70.36	71.38	67.73	69.89	229275.2666	15939720.85	46010
1.5679E+12	9/8/2019	LTCUSDT	68.77	71.46	68	70.36	315059.9283	22060121.02	54949
1.56781E+12	9/7/2019	LTCUSDT	64.88	70.57	64.53	68.77	305501.4772	20816429.34	56752
1.56773E+12	9/6/2019	LTCUSDT	65.24	68	63.54	64.87	278618.1643	18378132.73	53762
1.56764E+12	9/5/2019	LTCUSDT	67.02	67.39	64.14	65.23	166569.3618	10917424.28	41039
1.56756E+12	9/4/2019	LTCUSDT	69	69.24	66.4	67.01	219846.1354	14865189.89	43383
1.56747E+12	9/3/2019	LTCUSDT	66.92	71	66.47	69.06	286130.4796	19629532.35	45037
1.56738E+12	9/2/2019	LTCUSDT	65.85	68.03	64.8	66.92	210648.6609	13961846.03	34024
1.5673E+12	9/1/2019	LTCUSDT	64.23	67.21	63.74	65.89	160452.8576	10479308.76	29183
1.56721E+12	8/31/2019	LTCUSDT	64.18	65.39	62.25	64.24	148167.1588	9443772.205	25143
1.56712E+12	8/30/2019	LTCUSDT	63.55	65.6	62.16	64.17	188503.1443	12025139.09	26955
1.56704E+12	8/29/2019	LTCUSDT	66.73	66.77	62	63.59	206167.4786	13330132.47	37957
1.56695E+12	8/28/2019	LTCUSDT	72.88	73.14	65	66.73	295837.6773	20294112.37	49894
1.56686E+12	8/27/2019	LTCUSDT	73.59	73.75	72.13	72.9	92746.01751	6757231.102	21524
1.56678E+12	8/26/2019	LTCUSDT	72.12	75.46	72.09	73.54	186459.7251	13805533.13	40065
1.56669E+12	8/25/2019	LTCUSDT	73.32	74.93	70.56	72.1	143368.0788	10408156.41	34208
1.5666E+12	8/24/2019	LTCUSDT	75.37	75.65	71.39	73.32	119841.8672	8767152.954	28915
1.56652E+12	8/23/2019	LTCUSDT	73.38	75.92	72.1	75.38	138535.9005	10276202.44	37713
1.56643E+12	8/22/2019	LTCUSDT	73.18	74.64	71	73.31	159575.0856	11682713.56	44580
1.56635E+12	8/21/2019	LTCUSDT	75.13	75.33	70.14	73.27	188740.4871	13704139.36	41821
1.56626E+12	8/20/2019	LTCUSDT	77.1	77.3	73.31	75.14	130580.7691	9832675.851	30674
1.56617E+12	8/19/2019	LTCUSDT	76.31	78.95	75.36	77.1	176507.94	13616902.89	33149
1.56609E+12	8/18/2019	LTCUSDT	72.64	78	71.4	76.25	171800.8525	12945827.78	35975
1.566E+12	8/17/2019	LTCUSDT	74.63	75.35	71.5	72.65	131039.8443	9606659.801	31749
1.56591E+12	8/16/2019	LTCUSDT	76.24	76.42	72.34	74.67	186709.0273	13900659.42	39265
1.56583E+12	8/15/2019	LTCUSDT	75.91	77.7	74.36	76.25	157703.3211	12030480.75	29531
1.56574E+12	8/14/2019	LTCUSDT	84.83	86.32	75	75.9	310895.4105	24988277.13	59296
1.56565E+12	8/13/2019	LTCUSDT	85.79	86.79	83.26	84.88	166783.8096	14166418.16	36795
1.56557E+12	8/12/2019	LTCUSDT	89.99	90.04	85.45	85.79	147573.8793	12841667.21	31951
1.56548E+12	8/11/2019	LTCUSDT	85.46	91.57	85.15	89.93	196951.4023	17439833.99	41822
1.5654E+12	8/10/2019	LTCUSDT	84.25	87.5	82.27	85.46	243663.591	20738077.44	49150
1.56531E+12	8/9/2019	LTCUSDT	90.08	90.45	82.64	84.24	245919.9803	21161127.88	46855
1.56522E+12	8/8/2019	LTCUSDT	90.59	92.75	87.72	90.15	227275.8501	20426334.74	42371
1.56514E+12	8/7/2019	LTCUSDT	93.05	94.45	87.36	90.59	298275.7561	27205898.74	57993
1.56505E+12	8/6/2019	LTCUSDT	96.56	99.32	91	92.99	370218.4967	35230611.39	62210
1.56496E+12	8/5/2019	LTCUSDT	92.68	106.77	92.68	96.56	708024.7331	70031157.19	126143
1.56488E+12	8/4/2019	LTCUSDT	94.15	94.8	90.11	92.64	210063.3443	19411525.59	42921
1.56479E+12	8/3/2019	LTCUSDT	94.8	96.7	93.51	94.17	187442.2664	17836682.37	41114
1.5647E+12	8/2/2019	LTCUSDT	98.62	98.77	92.52	94.76	284902.0267	27331986.48	60048
1.56462E+12	8/1/2019	LTCUSDT	98.77	100.59	95.23	98.64	256621.8003	25131509.02	78012
1.56453E+12	7/31/2019	LTCUSDT	90.12	99.95	89.81	98.76	280442.0191	26802062.26	75356
1.56444E+12	7/30/2019	LTCUSDT	90.33	92.71	88.5	90.15	166817.9333	15087913.97	49848
1.56436E+12	7/29/2019	LTCUSDT	90	92.26	87.48	90.33	233655.4407	21072179.11	56594
1.56427E+12	7/28/2019	LTCUSDT	88.83	90.9	83.13	90	201075.7721	17720374.43	53876
1.56419E+12	7/27/2019	LTCUSDT	94.01	96.09	86.67	88.79	250915.2499	22687995.29	66974
1.5641E+12	7/26/2019	LTCUSDT	93.23	94.52	89.83	94.06	169220.3203	15659054.23	50593
1.56401E+12	7/25/2019	LTCUSDT	94.43	96.67	91.06	93.22	228403.4838	21524096.42	61303
1.56393E+12	7/24/2019	LTCUSDT	90.1	97.45	86.8	94.5	355813.0883	32641378.14	87875
1.56384E+12	7/23/2019	LTCUSDT	95.31	95.35	88.62	90.15	264516.2157	24185689.35	61781
1.56375E+12	7/22/2019	LTCUSDT	99.74	100.91	91.14	95.31	318533.9601	30372489.13	77446
1.56367E+12	7/21/2019	LTCUSDT	100.26	101.41	96.4	99.7	247121.4314	24377591.97	66584
1.56358E+12	7/20/2019	LTCUSDT	98.25	105.88	97.42	100.25	355926.0234	35977421.6	94907
1.56349E+12	7/19/2019	LTCUSDT	101.15	101.26	94.73	98.23	366646.2398	35784995.42	106138
1.56341E+12	7/18/2019	LTCUSDT	89.98	104.5	86.87	101.16	609872.1013	58346175.14	160015
1.56332E+12	7/17/2019	LTCUSDT	79.62	94.65	71	89.95	611125.0826	53125198.93	146125
1.56324E+12	7/16/2019	LTCUSDT	90.43	91.91	76.6	79.61	483565.9321	40186396.04	110254
1.56315E+12	7/15/2019	LTCUSDT	89.67	92.99	84.6	90.43	382169.248	34028842.92	99683
1.56306E+12	7/14/2019	LTCUSDT	101.06	101.9	87.58	89.66	429594.9695	39918729.83	116783
1.56298E+12	7/13/2019	LTCUSDT	104.86	105.03	97.64	101.03	229252.9613	23255998.91	67648
1.56289E+12	7/12/2019	LTCUSDT	103	107.02	100.65	104.86	204977.5243	21385292.18	67913
1.5628E+12	7/11/2019	LTCUSDT	108.29	108.33	95.21	102.98	566917.4067	57565136.85	147490
1.56272E+12	7/10/2019	LTCUSDT	119.23	120.13	102.5	108.31	507821.3086	55824246.26	141526
1.56263E+12	7/9/2019	LTCUSDT	122.92	124.08	117.64	119.24	233440.1204	28157784.58	73699
1.56254E+12	7/8/2019	LTCUSDT	119.48	125.07	117.77	122.92	219116.9219	26320498.86	66939
1.56246E+12	7/7/2019	LTCUSDT	118.28	120.35	117	119.48	142378.6143	16885095.36	45147
1.56237E+12	7/6/2019	LTCUSDT	118.29	121.8	117.06	118.31	153816.698	18323759.27	54124
1.56228E+12	7/5/2019	LTCUSDT	119.64	120.99	116.22	118.35	223608.7126	26574015.85	70527
1.5622E+12	7/4/2019	LTCUSDT	121.34	127.03	118.51	119.61	375062.7427	45922151.58	103018
1.56211E+12	7/3/2019	LTCUSDT	118.74	123.15	116.78	121.36	365008.0675	43803309.44	95227
1.56203E+12	7/2/2019	LTCUSDT	123.16	124	112.63	118.77	469582.087	55049525.44	130201
1.56194E+12	7/1/2019	LTCUSDT	123.22	127.03	113.82	123.17	612063.2592	74028859.44	152030
1.56185E+12	6/30/2019	LTCUSDT	133.88	137.44	120.54	123.25	808645.4478	105468144.6	183220
1.56177E+12	6/29/2019	LTCUSDT	119.99	137	116	133.86	650966.5278	82947506.01	156524
1.56168E+12	6/28/2019	LTCUSDT	116.02	122.19	114.49	120.01	455587.9646	53924815.98	123207
1.56159E+12	6/27/2019	LTCUSDT	132.24	133.5	111.82	116.01	932158.0369	111595940.2	219223
1.56151E+12	6/26/2019	LTCUSDT	136.32	138.5	127.5	132.25	659208.4548	88988518.12	169090
1.56142E+12	6/25/2019	LTCUSDT	135.78	138.63	129.75	136.33	343042.3183	46185009.3	87876
1.56133E+12	6/24/2019	LTCUSDT	137.5	137.52	132.65	135.77	269137.0896	36393377.84	74142
1.56125E+12	6/23/2019	LTCUSDT	142.2	143.34	136.15	137.5	273142.6617	38332851.56	81723
1.56116E+12	6/22/2019	LTCUSDT	138.3	145.9	136.01	142.26	670112.1941	94685540.91	165043
1.56108E+12	6/21/2019	LTCUSDT	135.45	141.29	131	138.28	392390.9775	53951692.11	99000
1.56099E+12	6/20/2019	LTCUSDT	136.41	136.75	133	135.46	236819.6141	31945265.27	69081
1.5609E+12	6/19/2019	LTCUSDT	135.25	139.5	133.5	136.43	373850.883	51215678.89	99736
1.56082E+12	6/18/2019	LTCUSDT	133.8	136.84	128	135.22	400995.8315	53298085.83	114467
1.56073E+12	6/17/2019	LTCUSDT	136.42	136.82	131.53	133.8	302485.501	40632294.86	90741
1.56064E+12	6/16/2019	LTCUSDT	137.51	138.2	133.15	136.45	392560.1049	53270945.6	116120
1.56056E+12	6/15/2019	LTCUSDT	132.03	139.5	132.01	137.54	389908.3762	52916731.48	107462
1.56047E+12	6/14/2019	LTCUSDT	130.55	133.03	125.22	132	460272.6279	59616359.31	120361
1.56038E+12	6/13/2019	LTCUSDT	135.32	136.52	127.92	130.55	477007.3052	63425735.66	119989
1.5603E+12	6/12/2019	LTCUSDT	135.79	143.19	129.86	135.32	1015972.929	139662839.6	202561
1.56021E+12	6/11/2019	LTCUSDT	129.19	138.56	124.85	135.69	836034.9735	109260631	148961
1.56012E+12	6/10/2019	LTCUSDT	114.66	130.12	112.54	129.15	793211.2233	97867984.49	157911
1.56004E+12	6/9/2019	LTCUSDT	118.01	118.94	111.02	114.66	425246.3675	48979996.56	90755
1.55995E+12	6/8/2019	LTCUSDT	116.74	119.7	113.5	118.01	454621.7537	52877380.64	103950
1.55987E+12	6/7/2019	LTCUSDT	111.25	121	109.53	116.71	619792.4898	71559713.26	138367
1.55978E+12	6/6/2019	LTCUSDT	103.61	112.07	101	111.19	488905.2159	51485265.63	114700
1.55969E+12	6/5/2019	LTCUSDT	102.2	105.21	100.11	103.66	379894.4448	39022877.26	92113
1.55961E+12	6/4/2019	LTCUSDT	105.94	106.8	98.13	102.2	673951.1415	69303243.31	155623
1.55952E+12	6/3/2019	LTCUSDT	114.44	116.2	105.01	105.99	441610.7846	49245349.2	106765
1.55943E+12	6/2/2019	LTCUSDT	112.34	116.48	111.25	114.39	234192.233	26740364.2	60092
1.55935E+12	6/1/2019	LTCUSDT	114.65	116.28	110.51	112.35	318759.8404	36157772.31	78931
1.55926E+12	5/31/2019	LTCUSDT	107.78	114.93	104.55	114.6	487341.728	53042097.01	107379
1.55917E+12	5/30/2019	LTCUSDT	115.03	120.35	102.4	107.78	708618.8245	80058168	155541
1.55909E+12	5/29/2019	LTCUSDT	114.87	118.33	108	115.06	359489.098	41060611.96	89315
1.559E+12	5/28/2019	LTCUSDT	116.41	118.22	111.08	114.81	399902.254	45797915.3	94634
1.55892E+12	5/27/2019	LTCUSDT	111.03	121.89	109.94	116.3	873684.8985	99764291.85	180148
1.55883E+12	5/26/2019	LTCUSDT	102.66	114	97.5	111	658431.9114	68920626.42	108458
1.55874E+12	5/25/2019	LTCUSDT	100.5	105.07	98.87	102.66	519802.9895	53062963.83	108307
1.55866E+12	5/24/2019	LTCUSDT	88.67	103.77	88.01	100.5	832985.1613	81794059.98	153722
1.55857E+12	5/23/2019	LTCUSDT	87.74	89.53	84.62	88.61	208332.2953	18146600.07	52443
1.55848E+12	5/22/2019	LTCUSDT	90.77	92.04	85.83	87.74	308520.2911	27641752.05	71246
1.5584E+12	5/21/2019	LTCUSDT	91.1	93.02	88.83	90.79	335538.2331	30483197.13	76133
1.55831E+12	5/20/2019	LTCUSDT	94.55	94.58	87.11	91.1	447735.7162	40656121.44	92452
1.55822E+12	5/19/2019	LTCUSDT	86.55	96.81	86.07	94.58	584649.5176	54045051.62	124411
1.55814E+12	5/18/2019	LTCUSDT	89.76	90.51	85.11	86.51	380542.143	33352370.45	72853
1.55805E+12	5/17/2019	LTCUSDT	95.49	97.48	84.27	89.76	914179.2255	80856683.96	173746
1.55796E+12	5/16/2019	LTCUSDT	102.03	107.14	90.73	95.49	1179885.108	116020063.8	216806
1.55788E+12	5/15/2019	LTCUSDT	91.15	104.25	89.69	102.02	673429.9261	66429508.18	118893
1.55779E+12	5/14/2019	LTCUSDT	87.34	93.61	86.5	91.17	644139.0647	58186818.86	133780
1.55771E+12	5/13/2019	LTCUSDT	84.71	92.49	84.1	87.16	627311.3557	55391993.13	118246
1.55762E+12	5/12/2019	LTCUSDT	86.59	94.01	83	84.73	797262.8597	69998434.02	152745
1.55753E+12	5/11/2019	LTCUSDT	77.12	95	76.85	86.59	909602.1269	78091222.11	165749
1.55745E+12	5/10/2019	LTCUSDT	74.18	79.61	72.66	77.11	422915.9252	32199715.14	73980
1.55736E+12	5/9/2019	LTCUSDT	74.44	75.9	72.77	74.19	240477.4367	17829294.36	41259
1.55727E+12	5/8/2019	LTCUSDT	74.59	75.5	72.4	74.44	206081.7855	15267753.66	38174
1.55719E+12	5/7/2019	LTCUSDT	74.95	78.75	73.4	74.61	357677.928	27275279.86	60743
1.5571E+12	5/6/2019	LTCUSDT	75.7	76.91	71.64	74.94	389445.4804	28863797.89	67449
1.55701E+12	5/5/2019	LTCUSDT	77.73	78.16	75.4	75.7	236821.3125	18139200.76	43794
1.55693E+12	5/4/2019	LTCUSDT	79.26	82.76	74.54	77.77	457004.0148	35750061.71	86740
1.55684E+12	5/3/2019	LTCUSDT	73.65	80.58	73.31	79.22	538448.4052	41683556.41	89287
1.55676E+12	5/2/2019	LTCUSDT	73.35	74.42	72.73	73.68	289626.4537	21306943.8	45010
1.55667E+12	5/1/2019	LTCUSDT	74.31	75.36	71.78	73.36	273831.0477	20098972.5	51667
1.55658E+12	4/30/2019	LTCUSDT	67.86	74.74	67.86	74.32	354469.1354	25357609	67909
1.5565E+12	4/29/2019	LTCUSDT	69.89	70.37	66.5	67.87	203603.186	13896456.97	42178
1.55641E+12	4/28/2019	LTCUSDT	72.24	72.72	68.95	69.89	218635.5896	15458571.18	42004
1.55632E+12	4/27/2019	LTCUSDT	73.83	74.01	71.83	72.23	102336.9822	7467848.376	23348
1.55624E+12	4/26/2019	LTCUSDT	71.79	76.5	70.31	73.82	345014.8768	25320328.55	67301
1.55615E+12	4/25/2019	LTCUSDT	72.85	74.43	70.6	71.78	307408.7039	22353656.72	60462
1.55606E+12	4/24/2019	LTCUSDT	73.67	74.69	69.9	72.85	466422.9092	33586009.25	85563
1.55598E+12	4/23/2019	LTCUSDT	76.47	79.29	73.33	73.7	408341.2266	31534100.59	66747
1.55589E+12	4/22/2019	LTCUSDT	76.61	77.63	74.9	76.51	285737.8389	21814764.75	47107
1.5558E+12	4/21/2019	LTCUSDT	81.16	81.85	72.86	76.65	405449.3565	30882393.82	70164
1.55572E+12	4/20/2019	LTCUSDT	82.05	82.69	79.33	81.15	209481.5476	17009020.01	39086
1.55563E+12	4/19/2019	LTCUSDT	81.67	83.17	79.48	82.05	265365.4938	21606124.75	51033
1.55555E+12	4/18/2019	LTCUSDT	78.82	83.66	78.74	81.68	328509.7704	26614059.49	56768
1.55546E+12	4/17/2019	LTCUSDT	80.27	81.5	78	78.77	232336.8106	18452843.59	44802
1.55537E+12	4/16/2019	LTCUSDT	78.06	81.49	76.88	80.27	295134.1773	23370026.86	51337
1.55529E+12	4/15/2019	LTCUSDT	83.31	84.41	75	78.07	437925.6545	35039724.54	76889
1.5552E+12	4/14/2019	LTCUSDT	77.58	83.6	76.09	83.28	242418.413	19179352.73	45159
1.55511E+12	4/13/2019	LTCUSDT	78.43	81.02	75.51	77.62	276710.7109	21674683.21	45563
1.55503E+12	4/12/2019	LTCUSDT	78.9	80.43	75	78.47	351092.1192	27388660.73	61573
1.55494E+12	4/11/2019	LTCUSDT	88.16	88.45	74.64	78.88	663804.985	52734752.57	117159
1.55485E+12	4/10/2019	LTCUSDT	86.19	91.1	85.91	88.16	315727.2368	27802373.27	64232
1.55477E+12	4/9/2019	LTCUSDT	88.57	88.71	82.61	86.17	317748.7852	27340412.18	71074
1.55468E+12	4/8/2019	LTCUSDT	91.55	94	85.2	88.57	439909.3384	39092277.75	93697
1.5546E+12	4/7/2019	LTCUSDT	92.23	95.44	88.74	91.55	404878.1343	37409101.16	91011
1.55451E+12	4/6/2019	LTCUSDT	88.24	97.54	85	92.21	706789.2346	65322880.09	117115
1.55442E+12	4/5/2019	LTCUSDT	84.71	89.85	83.65	88.24	366668.9956	31984491.38	78405
1.55434E+12	4/4/2019	LTCUSDT	85.02	89.85	79.85	84.7	775702.6722	66127061.92	138439
1.55425E+12	4/3/2019	LTCUSDT	76.76	98.5	76.24	85.19	1514710.293	130062156.1	245574
1.55416E+12	4/2/2019	LTCUSDT	60.45	78.4	59.95	76.78	805505.1658	55327330.19	141343
1.55408E+12	4/1/2019	LTCUSDT	60.47	60.9	59.62	60.45	129238.6612	7810478.445	23841
1.55399E+12	3/31/2019	LTCUSDT	60.45	60.72	59.83	60.48	120015.8601	7234304.25	21554
1.5539E+12	3/30/2019	LTCUSDT	61.41	61.56	59.59	60.45	161304.2613	9780439.5	28519
1.55382E+12	3/29/2019	LTCUSDT	60.48	61.8	60.15	61.45	200422.3454	12200871.34	34196
1.55373E+12	3/28/2019	LTCUSDT	61.43	61.43	60.15	60.5	160785.5462	9744151.847	26214
1.55364E+12	3/27/2019	LTCUSDT	58.81	61.87	58.58	61.44	260971.7306	15803472.95	44571
1.55356E+12	3/26/2019	LTCUSDT	59.06	59.35	57.23	58.79	175752.0093	10247903.1	30826
1.55347E+12	3/25/2019	LTCUSDT	59.81	60.7	58.2	59.04	216703.6697	12846830.32	38851
1.55339E+12	3/24/2019	LTCUSDT	60.88	60.9	58.84	59.82	360926.1571	21566309.64	43053
1.5533E+12	3/23/2019	LTCUSDT	59.23	61.76	58.93	60.89	372961.5478	22578010.57	52611
1.55321E+12	3/22/2019	LTCUSDT	58.54	59.6	58	59.26	184427.3359	10869615.67	28585
1.55313E+12	3/21/2019	LTCUSDT	60.29	60.64	56.98	58.54	164946.6054	9725257.74	31887
1.55304E+12	3/20/2019	LTCUSDT	59.5	60.74	56.64	60.27	285413.7934	16953291.84	45568
1.55295E+12	3/19/2019	LTCUSDT	59.2	59.96	58.33	59.52	221995.5983	13162394.44	36544
1.55287E+12	3/18/2019	LTCUSDT	60.47	62.63	58.2	59.17	301146.214	18071146.49	48690
1.55278E+12	3/17/2019	LTCUSDT	61.22	61.32	59.57	60.47	174833.3191	10590199.96	30357
1.55269E+12	3/16/2019	LTCUSDT	58.52	61.97	58.41	61.21	375314.7927	22846386.03	63954
1.55261E+12	3/15/2019	LTCUSDT	55.94	59.15	55.94	58.52	295307.7768	17013433.64	48437
1.55252E+12	3/14/2019	LTCUSDT	55.29	58.2	51.66	55.94	333686.3963	18559101.37	47416
1.55244E+12	3/13/2019	LTCUSDT	56.6	56.84	54.3	55.29	234206.3592	13044765.61	36076
1.55235E+12	3/12/2019	LTCUSDT	54.82	56.96	53.72	56.58	186798.9733	10473627.53	27280
1.55226E+12	3/11/2019	LTCUSDT	56.63	57.37	54	54.82	319640.8436	17619148.08	42495
1.55218E+12	3/10/2019	LTCUSDT	57.78	58.04	55.84	56.59	198932.2373	11276533.68	32011
1.55209E+12	3/9/2019	LTCUSDT	55.58	59.83	55.38	57.78	413625.1044	23841397.79	63729
1.552E+12	3/8/2019	LTCUSDT	56.73	57.6	54.3	55.61	440480.659	24793142.89	64625
1.55192E+12	3/7/2019	LTCUSDT	55.37	59.12	53.77	56.73	816612.7705	46227699.94	112401
1.55183E+12	3/6/2019	LTCUSDT	52.52	56.81	51.11	55.37	670227.494	36366973.29	87405
1.55174E+12	3/5/2019	LTCUSDT	45.78	54.25	45.38	52.52	798938.1037	40660412.22	97248
1.55166E+12	3/4/2019	LTCUSDT	47.87	48.22	44.57	45.78	306985.2798	14131761.5	46799
1.55157E+12	3/3/2019	LTCUSDT	48.51	49.1	47.18	47.86	218511.994	10525909.31	32498
1.55148E+12	3/2/2019	LTCUSDT	47.02	49.4	46.38	48.49	325733.9474	15618945.78	44047
1.5514E+12	3/1/2019	LTCUSDT	45.62	48.95	45.53	47.05	336011.9229	15914635.48	43768
1.55131E+12	2/28/2019	LTCUSDT	45.15	46.7	44.44	45.61	258562.9678	11834468.51	44293
1.55123E+12	2/27/2019	LTCUSDT	44.77	45.53	42.51	45.16	223940.9451	9964616.987	35702
1.55114E+12	2/26/2019	LTCUSDT	45.4	45.89	44.06	44.76	220101.5549	9886505.231	34598
1.55105E+12	2/25/2019	LTCUSDT	43.74	46.85	43	45.4	377273.1728	16992487.31	52802
1.55097E+12	2/24/2019	LTCUSDT	51.39	53.53	42.37	43.75	685277.0161	32440229.7	106805
1.55088E+12	2/23/2019	LTCUSDT	49.22	51.88	48	51.4	411115.3383	20597303.04	58429
1.55079E+12	2/22/2019	LTCUSDT	48.93	49.97	48.08	49.19	265979.4349	13079846.88	44082
1.55071E+12	2/21/2019	LTCUSDT	51.47	51.65	47.35	48.94	383781.9003	18972966.87	51554
1.55062E+12	2/20/2019	LTCUSDT	47.16	52.21	46.25	51.5	566874.1207	28402239.42	76226
1.55053E+12	2/19/2019	LTCUSDT	47.81	49.1	46.56	47.14	404786.7578	19350985.32	63504
1.55045E+12	2/18/2019	LTCUSDT	43.89	49.03	43.62	47.84	744029.8712	34349598.98	101066
1.55036E+12	2/17/2019	LTCUSDT	43.34	45.13	42.6	43.91	331698.796	14459368.84	43221
1.55028E+12	2/16/2019	LTCUSDT	42.6	44.37	42.28	43.34	326691.7079	14225774.12	45174
1.55019E+12	2/15/2019	LTCUSDT	41.26	44.6	41.06	42.58	389950.9521	16519445.99	45476
1.5501E+12	2/14/2019	LTCUSDT	41.61	42.45	40.31	41.26	285144.9374	11825040.19	32595
1.55002E+12	2/13/2019	LTCUSDT	43.89	44.66	40.64	41.61	333914.8433	14169773.7	40220
1.54993E+12	2/12/2019	LTCUSDT	42.88	44.57	41.84	43.89	326731.558	14181167.73	42437
1.54984E+12	2/11/2019	LTCUSDT	46.8	46.87	41.81	42.9	570398.4899	25000654.72	62358
1.54976E+12	2/10/2019	LTCUSDT	44.68	47.59	42	46.79	667594.4623	30084786.22	74650
1.54967E+12	2/9/2019	LTCUSDT	42.99	46.95	42.05	44.68	993529.3585	43845377.36	105794
1.54958E+12	2/8/2019	LTCUSDT	33.23	44.85	32.75	42.99	1237384.07	48819159.69	119267
1.5495E+12	2/7/2019	LTCUSDT	32.78	33.61	32.73	33.24	144528.0808	4798854.818	14240
1.54941E+12	2/6/2019	LTCUSDT	34.35	34.5	32.25	32.79	312456.542	10273847.96	30232
1.54932E+12	2/5/2019	LTCUSDT	34.08	34.54	33.63	34.34	214319.3424	7321284.881	19416
1.54924E+12	2/4/2019	LTCUSDT	33.43	34.5	33.36	34.09	206649.669	7014206.268	20549
1.54915E+12	2/3/2019	LTCUSDT	34.59	34.89	32.86	33.44	348406.7322	11802330.61	32651
1.54907E+12	2/2/2019	LTCUSDT	32.61	35.01	32.44	34.59	268052.5235	8939273.974	27690
1.54898E+12	2/1/2019	LTCUSDT	31.43	33.64	30.7	32.65	335544.9645	10864529.59	28955
1.54889E+12	1/31/2019	LTCUSDT	31.68	32.33	31.08	31.41	154708.1743	4881672.957	17825
1.54881E+12	1/30/2019	LTCUSDT	30.8	31.97	30.47	31.68	129114.9971	4046024.372	15154
1.54872E+12	1/29/2019	LTCUSDT	30.94	31.26	29.91	30.81	135879.8588	4168438.656	17933
1.54863E+12	1/28/2019	LTCUSDT	32.22	32.53	30	30.94	267887.6294	8275485.972	30657
1.54855E+12	1/27/2019	LTCUSDT	32.79	33.2	31.05	32.21	173697.82	5628213.32	21480
1.54846E+12	1/26/2019	LTCUSDT	32.68	33.95	32.57	32.8	166677.4281	5537195.889	20495
1.54837E+12	1/25/2019	LTCUSDT	32.52	33	31.87	32.69	169242.5338	5485967.929	18027
1.54829E+12	1/24/2019	LTCUSDT	31.69	33.1	30.89	32.51	138812.1622	4453091.295	16597
1.5482E+12	1/23/2019	LTCUSDT	31.4	32.18	31.24	31.69	123577.2723	3920165.802	15638
1.54812E+12	1/22/2019	LTCUSDT	30.82	32	29.48	31.41	199887.1626	6183272.81	23765
1.54803E+12	1/21/2019	LTCUSDT	30.63	31.22	30.34	30.82	110305.7587	3392716.054	15290
1.54794E+12	1/20/2019	LTCUSDT	31.94	33.2	28.45	30.64	249450.0041	7815412.73	29614
1.54786E+12	1/19/2019	LTCUSDT	30.78	32.92	30.77	32	164989.6367	5273505.545	21151
1.54777E+12	1/18/2019	LTCUSDT	31.38	31.53	30.31	30.77	150711.3444	4659547.386	18620
1.54768E+12	1/17/2019	LTCUSDT	31.29	31.55	29.8	31.4	203218.0029	6238519.893	25914
1.5476E+12	1/16/2019	LTCUSDT	30.74	31.93	30.47	31.29	153939.5962	4789334.142	21559
1.54751E+12	1/15/2019	LTCUSDT	31.72	32.27	29.95	30.75	216841.8609	6784015.424	29057
1.54742E+12	1/14/2019	LTCUSDT	29.6	32.5	29.38	31.71	255282.358	7925720.274	28964
1.54734E+12	1/13/2019	LTCUSDT	31.65	32.63	29.12	29.59	229264.1193	7075842.071	29004
1.54725E+12	1/12/2019	LTCUSDT	31.48	32.13	31.07	31.65	178476.2872	5640569.246	25298
1.54716E+12	1/11/2019	LTCUSDT	32.81	33.22	29.68	31.49	351182.3817	11268415.52	45405
1.54708E+12	1/10/2019	LTCUSDT	38.17	38.77	31	32.81	584622.4539	19980421.47	66419
1.54699E+12	1/9/2019	LTCUSDT	38.7	39.72	38	38.17	312030.1302	12104357.44	36311
1.54691E+12	1/8/2019	LTCUSDT	37.35	40.8	36.91	38.7	522510.1714	20322945.33	56171
1.54682E+12	1/7/2019	LTCUSDT	38.29	39.04	36.53	37.35	444975.9243	16797767.66	51871
1.54673E+12	1/6/2019	LTCUSDT	34.33	39.71	33.89	38.3	761396.1068	28298586.9	82109
1.54665E+12	1/5/2019	LTCUSDT	31.76	35.95	31.76	34.33	335581.5585	11471296.97	46999
1.54656E+12	1/4/2019	LTCUSDT	31.41	32.53	30.78	31.76	108636.8219	3437486.385	17016
1.54647E+12	1/3/2019	LTCUSDT	32.68	32.8	30.62	31.39	94129.85114	2982980.225	15402
1.54639E+12	1/2/2019	LTCUSDT	31.47	33.29	31.07	32.67	118306.2332	3805773.12	19940
1.5463E+12	1/1/2019	LTCUSDT	29.92	31.8	29.56	31.48	103182.7377	3162741.447	15380
1.54621E+12	12/31/2018	LTCUSDT	31.38	31.43	29.42	29.9	97446.11241	2959940.344	16781
1.54613E+12	12/30/2018	LTCUSDT	30.28	32	29.68	31.38	151572.9305	4696122.032	25014
1.54604E+12	12/29/2018	LTCUSDT	31.78	32.81	29.91	30.28	222196.857	6994333.208	34161
1.54596E+12	12/28/2018	LTCUSDT	27.55	33.08	27.39	31.8	242123.8975	7428412.822	32631
1.54587E+12	12/27/2018	LTCUSDT	30.27	30.89	27.17	27.55	157817.2261	4528463.301	22160
1.54578E+12	12/26/2018	LTCUSDT	30.5	31.68	28.79	30.3	174048.0414	5242464.483	27487
1.5457E+12	12/25/2018	LTCUSDT	32.69	32.93	29.19	30.5	248993.5556	7586691.277	38221
1.54561E+12	12/24/2018	LTCUSDT	32.98	36.12	32.17	32.68	305504.745	10561724.77	42752
1.54552E+12	12/23/2018	LTCUSDT	31.29	33.84	31.09	32.97	255561.7289	8317118.225	31487
1.54544E+12	12/22/2018	LTCUSDT	30.29	31.49	29.7	31.33	106033.3358	3234572.769	17890
1.54535E+12	12/21/2018	LTCUSDT	32.18	32.87	29.55	30.29	222927.6635	6941800.34	32678
1.54526E+12	12/20/2018	LTCUSDT	28.83	32.76	28.52	32.18	347428.5019	10702281.66	46828
[truncated: 372 more rows]
